# Supplementary material for: SPORTS1.0: A Tool for Annotating and Profiling Non-coding RNAs Optimized for rRNA- and tRNA-derived Small RNAs
Source: Genomics Proteomics Bioinformatics. 2018 May 3;16(2):144–51. doi: 10.1016/j.gpb.2018.04.004 (PMC6112344; doi:10.1016/j.gpb.2018.04.004)
Supplement: Supplementary Table S1 — The list of 68 species and their respective reference database that are precompiled in SPORTS1.0 ready for analyses. [file mmc4.xlsx]

## Sheet: Table S1
Table S1 The list of 68 species and their respective reference database that are precompiled in SPORTS1.0 ready for analyses
Note: The downloading link for each precompiled annotation database is provided at https://ncrnainfo-my.sharepoint.com/personal/sports_ncrna_info/_layouts/15/guestaccess.aspx?folderid=042e74ff6181f495494d270651ba3234d&authkey=ATPgj_8O4CE7L_IlOOZta8U.
Species	Genome	miRBase	rRNA database	GtRNAdb	piRNA database	Ensembl_ncRNA	Rfam
Homo sapiens (Human)	√	√	√	√	√	√	√
Gorilla gorilla gorilla (Gorilla)	√	√		√			√
Pan paniscus (‎Bonobo)	√	√					√
Pan troglodytes (Chimp)	√	√		√		√	√
Pongo abelii (Orangutan)	√	√		√		√	√
Nomascus leucogenys (Gibbon)	√			√			√
Macaca mulatta (Rhesus)	√	√	√	√			√
Papio anubis (Baboon)	√			√			√
Callithrix jacchus (Marmoset)	√	√		√			√
Carlito syrichta (Tarsier)	√			√			√
Rattus norvegicus (Rat)	√	√	√	√	√	√	√
Mus musculus (Mouse)	√	√	√	√	√	√	√
Cricetulus griseus (Hamster)	√	√	√	√			√
Cavia porcellus (Guinea pig)	√		√	√			√
Heterocephalus glaber (Naked mole-rat)	√		√	√			√
Ictidomys tridecemlineatus (Squirrel)	√			√			√
Ochotona princeps (Pika)	√			√			√
Oryctolagus cuniculus (Rabbit)	√	√	√	√			√
Ovis aries (Sheep)	√	√		√			√
Bos taurus (Cow)	√	√	√	√		√	√
Sus scrofa (Pig)	√	√	√	√			√
Tursiops truncatus (Dolphin)	√			√			√
Balaenoptera acutorostrata (Minke whale)	√			√			√
Erinaceus europaeus (Hedgehog)	√			√			√
Sorex araneus (Shrew)	√			√			√
Canis lupus familiaris (Dog)	√	√		√			√
Mustela putorius furo (Ferret)	√			√			√
Ailuropoda melanoleuca (Panda)	√			√			√
Felis catus (Cat)	√		√	√			√
Equus caballus (Horse)	√	√	√	√			√
Ceratotherium simum (White rhinoceros)	√			√			√
Myotis lucifugus (Microbat)	√			√			√
Trichechus manatus (Manatee)	√			√			√
Loxodonta africana (Elephant)	√			√			√
Dasypus novemcinctus (Armadillo)	√			√			√
Notamacropus eugenii (Wallaby)	√	√		√			√
Sarcophilus harrisii (Tasmanian devil)	√	√		√			√
Monodelphis domestica (Opossum)	√	√		√		√	√
Ornithorhynchus anatinus (Platypus)	√	√		√	√	√	√
Taeniopygia guttata (Zebra finch)	√	√		√			√
Melopsittacus undulatus (Budgerigar)	√			√			√
Gallus gallus (Chicken)	√	√	√	√	√	√	√
Meleagris gallopavo (Turkey)	√			√			√
Chrysemys picta (Painted Turtle)	√			√			√
Anolis carolinensis (Lizard)	√	√		√		√	√
Xenopus laevis (Frog)	√	√	√	√	√	√	√
Latimeria chalumnae (Coelacanth)	√		√	√			√
Tetraodon nigroviridis (Tetraodon)	√	√		√			√
Takifugu rubripes (Fugu)	√			√			√
Gasterosteus aculeatus (Stickleback)	√			√		√	√
Oryzias latipes (Medaka)	√	√		√			√
Oreochromis niloticus (Nile tilapia)	√			√			√
Gadus morhua (Atlantic cod)	√		√	√			√
Danio rerio (Zebrafish)	√	√	√	√	√	√	√
Callorhinchus milii (Elephant shark)	√			√			√
Petromyzon marinus (Lamprey)	√		√	√			√
Strongylocentrotus purpuratus (Sea urchin)	√	√	√	√		√	√
Drosophila melanogaster (Drosophila)	√	√	√	√	√	√	√
Anopheles gambiae (Mosquito)	√	√		√		√	√
Pristionchus pacificus (Roundworm)	√	√	√	√			√
Caenorhabditis elegans (Nematode):	√	√	√	√	√	√	√
Saccharomyces cerevisiae (Yeast)	√		√	√		√	√
Zea mays (Corn)	√	√	√	√		√	√
Sorghum bicolor (Sorghum)	√	√	√	√		√	√
Oryza sativa (Rice)	√	√	√	√		√	√
Arabidopsis thaliana (Arabidopsis)	√	√	√	√		√	√
Glycine max (Soybean)	√	√	√	√			√
Escherichia coli (E.coli)	√		√	√		√	√
