# Supplementary material for: SPORTS1.0: A Tool for Annotating and Profiling Non-coding RNAs Optimized for rRNA- and tRNA-derived Small RNAs
Source: Genomics Proteomics Bioinformatics. 2018 May 3;16(2):144–51. doi: 10.1016/j.gpb.2018.04.004 (PMC6112344; doi:10.1016/j.gpb.2018.04.004)
Supplement: Supplementary Table S2 — Example output of SPORTS1.0 which includes annotation for each sequence (A), length distribution information (B) and expression level of each annotated category (C) for dataset GSM2304822. [file mmc5.xlsx]

## Sheet: Table S2A
Table S2A The annotation information for each unique sequence of dataset GSM2304822
Note: The 'annotation' column includes all possible alignment results for each seqence under the parameters that users choose to use.
Sequence ID	Sequence	Length	No. of reads	Matching genome	Annotation
t00000001	GCATTGGTGGTTCAGTGGTAGAATTCTCGC	30	933624	Yes	tRNA-Gly-GCC_5_end;tRNA-Gly-CCC_5_end
t00000002	GCATTGGTGGTTCAGTGGTAGAATTCTCGCC	31	369623	Yes	tRNA-Gly-GCC_5_end;tRNA-Gly-CCC_5_end
t00000003	GCATTGTGGTTCAGTGGTAGAATTCTCGC	29	265222	No	piRNA
t00000004	GTTTCCGTAGTGTAGTGGTTATCACGTTCGCC	32	218295	Yes	tRNA-Val-CAC_5_end;tRNA-Val-AAC_5_end
t00000005	GCATTGGTGGTTCAGTGGTAGAATTCTC	28	204197	Yes	tRNA-Gly-GCC_5_end;tRNA-Gly-CCC_5_end
t00000006	GTTTCCGTAGTGTAGTGGTTATCACGTTCGCCT	33	108736	Yes	tRNA-Val-CAC_5_end;tRNA-Val-AAC_5_end
t00000007	GCATTGTGGTTCAGTGGTAGAATTCTCGCC	30	105822	No	piRNA
t00000008	TCCCTGGTGGTCTAGTGGTTAGGATTCGG	29	90413	Yes	tRNA-Glu-CTC_5_end
t00000009	TCCCTGGTGGTCTAGTGGTTAGGATTCGGC	30	81651	Yes	tRNA-Glu-CTC_5_end
t00000010	GCATTGTGGTTCAGTGGTAGAATTCTC	27	64928	No	piRNA
t00000011	GCATTGGTGGTTCAGTGGTAGAATTCTCG	29	56681	Yes	tRNA-Gly-GCC_5_end;tRNA-Gly-CCC_5_end
t00000012	GTTTCCGTAGTGTAGTGGTTATCACGTTCGC	31	54761	Yes	tRNA-Val-CAC_5_end;tRNA-Val-AAC_5_end
t00000013	CGCGACCTCAGATCAGACGTGGCGACCCGCTGAATT	36	50885	No	28S-rRNA
t00000014	TCCCTGTGGTCTAGTGGTTAGGATTCGG	28	44680	No	piRNA
t00000015	TCCCTGTGGTCTAGTGGTTAGGATTCGGC	29	42332	No	piRNA
t00000016	TCCCACATGGTCTAGCGGTTAGGATTCCTG	30	33952	Yes	tRNA-Glu-TTC_5_end
t00000017	CAACGGAATCCCAAAAGCAGCT	22	33931	Yes	mmu-mir-191
t00000018	GCATTTGTGGTTCAGTGGTAGAATTCTCGC	30	33442	No	piRNA
t00000019	GTTTCCGTAGTGTAGTGGTTATCACGTTC	29	32533	Yes	tRNA-Val-AAC_5_end;tRNA-Val-CAC_5_end
t00000020	GCATTGGTGGTTCAGTGGTAGAATTCTCGCCT	32	28980	Yes	tRNA-Gly-CCC_5_end;tRNA-Gly-GCC_5_end
t00000021	GCATGGGTGGTTCAGTGGTAGAATTCTC	28	28262	Yes	tRNA-Gly-GCC_5_end
t00000022	GCATTGGTGGTTCAGTGGTAGAATTCT	27	24787	Yes	tRNA-Gly-GCC_5_end;tRNA-Gly-CCC_5_end
t00000023	GGTTCCATAGTGTAGCGGTTATCACGTCTGCTTT	34	23612	Yes	tRNA-Val-TAC_5_end
t00000024	TCCCACATGGTCTAGCGGTTAGGATTCCT	29	21373	Yes	tRNA-Glu-TTC_5_end
t00000025	TCCCACATGGTCTAGCGGTTAGGATTCCTGG	31	21088	Yes	tRNA-Glu-TTC_5_end
t00000026	GGTGAATATAGTTTACAAAAAACATTAGACTGTA	34	20094	No	No annotation
t00000027	GCATGTGGTTCAGTGGTAGAATTCTCGC	28	19648	No	piRNA
t00000028	GCATGGGTGGTTCAGTGGTAGAATTCTCGC	30	19530	Yes	tRNA-Gly-GCC_5_end
t00000029	CGCGACCTCAGATCAGACGTGGCGACCCGCTGAAT	35	18386	No	28S-rRNA
t00000030	TCCCTGGTGGTCTAGTGGTTAGGATTCGGCG	31	17612	Yes	tRNA-Glu-CTC_5_end
t00000031	GCATTGTGGTTCAGTGGTAGAATTCTCG	28	17213	No	piRNA
t00000032	GCATGGGTGGTTCAGTGGTAGAATTCTCGCC	31	16866	Yes	tRNA-Gly-GCC_5_end
t00000033	TCCCTGGTGGTCTAGTGGTTAGGATTCGGCGCT	33	15786	Yes	tRNA-Glu-CTC_5_end
t00000034	TCCCACATGGTCTAGCGGTTAGGATTCC	28	15734	Yes	tRNA-Glu-TTC_5_end
t00000035	TCCCACATGGTCTAGCGGTTAGGATTCCTGGTT	33	14504	Yes	tRNA-Glu-TTC_5_end
t00000036	GGTGAATATGGTTTACAAAAAACATTAGACTGTGAATCTGA	41	14011	No	No annotation
t00000037	TTTCCGTAGTGTAGTGGTTATCACGTTCGCC	31	14005	Yes	tRNA-Val-CAC;tRNA-Val-AAC
t00000038	GCATTTGTGGTTCAGTGGTAGAATTCTCGCC	31	13945	No	piRNA
t00000039	TCCCTGGTGGTCTAGTGGTTAGGATTCGGCGC	32	13599	Yes	tRNA-Glu-CTC_5_end
t00000040	GTTTCCGTAGTGTAGTGGTTATCACGTTCG	30	13083	Yes	tRNA-Val-CAC_5_end;tRNA-Val-AAC_5_end
t00000041	GCATGGGTGGTTCAGTGGTAGAATTCT	27	12727	Yes	tRNA-Gly-GCC_5_end
t00000042	GGTGAATATTGTTTACAAAAAACATTAGACTGTGAATCTGA	41	12121	No	No annotation
t00000043	TCGTTTCCCGGCCAATGCACCA	22	11597	No	piRNA
t00000044	GGGGGTATAGCTCAGTGGTAGAGCATTTGACT	32	11508	Yes	tRNA-Cys-GCA_5_end
t00000045	GCCGTGATCGTATAGTGGTTAGTACTCTGC	30	11312	Yes	tRNA-His-GTG_5_end
t00000046	GGTTCCATAGTGTAGCGGTTATCACGTCTG	30	10347	Yes	tRNA-Val-TAC_5_end
t00000047	TTTCCGTAGTGTAGTGGTTATCACGTTCGCCT	32	9824	Yes	tRNA-Val-CAC;tRNA-Val-AAC
t00000048	TCCCACATGGTCTAGCGGTTAGGATTCCTGGT	32	9340	Yes	tRNA-Glu-TTC_5_end
t00000049	TCCCTGTGGTCTAGTGGTTAGGATTCGGCG	30	8475	No	piRNA
t00000050	TGCCCGATGATTATAAAAAGACGCCAAAGAGGACT	35	8460	Yes	snoRNA
t00000051	GGTGAATATAGTTTACAAAAAACATTAGACTGTGAATCTGA	41	8344	No	No annotation
t00000052	GCATTGTGGTTCAGTGGTAGAATTCTCGCCT	31	8186	No	piRNA
t00000053	GCATTGTGGTTCAGTGGTAGAATTCT	26	8042	No	piRNA
t00000054	GGTTCCATGGTGTAATGGTTAGCACTC	27	7821	Yes	tRNA-Gln-CTG_5_end
t00000055	TCCCATATGGTCTAGCGGTTAGGATTCCT	29	7706	Yes	tRNA-Glu-TTC_5_end
t00000056	TCCCACATGGTCTAGCGGTTAGGATTCCTGGTTT	34	7669	Yes	tRNA-Glu-TTC_5_end
t00000057	GGGGGTATAGCTCAGTGGTAGAGCATTTGA	30	7377	Yes	tRNA-Cys-GCA_5_end
t00000058	CGCGACCTCAGATCAGACGTGGCGACCCGCTGAATTT	37	7283	No	28S-rRNA
t00000059	GGCCGTGATCGTATAGTGGTTAGTACTCTGC	31	7243	No	piRNA
t00000060	GTTTCCGTAGTGTAGTGGTTATCACGTTCGCCTC	34	7184	Yes	tRNA-Val-CAC_5_end
t00000061	GCATTTGTGGTTCAGTGGTAGAATTCTC	28	7165	No	piRNA
t00000062	TCCCTGTGGTCTAGTGGTTAGGATTCGGCGCT	32	7031	No	piRNA
t00000063	CGCGACCTCAGATCAGACGTGGCGACCCGCTGAA	34	6988	No	28S-rRNA
t00000064	AACCCGTAGATCCGATCTTGT	21	6942	Yes	mmu-mir-99a
t00000065	GCATTGGTGGTTCAGTGG	18	6830	Yes	tRNA-Gly-GCC_5_end;tRNA-Gly-CCC_5_end
t00000066	ACTCCATCTAAGGCTAAATACCGGCACGAGACCGA	35	6728	Yes	28S-rRNA
t00000067	TCCCTGGTCTAGTGGTTAGGATTCGG	26	6625	No	piRNA
t00000068	GGGGGTATAGCTCAGTGGAGAGCATTTGA	29	6614	No	piRNA
t00000069	TCCCTGTGGTCTAGTGGTTAGGATTCGGCGC	31	6581	No	piRNA
t00000070	GTTTCCGTAGTGTAGTGGTTATCACTTTCGCC	32	6537	No	piRNA
t00000071	GGTGAATGGTTTACAAAAAACATTAGACTGTGAATCTGA	39	6535	No	No annotation
t00000072	TCCCATATGGTCTAGCGGTTAGGATTCCTGG	31	6329	Yes	tRNA-Glu-TTC_5_end
t00000073	TTCAAGTAATCCAGGATAGGCT	22	6299	Yes	mmu-mir-26a-2;mmu-mir-26a-1
t00000074	CAACGGAATCCCAAAAGCAGC	21	6231	Yes	mmu-mir-191
t00000075	GCATGTGGTTCAGTGGTAGAATTCTCGCC	29	6231	No	piRNA
t00000076	CATTGGTGGTTCAGTGGTAGAATTCTCGC	29	6204	Yes	tRNA-Gly-GCC;tRNA-Gly-CCC
t00000077	GTTTCCGTAGTGTAGTGGTTATCACATTCGCCT	33	6119	Yes	tRNA-Val-AAC_5_end
t00000078	GGGGGTATAGCTCAGGGGTAGAGCATTTGACT	32	5853	Yes	tRNA-Cys-GCA_5_end
t00000079	CGCGACCTCAGATCAGACGTGGCGACCCGCTGA	33	5720	No	28S-rRNA
t00000080	TCCCTGGTCTAGTGGTTAGGATTCGGC	27	5590	No	piRNA
t00000081	TCTGGCACGGTGAAGAGACATGAGAGGT	28	5442	Yes	28S-rRNA
t00000082	CAACGGAATCCCAAAAGCAGCTGT	24	5440	Yes	mmu-mir-191
t00000083	AGGAGTCTAACGCGTGCGCGAGT	23	5292	Yes	28S-rRNA
t00000084	GTTTCCGTAGTGTAGTGGTTATCACATTCGCC	32	5244	Yes	tRNA-Val-AAC_5_end
t00000085	TCCCATATGGTCTAGCGGTTAGGATTCCTGGTT	33	5232	Yes	tRNA-Glu-TTC_5_end
t00000086	TGCCCGATGATTATAAAAAGACGCCAAAGAGGACTT	36	5117	Yes	snoRNA
t00000087	TCCCTGGTGGTCTAGTGGTTAGGATTCGGCGCTC	34	5085	Yes	tRNA-Glu-CTC_5_end
t00000088	GCATTGGGGGTTCAGTGGTAGAATTCTCGC	30	5029	No	piRNA
t00000089	GTTTCCGTAGTGTAGTGGTTATCACGTTCGCCTG	34	4971	No	No annotation
t00000090	AGCAGAGTGGCGCAGCGGAAGCGTGCTGGGC	31	4769	Yes	tRNA-Met-CAT_5_end
t00000091	ACGAGAACTTTGAAGGCCGAAG	22	4702	No	28S-rRNA
t00000092	TCCCATATGGTCTAGCGGTTAGGATTCC	28	4612	Yes	tRNA-Glu-TTC_5_end
t00000093	AATCACTAACTCCACTGCCATC	22	4331	Yes	mmu-mir-34b
t00000094	GCATTAGTGGTTCAGTGGTAGAATTCTCGC	30	4258	No	piRNA
t00000095	GCATTGGTGGTTCAGTGGTAGAATTCTCAC	30	4201	No	piRNA
t00000096	CAACGGAATCCCAAAAGCAGCTT	23	4016	No	piRNA
t00000097	GCCCGGCTAGCTCAGTCGGTAGAGCATGAGA	31	3988	Yes	tRNA-Lys-CTT_5_end
t00000098	TACCCTGTAGAACCGAATTTGT	22	3902	Yes	mmu-mir-10b
t00000099	ATTGGTGGTTCAGTGGTAGAATTCTCGC	28	3886	Yes	tRNA-Gly-GCC;tRNA-Gly-CCC
t00000100	CGCGACCTCAGATCAGACGTGGCGACCCGCT	31	3850	No	28S-rRNA
t00000101	CAACGGAATCCCAAAAGCAGCTG	23	3825	Yes	mmu-mir-191
t00000102	TGAATCTGACAACAGGAAATAAACCTCCTTATTCACCCCA	40	3639	No	No annotation
t00000103	GCCGTGATCGTATAGTGGTTAGTACTCTGCG	31	3477	Yes	tRNA-His-GTG_5_end
t00000104	CGCGACCTCAGATCAGACG	19	3468	No	28S-rRNA
t00000105	AAATTGGAACGATACAGAGAAGATTAGCATGGCCCCT	37	3435	Yes	snRNA
t00000106	TACCCTGTAGATCCGAATTTGT	22	3413	Yes	mmu-mir-10a
t00000107	CTCTCGGCGCCCCCTCGATGCTCT	24	3347	Yes	18S-rRNA
t00000108	AGCCGCCTGGATACCGCAGCTAGGAATAA	29	3318	Yes	18S-rRNA
t00000109	CGCGACCTCAGATCAGACGTGGCGACCCGC	30	3296	No	28S-rRNA
t00000110	GCCCGGATGATCCTCAGTGGTCTGGGGTGCAGGCTTC	37	3289	Yes	tRNA-SeC-TCA_5_end
t00000111	GTTTCCGTAGTGTAGTGGTTATCACGTTCGCCC	33	3156	No	piRNA
t00000112	GCATGGGTGGTTCAGTGGTAGAATTCTCG	29	3145	Yes	tRNA-Gly-GCC_5_end
t00000113	TCCCTGGTGGTCTAGTGGTTAGGATTCGAC	30	3071	No	piRNA
t00000114	AGACCGCCTGGGAATACCGGGTGCTGTAGGCTT	33	3070	Yes	5S-rRNA
t00000115	GGCCGTGATCGTATAGTGGTTAGTACTCTGCG	32	3068	No	piRNA
t00000116	ACTAATCCTAGCCCTAGCCC	20	3060	Yes	Mt_rRNA
t00000117	TCCCTGGTGGTCTAGTGGTTAGGATTCG	28	3060	Yes	tRNA-Glu-CTC_5_end
t00000118	AATTGGAACGATACAGAGAAGATTAGCATGGCCCCT	36	3012	Yes	snRNA
t00000119	CGCGACCTCAGATCAGACGT	20	3011	No	28S-rRNA
t00000120	GTTTCCGTAGTGTAGTGGTCATCACGCTCGCC	32	2987	Yes	tRNA-Val-CAC_5_end;tRNA-Val-AAC_5_end
t00000121	GGGGGTATAGCTCAGTGGTAGAGCATTTG	29	2976	Yes	tRNA-Cys-GCA_5_end
t00000122	GCATGTGGTTCAGTGGTAGAATTCTC	26	2923	No	piRNA
t00000123	GACTCTTAGCGGTGGATCACTCGGCT	26	2913	No	5.8S-rRNA
t00000124	ACTCCATCTAAGGCTAAATACCGGCACGAGACCGAT	36	2907	Yes	28S-rRNA
t00000125	TCCCATATGGTCTAGCGGTTAGGATTCCTGGT	32	2826	Yes	tRNA-Glu-TTC_5_end
t00000126	AGGAGTCTAACGCGTGCGCGAGTCAGGGGCT	31	2793	Yes	28S-rRNA
t00000127	GGGGGTATAGCTCAGGGGAGAGCATTTGA	29	2729	No	piRNA
t00000128	TCTTAGATCGATGTGGTGCTC	21	2727	No	45S-rRNA
t00000129	TCTGGCACGGTGAAGAGACATGAGAG	26	2717	Yes	28S-rRNA
t00000130	TCCCATATGGTCTAGCGGTTAGGATTCCTG	30	2715	Yes	tRNA-Glu-TTC_5_end
t00000131	TCCTGTACTGAGCTGCCCCGAGT	23	2671	No	piRNA
t00000132	ACGCGGGAGACCGGGGTTCGATTCCCCGACGGGGAGC	37	2666	No	No annotation
t00000133	GGTGAATAGTTTACAAAAAACATTAGACTGTGAATCTGA	39	2664	No	No annotation
t00000134	TCGTTTCCCGGGCGGCGCACCA	22	2662	No	piRNA
t00000135	GGCTTGGTCTAGGGGTATGATTCTCGCTT	29	2618	No	piRNA
t00000136	GGGGGTATAGCTCAGGGGAGAGCATTTGACT	31	2612	No	piRNA
t00000137	GACTCTTAGCGGTGGATCACTCGGC	25	2583	No	5.8S-rRNA
t00000138	TCCCTGTGGTCTAGTGGTTAGGATTCGGCGCTC	33	2563	No	piRNA
t00000139	AGGAGTCTAACGCGTGCGCGAGTCAGGGGC	30	2554	Yes	28S-rRNA
t00000140	TGAATCTGACAACAGGAAATAAACCTCCTTATTCACC	37	2533	Yes	Mt_tRNA
t00000141	ACTCCATCTAAGGCTAAATACCGGC	25	2529	Yes	28S-rRNA
t00000142	GGGGGTATAGCTCAGTGGAGAGCATTTGACT	31	2521	No	piRNA
t00000143	GTTTCCGTAGTGTAGTGGTTATCACTTTCGCCT	33	2473	No	piRNA
t00000144	TGAATCTGACAACAGGAAATAAACCTCCTTATTCACCCC	39	2455	No	No annotation
t00000145	CGACTCTTAGCGGTGGATCACTCGGC	26	2420	No	45S-rRNA
t00000146	GCATTGGTGGTTCAGTGGTAGAATTC	26	2362	Yes	tRNA-Gly-GCC_5_end;tRNA-Gly-CCC_5_end
t00000147	TCCCATATGGTCTAGCGGTTAGGATTCCTGGTTT	34	2347	Yes	tRNA-Glu-TTC_5_end
t00000148	GCATGGGTGGTTCAGTGGTAGAATTCTCGCCT	32	2312	Yes	tRNA-Gly-GCC_5_end
t00000149	CGACTCTTAGCGGTGGATCACT	22	2283	No	45S-rRNA
t00000150	GCATTGGGGGTTCAGTGGTAGAATTCTCGCC	31	2266	No	No annotation
t00000151	GTTTCCGTAGTGTAGTGGTCATCACGCTCGCCT	33	2260	Yes	tRNA-Val-CAC_5_end;tRNA-Val-AAC_5_end
t00000152	TCCCTGAGACCCTAACTTGTG	21	2248	Yes	mmu-mir-125b-2;mmu-mir-125b-1
t00000153	CAACGGAATCCCAAAAGCAG	20	2243	Yes	mmu-mir-191
t00000154	GGTGAATATTTTACAAAAAACATTAGACTGTGAATCTGA	39	2236	No	No annotation
t00000155	GCATTGTGGTTCAGTGG	17	2228	No	piRNA
t00000156	GACGAGGTGGCCGAGTGGTTAAGG	24	2208	Yes	tRNA-Ser-GCT_5_end
t00000157	TCTGGCACGGTGAAGAGACATGAGAGG	27	2192	Yes	28S-rRNA
t00000158	TCCCTGGTGGTCTAGTGGTTAGGATTCGGCGCTCT	35	2188	Yes	tRNA-Glu-CTC_5_end
t00000159	GGTTCCATGGTGTAATGGTTAGCACTCTG	29	2170	Yes	tRNA-Gln-CTG_5_end
t00000160	ATTGGAACGATACAGAGAAGATTAGCATGGCCCCT	35	2107	Yes	snRNA
t00000161	GTTTCCGTAGTGTAGTGGTCATCACGCTC	29	2081	Yes	tRNA-Val-CAC_5_end;tRNA-Val-AAC_5_end
t00000162	CAACGCGAAGAACCTTACCT	20	2071	No	piRNA
t00000163	GGTGAATATGGTTTACAAAAAACATTAGACTGTGAATCTAA	41	2063	No	No annotation
t00000164	GTTTCCGTAGTGTAGTGGTTATCACATTC	29	2052	Yes	tRNA-Val-AAC_5_end
t00000165	CGACTCTTAGCGGTGGATCACTCGGCT	27	2022	No	45S-rRNA
t00000166	GCATTGGTGGTTCAGTGGTAGAATT	25	2004	Yes	tRNA-Gly-GCC_5_end;tRNA-Gly-CCC_5_end
t00000167	TGAGGTAGTAGGTTGTATGGTT	22	1985	Yes	mmu-let-7c-2;mmu-let-7c-1
t00000168	TCCTGTACTGAGCTGCCCCGAG	22	1974	Yes	mmu-mir-486b;mmu-mir-486a
t00000169	CTCTTAGATCGATGTGGTGCTC	22	1968	No	45S-rRNA
t00000170	TCGATTCCCGGCCAATGCACCA	22	1956	No	tRNA-Gly-GCC;tRNA-Gly-CCC_CCA_end
t00000171	TTTCCGTAGTGTAGTGGTTATCACGTTCGC	30	1941	Yes	tRNA-Val-AAC;tRNA-Val-CAC
t00000172	GCATGTGTGGTTCAGTGGTAGAATTCTCGC	30	1922	No	piRNA
t00000173	CATTGTGGTTCAGTGGTAGAATTCTCGC	28	1908	No	piRNA
t00000174	TCCCCTGTGGTCTAGTGGTTAGGATTCGG	29	1889	No	piRNA
t00000175	GGTGAATATAGTTTACAAAAAACATTAGACTGT	33	1882	No	No annotation
t00000176	TGAATCTGACAACAGGAAATAAACCTCCTT	30	1880	Yes	Mt_tRNA
t00000177	CTCTCGGCGCCCCCTCGATGCTC	23	1870	Yes	18S-rRNA
t00000178	GCATTTGTGGTTCAGTGGTAGAATTCTCG	29	1841	No	piRNA
t00000179	TTTGCGGGATGCCTGGGTGACGCGATCTGCCCG	33	1836	Yes	snRNA
t00000180	GGTGAATATGTTTACAAAAAACATTAGACTGTGAATCTGA	40	1828	No	No annotation
t00000181	TCCTCGTTAGTATAGTGGTGAGTATCCCCGCCTG	34	1811	Yes	tRNA-Asp-GTC_5_end
t00000182	AAAATTGGAACGATACAGAGAAGATTAGCATGGCCCCT	38	1797	Yes	snRNA
t00000183	CAGGGTTCGATTCCGGAGAGGGAGC	25	1795	Yes	18S-rRNA
t00000184	TCCCCTGTGGTCTAGTGGTTAGGATTCGGC	30	1788	No	piRNA
t00000185	CGCGACCTCAGATCAGACGTGGCGACCCGCTG	32	1761	No	28S-rRNA
t00000186	ACGAGAACTTTGAAGGCCGAAGTGGAGAAGGGTT	34	1756	No	28S-rRNA
t00000187	ACGGGCTTGGCGGAATCAGCGGGGAAAGAAGACCCTGT	38	1747	Yes	28S-rRNA
t00000188	GGCTTTGGTCTAGGGGTATGATTCTCGCTT	30	1747	No	piRNA
t00000189	GCATTAGTGGTTCAGTGGTAGAATTCTCGCC	31	1742	No	piRNA
t00000190	TAGCAGCACGTAAATATTGGC	21	1740	Yes	mmu-mir-16-2;mmu-mir-16-1
t00000191	TCCCTGAGACCCTAACTTGTGT	22	1700	No	piRNA
t00000192	CGGCGTCCGGTGAGCTCTCGCTGGCC	26	1683	No	28S-rRNA
t00000193	CAGCCTGGGCAACATAGCGAGACCCCGTCTCTA	33	1662	No	No annotation
t00000194	CGCGACCTCAGATCAGAC	18	1660	No	28S-rRNA
t00000195	ACCAGGATGGCCGAGTGGTTAAGG	24	1645	Yes	tRNA-Leu-TAA_5_end
t00000196	GGTGAATATTGTTTACAAAAAACATTAGACTGTGAATCTAA	41	1638	No	No annotation
t00000197	AACCCGTAGATCCGATCTTGTGA	23	1636	No	piRNA
t00000198	GGGGGTATAGCTCAGTGGAGAGCATTTG	28	1631	No	piRNA
t00000199	TCCCATGGTCTAGCGGTTAGGATTCCT	27	1627	No	piRNA
t00000200	TTCAAGTAATCCAGGATAGGC	21	1624	Yes	mmu-mir-26a-1;mmu-mir-26a-2
t00000201	GACTCTTAGCGGTGGATCACTCGGCTC	27	1599	No	5.8S-rRNA
t00000202	TCCCTGTGGTCTAGTGGTTAGGATTCGAC	29	1597	No	piRNA
t00000203	GCATTGGTGGTTCAGTGGTAGAATTCTCGCCTG	33	1590	Yes	tRNA-Gly-GCC_5_end
t00000204	TGTAAACATCCTACACTCTCAGCT	24	1589	Yes	mmu-mir-30c-2;mmu-mir-30c-1
t00000205	GCATGTGGTTCAGTGGTAGAATTCTCG	27	1579	No	piRNA
t00000206	CCCGAGGTGGGATCCCGAGGCCTCT	25	1574	Yes	28S-rRNA
t00000207	GCCCGGCTAGCTCAGTCGGTAGAGCATGAGAC	32	1560	Yes	tRNA-Lys-CTT_5_end
t00000208	AACTGGCGCTGCGGGAT	17	1547	Yes	28S-rRNA
t00000209	TCCCTGTGGTCTAGTGGTTAGGATTCG	27	1545	No	piRNA
t00000210	GCATGGGTGGTTCAGTGGTAGAATTC	26	1522	Yes	tRNA-Gly-GCC_5_end
t00000211	ATTGTGGTTCAGTGGTAGAATTCTCGC	27	1515	No	piRNA
t00000212	GGGGGTATAGCTCAGTGGGAGAGCATTTGA	30	1506	No	piRNA
t00000213	ACGGGCTTGGCGGAATCAGCGGGGAAAGAAGACCCTGTTGA	41	1503	Yes	28S-rRNA
t00000214	TCCCTGGTCTAGTGGTTAGGATTCGGCGCT	30	1501	No	piRNA
t00000215	TCCCTGGTCTAGTGGTTAGGATTCGGCGC	29	1498	No	piRNA
t00000216	GCATTGGTGGTTCAATGGTAGAATTCTCGC	30	1492	Yes	tRNA-Gly-CCC_5_end
t00000217	GTTTCCGTAGTGTAGTGGTTATCACTTTCGC	31	1488	No	piRNA
t00000218	CAGCCTGGGCAACATAGCGAGACCCCGTCTCTTA	34	1486	No	No annotation
t00000219	ACATTGGTGGTTCAGTGGTAGAATTCTCGC	30	1458	No	piRNA
t00000220	GTTTCCGTAGTGTAGTGGTTATCACGTTCGCCTGA	35	1446	No	No annotation
t00000221	GGTCGATGATGAGAGCTTTGTTCTGAGC	28	1441	Yes	snoRNA
t00000222	GCCCGGCTAGCTCAGTCGGTAGAGCATGAGACT	33	1441	Yes	tRNA-Lys-CTT_5_end
t00000223	CCTGTCACGCGGGAGACCGGGGTTCGATTCCCC	33	1437	Yes	tRNA-Asp-GTC
t00000224	TGAGATGAAGCACTGTAGCT	20	1436	Yes	mmu-mir-143
t00000225	GTCTACGGCCATACCACCCTGAACGCGCCCGATCTCGTC	39	1410	Yes	5S-rRNA
t00000226	ATGTAGGTAAGGGAAGTCGGC	21	1399	No	28S-rRNA
t00000227	GTTTCCGTAGTGTAGTGGTTATCACGTT	28	1398	Yes	tRNA-Val-CAC_5_end;tRNA-Val-AAC_5_end
t00000228	GTAGTCGTGGCCGAGTGGTTAAGG	24	1390	Yes	tRNA-Ser-AGA_5_end;tRNA-Ser-TGA_5_end
t00000229	TGAGGTAGTAGGTTGTATAGTT	22	1377	Yes	mmu-let-7a-1;mmu-let-7a-2
t00000230	TCCCGGGGCTACGCCTGTCTGAGCGTCGC	29	1364	No	piRNA
t00000231	TCCCTGGTGGTCTAGTGTTAGGATTCGG	28	1360	No	piRNA
t00000232	GGTGAATATAGTTTACAAAAAACATTAGACTGTG	34	1350	No	No annotation
t00000233	TCCCATGGTCTAGCGGTTAGGATTCCTGG	29	1344	No	piRNA
t00000234	GAGACCGCCTGGGAATACCGGGTGCTGTAGGCTT	34	1340	Yes	5S-rRNA
t00000235	TCCCTGGTCTAGTGGTTAGGATTCGGCG	28	1330	No	piRNA
t00000236	TCCCTGAGACCCTTTAACCTGT	22	1321	Yes	mmu-mir-125a
t00000237	GGGGGTATAGCTCAGTGGTAGAGCATTTGAC	31	1317	Yes	tRNA-Cys-GCA_5_end
t00000238	GACTCTTAGCGGTGGATCACT	21	1316	No	5.8S-rRNA
t00000239	GTTTCCGTAGTGTAGTGGTTATCACATTCGC	31	1284	Yes	tRNA-Val-AAC_5_end
t00000240	ACGGGCTTGGCGGAATCAGCGGGGAAAGAAGACCCTGTT	39	1279	Yes	28S-rRNA
t00000241	TCCCTGAGACCCTAACTTGT	20	1273	Yes	mmu-mir-125b-2;mmu-mir-125b-1
t00000242	TCCCTGTGGTCTAGTGGTTAGGATTCGGCGCTCT	34	1264	No	No annotation
t00000243	GGCTTGGTCTAGGGGTATGATTCTC	25	1246	No	piRNA
t00000244	AGGAGTCTAACGCGTGCGC	19	1236	Yes	28S-rRNA
t00000245	TCCCATGGTCTAGCGGTTAGGATTCCTGGTT	31	1230	No	No annotation
t00000246	GGGGGTATAGCTCAGTGGCAGAGCATTTGA	30	1225	Yes	piRNA
t00000247	GGGGGTATAGCTCAGGGGTAGAGCATTTGA	30	1222	Yes	tRNA-Cys-GCA_5_end
t00000248	ACGGGCTTGGCGGAATCAGCGGGGAAAGAAGACCC	35	1222	Yes	28S-rRNA
t00000249	TCCGGCGGCGTCCGGTGAGCTCTCGCTGGCC	31	1220	No	28S-rRNA
t00000250	GGTGAATATAGTTTACAAAAAACATTAGACTGTGAATCTAA	41	1191	No	No annotation
t00000251	GCATTGTGGTTCAGTGGTAGAATTCTCAC	29	1181	No	piRNA
t00000252	ATTGATCATCGACACTTCGAACGCACTTGCGGCCCCGGGT	40	1169	No	5.8S-rRNA
t00000253	TCCTCGTATAGTGGTGAGTATCCCCGCCTG	30	1165	No	piRNA
t00000254	AAACCGTTACCATTACTGAGT	21	1158	Yes	mmu-mir-451a
t00000255	TGTAAACATCCTACACTCAGCT	22	1151	Yes	mmu-mir-30b
t00000256	CGACTCTTAGCGGTGGATCACTCGGCTC	28	1147	No	45S-rRNA
t00000257	CCCGAGGTGGGATCCCGAGGCC	22	1145	Yes	28S-rRNA
t00000258	CCCGAGGTGGGATCCCGAGGCCT	23	1144	Yes	28S-rRNA
t00000259	TCCCTGAGACCCTAACTTGTGA	22	1142	Yes	mmu-mir-125b-2;mmu-mir-125b-1
t00000260	GACTCTTAGCGGTGGATCACTCGGCTCGTG	30	1137	No	5.8S-rRNA
t00000261	GCATTTGTGGTTCAGTGGTAGAATTCTCGCCT	32	1137	No	piRNA
t00000262	AACGAGAACTTTGAAGGCCGAAG	23	1133	No	28S-rRNA
t00000263	GTTTCCGTAGTGTAGTGGTTATCACGTTCGAC	32	1131	No	No annotation
t00000264	GGTTCCATAGTGTAGCGGTTATCACGTCTGCTT	33	1126	Yes	tRNA-Val-TAC_5_end
t00000265	CGACTCTTAGCGGTGGATCACTCGGCTCGT	30	1124	No	45S-rRNA
t00000266	CGCGACCTCAGATCAGA	17	1123	No	28S-rRNA
t00000267	ACTCCATCTAAGGCTAAATACCGGCACGA	29	1117	Yes	28S-rRNA
t00000268	TCCCTGGTGGTCTAGTGGTTAGGATT	26	1117	Yes	tRNA-Glu-CTC_5_end
t00000269	ACCCTGTAGATCCGAATTTGT	21	1108	Yes	mmu-mir-10a
t00000270	ACGGGCTTGGCGGAATCAGCGGGGAAAGAAGACCCTG	37	1102	Yes	28S-rRNA
t00000271	GCATTGGTGGTTCAGTGGTAGAATTCTCGAC	31	1097	No	piRNA
t00000272	CCCTGGTGGTCTAGTGGTTAGGATTCGG	28	1096	Yes	tRNA-Glu-CTC
t00000273	GCATTGGGGGTTCAGTGGTAGAATTCTC	28	1096	No	piRNA
t00000274	CATTGGTGGTTCAGTGGTAGAATTCTCGCC	30	1088	Yes	tRNA-Gly-GCC;tRNA-Gly-CCC
t00000275	GAGGGCGTGAAACCGTTAAGAGGT	24	1083	Yes	28S-rRNA
t00000276	CTTTGGTGACTCTAGATAACCTCGGGCCGATCGCACGCCCC	41	1083	Yes	DNA;mRNA;rRNA
t00000277	GGGGAATTAGCTCAAATGG	19	1077	Yes	tRNA-Ala-AGC_5_end
t00000278	GTTTCCGTAGTGTAGTGGTCATCACGCTCGC	31	1072	Yes	tRNA-Val-AAC_5_end;tRNA-Val-CAC_5_end
t00000279	GGGGGTATAGCTCAGTGGTAGAGCA	25	1066	Yes	tRNA-Cys-GCA_5_end
t00000280	TGAGAGATGCCATTCTATGTAG	22	1066	Yes	mmu-mir-741
t00000281	ACGAGAACTTTGAAGGCCGAAGTGGAGAAGGGTTC	35	1047	No	28S-rRNA
t00000282	AGCAGAGTGGCGCAGCGGAAGCGTGCTGGG	30	1033	Yes	tRNA-Met-CAT_5_end
t00000283	GACTCTTAGCGGTGGATCACTCGGCTCGT	29	1027	No	5.8S-rRNA
t00000284	AGCAGAGTGCGCAGCGGAAGCGTGCTGGGC	30	1026	No	piRNA
t00000285	GTTTCCATAGTGTAGTGGTTATCACGTTCGCC	32	1024	No	piRNA
t00000286	TCCCTGGGGGTCTAGTGGTTAGGATTCGG	29	1022	No	piRNA
t00000287	TCCCACATGGTCTAGCGGTTAGGATTCCTGGTTTT	35	1019	Yes	tRNA-Glu-TTC_5_end
t00000288	GGCCGTGATCGTATAGTGGTTAGTACTCTGCGTT	34	1018	No	No annotation
t00000289	AAAAGGTGTTGGTTGATATAGACAGCAGGACGGTGGCCA	39	1018	No	28S-rRNA
t00000290	TCTGGCACGGTGAAGAGACATGAGA	25	1017	Yes	28S-rRNA
t00000291	GCCGTGATCGTATAGTGGTTAGTACTCTGCGTT	33	1009	Yes	tRNA-His-GTG_5_end
t00000292	GGTGAATATTGTTTACAAAAAACATTAGACTGTGAATC	38	999	No	No annotation
t00000293	TCGAGGAGCTCACAGTCTAGT	21	997	Yes	mmu-mir-151
t00000294	GCATTGGTGGTTCAGTGGAGAATTCTCGC	29	991	No	piRNA
t00000295	CGACTCTTAGCGGTGGATCACTC	23	981	No	45S-rRNA
t00000296	TGGAATGATGACATTCTCCGGAATCGCT	28	972	Yes	piRNA
t00000297	GCATGTGGTTCAGTGGTAGAATTCTCGCCT	30	972	No	piRNA
t00000298	TTCCGTAGTGTAGTGGTTATCACGTTCGCC	30	966	Yes	tRNA-Val-AAC;tRNA-Val-CAC
t00000299	AGTGGTCTGGGGTGCAGGCTTCAAACCTGTAGC	33	944	Yes	tRNA-SeC-TCA
t00000300	GGCTTTGGTCTAGGGGTATGATTCTC	26	936	No	piRNA
t00000301	CAACGGAATCCCAAAAGCAGCTTT	24	935	No	piRNA
t00000302	CCCCTGTGGTCTAGTGGTTAGGATTCGGC	29	931	No	piRNA
t00000303	TCCCTGGTGGTCTAGTGTTAGGATTCGGC	29	931	No	piRNA
t00000304	TGCCGTGATCGTATAGTGGTTAGTACTCTGC	31	930	No	No annotation
t00000305	TCCCTGGTGGTCTAGTGGTTAGGATTC	27	929	Yes	tRNA-Glu-CTC_5_end
t00000306	GCATTTGTGGTTCAGTGGTAGAATTCT	27	927	No	piRNA
t00000307	ACTCCATCTAAGGCTAAATACCGGCACG	28	923	Yes	28S-rRNA
t00000308	GCCGTGATCGTATAGTGGTTAGTACTCTG	29	920	Yes	tRNA-His-GTG_5_end
t00000309	CGGCGTCCGGTGAGCTCTCGCTGGC	25	914	No	28S-rRNA
t00000310	AAGCTGCCAGTTGAAGAACTGT	22	897	Yes	mmu-mir-22
t00000311	CCCCTGTGGTCTAGTGGTTAGGATTCGG	28	893	No	piRNA
t00000312	CGACTCTTAGCGGTGGATCACTCG	24	889	No	45S-rRNA
t00000313	CCCTGGTGGTCTAGTGGTTAGGATTCGGC	29	889	Yes	tRNA-Glu-CTC
t00000314	ATTGATCATCGACACTTCGAACGCACTTGCGGCCCCGGGTT	41	887	No	5.8S-rRNA
t00000315	ACGAGAACTTTGAAGGCCGAAGTGGAGAAGGG	32	886	No	28S-rRNA
t00000316	GGTGGCTATAGCTCAGTTGGTAGAGCCCTGGA	32	881	No	No annotation
t00000317	ACGAGAACTTTGAAGGCCGAAGTGGAGAAGGGT	33	880	No	28S-rRNA
t00000318	CGACTCTTAGCGGTGGATCACTCGGCTCGTG	31	880	No	45S-rRNA
t00000319	GGTGAATGGTTTACAAAAAACATTAGACTGTGAATCTAA	39	870	No	No annotation
t00000320	GCATTGTGTTCAGTGGTAGAATTCTCGC	28	864	No	piRNA
t00000321	GCATGTGTGGTTCAGTGGTAGAATTCTCGCC	31	855	No	piRNA
t00000322	ACGAGAACTTTGAAGGCCGAAGTGGAGAAGG	31	855	No	28S-rRNA
t00000323	GCATTGTGGTTCAGTGGTAGAATTC	25	852	No	piRNA
t00000324	GGCCGTGATCGTATAGTGGTTAGTACTCTG	30	851	No	piRNA
t00000325	CGCGACCTCAGATCAGACGTGGCGACCCG	29	850	No	28S-rRNA
t00000326	AACTGGTGCGGACCAGGGGAATCCGACT	28	840	No	28S-rRNA
t00000327	TCCCACATGGTCTAGCGTTAGGATTCCTG	29	837	No	piRNA
t00000328	AACGATACAGAGAAGATTAGCATGGCCCCT	30	832	Yes	snRNA
t00000329	CATTGGTGGTTCAGTGGTAGAATTCTC	27	821	Yes	tRNA-Gly-CCC;tRNA-Gly-GCC
t00000330	GGTGAATTGTTTACAAAAAACATTAGACTGTGAATCTGA	39	819	No	No annotation
t00000331	CCTTCCAAGCAGTTGACCCGGGTTCGTTTCCC	32	818	No	No annotation
t00000332	TTGACAGATTGATAGCTC	18	817	Yes	18S-rRNA
t00000333	TGGCTCAGTTCAGCAGGAAC	20	814	Yes	mmu-mir-24-1;mmu-mir-24-2
t00000334	GCATTAGTGGTTCAGTGGTAGAATTCTC	28	811	No	piRNA
t00000335	CCCACATGGTCTAGCGGTTAGGATTCCTG	29	810	Yes	tRNA-Glu-TTC
t00000336	GGGGGTATAGCTCAGGGGAGAGCATTTG	28	810	No	piRNA
t00000337	CAGGGTTCGATTCCGGAGAGGGAG	24	806	Yes	18S-rRNA
t00000338	TCCTGTACTGAGCTGCCCCGAGA	23	805	No	piRNA
t00000339	TGAGAGATGCCATTCTATGTAGA	23	800	Yes	mmu-mir-741
t00000340	AACCCGTAGATCCGATCTTGTG	22	796	Yes	mmu-mir-99a
t00000341	GAACGATACAGAGAAGATTAGCATGGCCCCT	31	795	Yes	snRNA
t00000342	GGTGAATATGGTTTACAAAAAACATTAGACTGTGAATC	38	795	No	No annotation
t00000343	TCCTGTGGTCTAGTGGTTAGGATTCGG	27	795	No	piRNA
t00000344	GTTTCCGTAGTGTAGTGGTTATCACCTTCGCC	32	790	No	piRNA
t00000345	TACCTGGTTGATCCTGCCAGTAGCATATGCTTGTCTC	37	788	Yes	DNA;mRNA;rRNA
t00000346	GGTAGCGTGGCCGAGCGGTCTAAGGCGCTGGATT	34	784	Yes	tRNA-Leu-TAG_5_end;tRNA-Leu-AAG_5_end
t00000347	GGCCGTGATCGTATAGTGGTTAGTACTCTGCGTTG	35	781	No	No annotation
t00000348	CTCTCGGCGCCCCCTCGATGCTCTT	25	781	Yes	18S-rRNA
t00000349	ACGCGGGAGACCGGGGTTCGATTCCCCG	28	779	Yes	tRNA-Asp-GTC
t00000350	TTCCGTAGTGTAGTGGTTATCACGTTCGCCT	31	778	Yes	tRNA-Val-AAC;tRNA-Val-CAC
t00000351	GAAAGACATCATGCTGAATAGA	22	778	Yes	mmu-mir-743b
t00000352	ATCACATTGCCAGGGATTTCC	21	768	Yes	mmu-mir-23a
t00000353	GGTGAATATAGTTTACAAAAAACATTAGACTGTGAATC	38	768	No	No annotation
t00000354	GGTTCCATAGTGTAGCGGTTATCACGTCTGCT	32	763	Yes	tRNA-Val-TAC_5_end
t00000355	GGGGATGTAGCTCAGTGGTAGAGC	24	762	Yes	tRNA-Ala-CGC_5_end;tRNA-Ala-TGC_5_end;tRNA-Ala-AGC_5_end
t00000356	CGAGAACTTTGAAGGCCGAAG	21	759	Yes	28S-rRNA
t00000357	GTCTACGGCCATACCACCCTGAACGCGCCCGATC	34	757	Yes	5S-rRNA
t00000358	TGAATCTGACAACAGGAAATAAACCTCCTTATT	33	754	Yes	Mt_tRNA
t00000359	GGTGAATATGGTTTACAAAAAACATTAGACTGTG	34	744	No	No annotation
t00000360	GAGGGCGTGAAACCGTTAAGAGG	23	739	Yes	28S-rRNA
t00000361	ACGGGCTTGGCGGAATCAGCGGGGAAAGAAGACCCT	36	736	Yes	28S-rRNA
t00000362	GACTCTTAGCGGTGGATCACTC	22	735	No	5.8S-rRNA
t00000363	TGAATCTGACAACAGGAAATAAACCTCCTTATTCACCC	38	733	No	No annotation
t00000364	AGCAGAGTTGCGCAGCGGAAGCGTGCTGGGC	31	733	No	piRNA
t00000365	TCCTGTGGTCTAGTGGTTAGGATTCGGC	28	731	No	piRNA
t00000366	GCATTGGTGGTTCAGTGGTAGAATTCTCGCT	31	729	No	piRNA
t00000367	GGCTGGTCCGAAGGTAGTGAGTTATCTCAATT	32	727	Yes	misc_RNA
t00000368	GGGGGTATAGCTCAGTGGTAGAGC	24	725	Yes	tRNA-Cys-GCA_5_end
t00000369	TTCTTGGACTGGCACTGGTGAGT	23	723	Yes	mmu-mir-470
t00000370	ACGCGGGAGACCGGGGTTCGATTCCCCGACGGGG	34	719	Yes	tRNA-Asp-GTC
t00000371	GGATGTGAGGGCGATCTGGCTGCGACATCTGTCACC	36	719	Yes	misc_RNA
t00000372	GCCCGGATGATCCTCAG	17	717	Yes	tRNA-SeC-TCA_5_end
t00000373	GCATTGGTGGTTCAATGGTAGAATTCTCGCC	31	715	Yes	tRNA-Gly-CCC_5_end
t00000374	ACGCGGGAGACCGGGGTTCGATTCCCCGACGGG	33	714	Yes	tRNA-Asp-GTC
t00000375	GGATGTGAGGGCGATCTGGCTGCGACATCTGTCACCC	37	713	Yes	misc_RNA
t00000376	CGCGACCTCAGATCAGACGTGGCGACCC	28	707	No	28S-rRNA
t00000377	AATCACTAACTCCACTGCCAT	21	702	Yes	mmu-mir-34b
t00000378	GCATTGGTGGTTCAGTGGCAGAATTCTCGC	30	700	No	piRNA
t00000379	CTAACGCGTGCGCGAGTCAGGGGCT	25	700	Yes	28S-rRNA
t00000380	CCCGAGGTGGGATCCCGAGGCCTCTC	26	700	Yes	28S-rRNA
t00000381	AACCCGTAGATCCGAACTTGT	21	699	Yes	mmu-mir-100
t00000382	ACTCCATCTAAGGCTAAATACCGG	24	696	Yes	28S-rRNA
t00000383	GGGGGTATAGCTCAGTGGAGAGCATTTGAC	30	695	No	piRNA
t00000384	TCCCATGGTCTAGCGGTTAGGATTCC	26	686	No	piRNA
t00000385	GGTGAATATTGTTTACAAAAAACATTAGACTGTG	34	686	No	No annotation
t00000386	ATGTAGGTAAGGGAAGTCGG	20	685	No	28S-rRNA
t00000387	CTACGCCTGTCTGAGCGTCGCT	22	682	No	piRNA
t00000388	GGTGAATATATTTTACAAAAAACATTAGACTGTA	34	681	No	No annotation
t00000389	TAGCAGCACATCATGGTTTACA	22	678	Yes	mmu-mir-15b
t00000390	GTTTCCATAGTGTAGTGGTTATCACGTTCGCCT	33	675	No	piRNA
t00000391	TGTAAACATCCCCGACTGGA	20	671	Yes	mmu-mir-30d
t00000392	CCTGTCACGCGGGAGACCGGGGTTCAATTCCCC	33	670	Yes	tRNA-Asp-GTC
t00000393	GCCGTGATCGTATAGTGGTTAGTACTCTGCGTTG	34	669	Yes	tRNA-His-GTG_5_end
t00000394	CGGCCCTGGCGGAGCGCTGAGAAGACGGTC	30	668	No	18S-rRNA
t00000395	GCATTGGTGGTTCAGTGGTAGAATTCTCGA	30	668	No	piRNA
t00000396	AGGCAGTGTAGTTAGCTGATTGC	23	667	Yes	mmu-mir-34c
t00000397	ACGGGCTTGGCGGAATCAGCGGGG	24	665	Yes	28S-rRNA
t00000398	AGCCGTGATCGTATAGTGGTTAGTACTCTGC	31	664	No	No annotation
t00000399	GGTGAATATCGTTTACAAAAAACATTAGACTGTGAATCTGA	41	663	No	No annotation
t00000400	TAGCAGCACGTAAATATTGGCG	22	662	Yes	mmu-mir-16-1;mmu-mir-16-2
t00000401	CTCGGCGCCCCCTCGATGCTCT	22	660	Yes	18S-rRNA
t00000402	GCTGCGAGAATTAATGTGA	19	658	No	5.8S-rRNA
t00000403	AGCTGGGGATTGTGGGTTCGGGTCCCATCTGGGTC	35	653	No	No annotation
t00000404	TAAAATTGGAACGATACAGAGAAGATTAGCATGGCCCCT	39	652	Yes	snRNA
t00000405	AGAGGGCGTGAAACCGTTAAGAGG	24	652	Yes	28S-rRNA
t00000406	TCCCACATTGTCTAGCGGTTAGGATTCCTG	30	648	No	piRNA
t00000407	TTGGTGGTTCAGTGGTAGAATTCTCGC	27	644	Yes	tRNA-Gly-GCC;tRNA-Gly-CCC
t00000408	TCCCATGGTCTAGCGGTTAGGATTCCTGGT	30	643	No	No annotation
t00000409	ACTGGTGCGGACCAGGGGAATCCGACT	27	641	No	28S-rRNA
t00000410	GCATTGGTGGGTCAGTGGTAGAATTCTCGC	30	638	No	piRNA
t00000411	AGGGCGTGAAACCGTTAAGAGG	22	637	Yes	28S-rRNA
t00000412	CGACTCTTAGCGGTGGATCAC	21	636	No	45S-rRNA
t00000413	ACGATACAGAGAAGATTAGCATGGCCCCT	29	635	Yes	snRNA
t00000414	TCCGCCGAGGGCGCACCACCGGCCCGTCTCGCCCGCC	37	635	Yes	28S-rRNA
t00000415	TCCCACATTGTCTAGCGGTTAGGATTCCT	29	633	No	piRNA
t00000416	TGTAAACATCCTACACTCTCAGC	23	631	Yes	mmu-mir-30c-2;mmu-mir-30c-1
t00000417	GGTTCCATGGTGTAATGGTTAGCACTCTGG	30	628	Yes	tRNA-Gln-CTG_5_end
t00000418	AAAGCAGAGGTAGATGGACTTC	22	627	Yes	piRNA
t00000419	GGTTCCATAGTGTAGCGGTTATCACGTCTGC	31	625	Yes	tRNA-Val-TAC_5_end
t00000420	CCCACATGGTCTAGCGGTTAGGATTCCTGG	30	625	Yes	tRNA-Glu-TTC
t00000421	GGTGAATATTTTACAAAAAACATTAGACTGTA	32	621	No	No annotation
t00000422	TCCCACATGGTCTAGCGGTTAGGATTCCTGGTTTTC	36	620	Yes	tRNA-Glu-TTC_5_end
t00000423	CCCACATGGTCTAGCGGTTAGGATTCCT	28	617	Yes	tRNA-Glu-TTC
t00000424	CAGCCTGGGCAACATAGCGAGACCCCGTCTCT	32	613	Yes	miRNA;misc_RNA
t00000425	TCCCACATTGTCTAGCGGTTAGGATTCCTGG	31	612	No	piRNA
t00000426	GGAAGAGCCCAGCGCCGAATCCCCGCCGCGC	31	612	No	28S-rRNA
t00000427	ACATTGGTGGTTCAGTGGTAGAATTCTCGCC	31	608	No	piRNA
t00000428	CGCGGTTCCGGCGGCGTCCGGTGAGCTCTCGCTGGCCC	38	607	No	28S-rRNA
t00000429	GCATTGGTGGTTCAGTGGTAGAATTCTCTC	30	605	No	piRNA
t00000430	ATCACTAACTCCACTGCCATC	21	605	Yes	mmu-mir-34b
t00000431	GGGGATGTAGCTCAGTGG	18	604	Yes	tRNA-Ala-AGC_5_end;tRNA-Ala-CGC_5_end;tRNA-Ala-TGC_5_end
t00000432	GCATTGTGGTTCAGTGGTAGAATT	24	601	No	piRNA
t00000433	ACTAATCCTAGCCCTAGCCCT	21	601	Yes	Mt_rRNA
t00000434	TGGAATGATGACATTCTCCGGAATCGC	27	598	Yes	piRNA
t00000435	AGGGCGTGAAACCGTTAAGAGGT	23	597	Yes	28S-rRNA
t00000436	GACTCTTAGCGGTGGATCACTCG	23	597	No	5.8S-rRNA
t00000437	TCGTTTCCCGGCCAACGCACCA	22	594	No	piRNA
t00000438	TCTGGCACGGTGAAGAGACATGAG	24	591	Yes	28S-rRNA
t00000439	GCATTGGCGGTTCAGTGGTAGAATTCTCGC	30	589	No	piRNA
t00000440	ATTGGTGGTTCAGTGGTAGAATTCTCGCC	29	589	Yes	tRNA-Gly-GCC;tRNA-Gly-CCC
t00000441	GCATTGTGGTTCAATGGTAGAATTCTCGC	29	588	No	piRNA
t00000442	CGCGGGAGACCGGGGTTCGATTCCCCGACGGGGAGC	36	584	No	No annotation
t00000443	CCGGCGGCGTCCGGTGAGCTCTCGCTGGCC	30	584	No	28S-rRNA
t00000444	GGTAGCGTGGCCGAGCGGTCT	21	584	Yes	tRNA-Leu-AAG_5_end;tRNA-Leu-TAG_5_end
t00000445	AGTACTTGGATGGGAGACCGCC	22	578	Yes	5S-rRNA
t00000446	ACGCGGGAGACCGGGGTTCGATTCCCCGACGGGGA	35	578	Yes	tRNA-Asp-GTC_3_end
t00000447	AGACCGCCTGGGAATACCGGGTGCTGTAGGCT	32	574	Yes	5S-rRNA
t00000448	GGGGGTATAGCTCAGTGGTAGAGCATTTGACTG	33	574	Yes	tRNA-Cys-GCA_5_end
t00000449	GACGAAGTGGCCGAGTGGTTAAGG	24	569	No	piRNA
t00000450	GGCTTGGTCTAGGGGTATGATTCTCGCT	28	568	No	piRNA
t00000451	GCATTGGTGGTTCAGTGGAGAATTCTC	27	563	No	piRNA
t00000452	AGCTCGCTCTGAAGGCCTGTTTCCTAGGCT	30	562	Yes	piRNA
t00000453	GCATGTGGTTCAATGGTAGAATTCTCGC	28	562	No	piRNA
t00000454	TCCTCGTTAGTATAGTGGTGAGTATCCCCGCCTGT	35	562	Yes	tRNA-Asp-GTC_5_end
t00000455	ATACATGCCGACGGGCGCTGACCCCCCT	28	556	No	18S-rRNA
t00000456	GCATGTGTGGTTCAGTGGTAGAATTCTC	28	555	No	piRNA
t00000457	TGAGGTAGTAGATTGTATAGTT	22	554	Yes	mmu-let-7f-2;mmu-let-7f-1
t00000458	GACTCTTAGCGGTGGATCACTCGGCTCGTGCG	32	544	No	5.8S-rRNA
t00000459	GACGATCGTTTCCGTAGTGTAGTGGTTATCACGTTCGCC	39	543	No	No annotation
t00000460	CTTAATGATGATTGTCTGTTTGATTGCTT	29	542	Yes	snoRNA
t00000461	AACGAGATTCCCACTGTCCCTACCTACTAT	30	540	Yes	28S-rRNA
t00000462	GGTGAATATTGTTTACAAAAAACATTAGACTGTA	34	538	No	No annotation
t00000463	CCGTGATCGTATAGTGGTTAGTACTCTGC	29	538	Yes	tRNA-His-GTG
t00000464	TCCCATGGTCTAGCGGTTAGGATTCCTGGTTT	32	533	No	No annotation
t00000465	TCCCTGTGGTCTAGTGTTAGGATTCGG	27	532	No	piRNA
t00000466	GCATTGTTGTTCAGTGGTAGAATTCTCGC	29	532	No	piRNA
t00000467	GGCTGGTCCGAAGGTAGTGAGTTATCTCAAT	31	530	Yes	misc_RNA
t00000468	AGCTGGGGATTGTGGGTTCGTGTCCCATCTGGGTC	35	529	No	No annotation
t00000469	ATGGATGAACGAGATTCCCACTGTCCCTACCTACTATC	38	527	Yes	28S-rRNA
t00000470	ACCAGGATGGCCGAGTGG	18	526	Yes	tRNA-Leu-TAA_5_end
t00000471	GGACAGGATTGACAGATTGATAGCTCTTTCTCGATTC	37	525	Yes	18S-rRNA
t00000472	TCCCTGGTCTAGTGGTTAGGATTCGGCGCTC	31	523	No	piRNA
t00000473	ACTCCATCTAAGGCTAAATACCGGCACGAGACC	33	518	Yes	28S-rRNA
t00000474	CATTGCACTTGTCTCGGTCTGA	22	516	Yes	mmu-mir-25
t00000475	CTCGGGAGGCTGAGACAGGAGGATCGCTTGAGTCCAGG	38	514	Yes	misc_RNA
t00000476	TTAGCAATTTAACTGTGATAAACTACC	27	514	No	No annotation
t00000477	GGGGGATTAGCTCAAATGG	19	513	Yes	tRNA-Ala-AGC_5_end
t00000478	GTTCCATAGTGTAGCGGTTATCACGTCTGCTTT	33	510	Yes	tRNA-Val-TAC
t00000479	GTTTCCGTAGTGTAGTGGTTATCACGCTCGCC	32	509	Yes	tRNA-Val-CAC_5_end
t00000480	AGCAGAGTAGCGCAGCGGAAGCGTGCTGGGC	31	509	No	piRNA
t00000481	GCTGCGAGAATTAATGTGAA	20	507	No	5.8S-rRNA
t00000482	ACGGGCTTGGCGGAATCAGCGGGGAAAGAAGACC	34	506	Yes	28S-rRNA
t00000483	CGCGTCGCGGCGTGGGAAATGTGGCGTACGGAAGACC	37	505	No	28S-rRNA
t00000484	CCCTGTGGTCTAGTGGTTAGGATTCGG	27	503	No	piRNA
t00000485	AAACCGTTACCATTACTGA	19	503	Yes	mmu-mir-451a
t00000486	GGGGGTATAGCTCAGTGGTAGAG	23	501	Yes	tRNA-Cys-GCA_5_end
t00000487	CCCGAGGTGGGATCCCGAGGCCTCTCC	27	500	Yes	28S-rRNA
t00000488	GAGAGTGATGATTTCACAGACTAGAGTCTCTGACG	35	500	Yes	snoRNA;processed_transcript
t00000489	GGGGGTATAGCTCAGTGGCAGAGCATTTGACT	32	499	Yes	piRNA
t00000490	TCCCTGGTGGTCTAGTGGTTAGGATTCGGCGCTCTC	36	499	Yes	tRNA-Glu-CTC_5_end
t00000491	AACCCGTAGATCCGATCTTG	20	498	Yes	mmu-mir-99a
t00000492	AAACGAGAACTTTGAAGGCCGAAG	24	495	No	28S-rRNA
t00000493	CGGGCTTGGCGGAATCAGCGGGG	23	495	Yes	28S-rRNA
t00000494	GCTTGGTCTAGGGGTATGATTCTCGCTT	28	494	No	piRNA
t00000495	TGAGAACTGAATTCCATGGGTT	22	493	Yes	mmu-mir-146a
t00000496	TCCCTGTGGTCTAGTGGTTAGGATT	25	493	No	piRNA
t00000497	TGAGGTAGTAGTTTGTACAGTT	22	492	Yes	mmu-let-7g
t00000498	AGAACTTTGAAGGCCGAAG	19	492	Yes	28S-rRNA
t00000499	TGAGGTAGTAGGTTGTATGGT	21	491	Yes	mmu-let-7c-1;mmu-let-7c-2
t00000500	TCCCTGGTGGTCTAGTGGTTAGGATTCGC	29	491	No	piRNA
t00000501	TCGTTTCCCGGCCAATGCACC	21	489	No	piRNA
t00000502	CGGGAGACCGGGGTTCGATTCCCCG	25	488	Yes	tRNA-Asp-GTC
t00000503	TGGGAGACCGCCTGGGAATACCGGGTGCTGTAGGCTT	37	486	Yes	5S-rRNA
t00000504	ACCGCCTGGGAATACCGGGTGCTGTAGGCTT	31	485	Yes	5S-rRNA
t00000505	ACTCTTAGCGGTGGATCACTCGGC	24	485	No	5.8S-rRNA
t00000506	GACGAGGTGGCCGAGTGGTTAAGGC	25	485	Yes	tRNA-Ser-GCT_5_end
t00000507	ATTCCGGAGAGGGAGCCTGAGAAACGGCT	29	484	Yes	18S-rRNA
t00000508	TCGATTCCCGGGCGGCGCACCA	22	484	No	tRNA-Gly-CCC_CCA_end
t00000509	GGGGGTATAGCTCAGGGGTAGAGCATTTG	29	483	Yes	tRNA-Cys-GCA_5_end
t00000510	TGAGGTAGTAGGTTGTATAGT	21	483	Yes	mmu-let-7a-1;mmu-let-7a-2
t00000511	TCCCACATGGTCTAGCGTTAGGATTCCT	28	483	No	piRNA
t00000512	GGGGGTATAGCTCAGTGGTAGAGCATTT	28	482	Yes	tRNA-Cys-GCA_5_end
t00000513	GATACGACTCTTAGCGG	17	482	No	45S-rRNA
t00000514	TTTCCGTAGTGTAGTGGTTATCACGTTCGCCTG	33	480	No	No annotation
t00000515	GGCTGGTCCGAAGGTAGTGAGTTATCTCAA	30	479	Yes	misc_RNA
t00000516	GTTTCCGTAGTGTAGTGGTTATCACGTTCGCTT	33	476	No	piRNA
t00000517	TCCCTGTGGTCTAGTGGTTAGGATTC	26	475	No	piRNA
t00000518	GGGGGTATAGCTCAGTGGTAGAGCATT	27	474	Yes	tRNA-Cys-GCA_5_end
t00000519	TCCTCGTTAGTATAGTGGTTAGTATCCCCGCCTG	34	472	Yes	tRNA-Asp-GTC_5_end
t00000520	ACGAGAACTTTGAAGGCCGAAGTGGAGAAGGGTTCC	36	469	No	28S-rRNA
t00000521	TAGTACTTGGATGGGAGACCGCC	23	469	Yes	5S-rRNA
t00000522	ACGGGCTTGGCGGAATCAGCGGGGA	25	469	Yes	28S-rRNA
t00000523	TCCCACATGGTCTAGCGGTTAGGATTCCC	29	467	No	piRNA
t00000524	TTGCGGGATGCCTGGGTGACGCGATCTGCCCG	32	466	Yes	snRNA
t00000525	TCCCTGAGACCCTAACTTG	19	465	Yes	mmu-mir-125b-1;mmu-mir-125b-2
t00000526	ATCCGGAGTGGCGGAGATGGGCGCC	25	463	No	28S-rRNA
t00000527	TATTTAGAATGGCACTGATGTGA	23	461	Yes	mmu-mir-465a
t00000528	TCCCACATTGTCTAGCGGTTAGGATTCC	28	461	No	piRNA
t00000529	TCCTGTACTGAGCTGCCCCGA	21	460	Yes	mmu-mir-486a;mmu-mir-486b
t00000530	TGCCGTGATCGTATAGTGGTTAGTACTCTGCG	32	459	No	No annotation
t00000531	CTGGCACGGTGAAGAGACATGAGAGGT	27	458	Yes	28S-rRNA
t00000532	CAACGGAATCCCAAAAGC	18	457	Yes	mmu-mir-191
t00000533	AGGAGTCTAACGCGTGCGCGAGTCAGGGG	29	456	Yes	28S-rRNA
t00000534	TCGTTTCCCGGCCCATGCACCA	22	456	No	piRNA
t00000535	AACGAGAACTTTGAAGGCCGAAGTGGAGAAGGGTT	35	455	No	28S-rRNA
t00000536	GGTTCCGGAGCGGGAGGAA	19	455	No	28S-rRNA
t00000537	ATTGGTGGTTCAGTGGTAGAATTCTC	26	453	Yes	tRNA-Gly-GCC;tRNA-Gly-CCC
t00000538	GTTTCCGTAGTGTAGTGGTTATCACATTCGCCTG	34	452	No	No annotation
t00000539	ACCGCCTGGGAATACCGGGTGCTGTAGGCT	30	451	Yes	5S-rRNA
t00000540	TCCCACATGGTCTAGCGGTTAGGATT	26	450	Yes	tRNA-Glu-TTC_5_end
t00000541	CTTTCGCCGAATCCCGGGGCCGAGGAAGCC	30	450	No	28S-rRNA
t00000542	TGAGAACTGAATTCCATAGGCTGT	24	446	Yes	mmu-mir-146b
t00000543	TCAGTGCACTACAGAACTTTGT	22	445	Yes	mmu-mir-148a
t00000544	GGTGAATATGGTTTACAAAAAACATTAGACTGTA	34	445	No	No annotation
t00000545	TTCGTTTCCCGGCCAATGCACCA	23	444	No	piRNA
t00000546	TTTCCGTAGTGTAGTGGTTATCACATTCGCC	31	443	Yes	tRNA-Val-AAC
t00000547	ACATTGTGGTTCAGTGGTAGAATTCTCGC	29	441	No	piRNA
t00000548	TCCCACATGGTCTAGCGTTAGGATTCCTGG	30	438	No	No annotation
t00000549	ATACATGCCGACGGGCGCTGACCCCC	26	437	No	18S-rRNA
t00000550	CGACTCTTAGCGGTGGATC	19	436	No	45S-rRNA
t00000551	ACGAGAACTTTGAAGGCCGAAGT	23	435	No	28S-rRNA
t00000552	ACGTGGCGACCCGCTGAATT	20	435	No	28S-rRNA
t00000553	CGCGACCTCAGATCAGACGTGGCGACC	27	434	No	28S-rRNA
t00000554	AGGAGTCTAACGCGTGCGCGAGTC	24	433	Yes	28S-rRNA
t00000555	GTTTCCGTAGTGTAGTGGTTATCACCTTCGCCT	33	431	No	piRNA
t00000556	GACTCTTAGCGGTGGATCACTCGGCTCGTGCGT	33	431	No	5.8S-rRNA
t00000557	AGAGAGAGTTCAAGAGGGCGTGAAACCGTTAAGAGGT	37	430	Yes	28S-rRNA
t00000558	CGCGACCTCAGATCAGACGTGGCGACCCGCTGAATTTAAGC	41	430	No	28S-rRNA
t00000559	CTAAAATTGGAACGATACAGAGAAGATTAGCATGGCCCCT	40	429	Yes	snRNA
t00000560	TATTGCACTTGTCCCGGCCTGT	22	428	Yes	mmu-mir-92a-1
t00000561	TCACGCGGGAGACCGGGGTTCGATTCCCCGACGGGGAGC	39	427	No	No annotation
t00000562	TGCCGTGATCGTATAGTGGTTAGTACTCTGCGTT	34	426	No	No annotation
t00000563	GTTTCCGTAGTGTAGTGGGTATCACGTTCGCC	32	425	No	piRNA
t00000564	GCATTGGTCGTTCAGTGGTAGAATTCTCGC	30	425	No	piRNA
t00000565	GCCCGGCTAGCTCAGTCGGTAGAGCATGAG	30	422	Yes	tRNA-Lys-CTT_5_end
t00000566	TTTCCGTAGTGTAGTGGTTATCACATTCGCCT	32	420	Yes	tRNA-Val-AAC
t00000567	GCATTGGTAGTTCAGTGGTAGAATTCTCGC	30	420	No	piRNA
t00000568	GGGGGTATAGCTCAGTGGAGAGCA	24	418	No	piRNA
t00000569	GACCCAGTGGCCTAATGGATAAGGCATCAGC	31	418	Yes	tRNA-Arg-CCG_5_end
t00000570	GCATTGTGGTTCAGTGGTAGAATTCTCGCCTG	32	418	No	piRNA
t00000571	TACCTGGTTGATCCTGCC	18	418	Yes	45S-rRNA
t00000572	GGGGGTATAGCTCAGGGGAGAGCATTTGAC	30	416	No	piRNA
t00000573	TTGGAACGATACAGAGAAGATTAGCATGGCCCCT	34	414	Yes	snRNA
t00000574	TCCCACATCGTCTAGCGGTTAGGATTCCTG	30	413	No	piRNA
t00000575	GGTGAATAGTTTACAAAAAACATTAGACTGTGAATCTAA	39	412	No	No annotation
t00000576	TGAGGTAGTAGGTTGTGTGGTT	22	411	Yes	mmu-let-7b
t00000577	TCCCACATGGTCTAGCGTTAGGATTCC	27	410	No	piRNA
t00000578	GGGGGTATAGCTCAGGGGCAGAGCATTTGACT	32	410	No	piRNA
t00000579	CGACTCTTAGCGGTGGATCACTCGG	25	410	No	45S-rRNA
t00000580	GGAACGATACAGAGAAGATTAGCATGGCCCCT	32	408	Yes	snRNA
t00000581	GCATTGTAGTTCAGTGGTAGAATTCTCGC	29	407	No	piRNA
t00000582	TATTTAGAATGGCGCTGATCTGT	23	403	No	piRNA
t00000583	GTTTCCGTAGTGTAGTGGTTATCACGTTCAC	31	403	No	piRNA
t00000584	TAACACTGTCTGGTAACGATG	21	402	Yes	mmu-mir-200a
t00000585	GAGAGTGATGATTTCACAGACTAGAGTCTCTGACGC	36	401	Yes	processed_transcript;snoRNA
t00000586	TGAATCTGACAACAGGAAATAAACCTCC	28	400	Yes	Mt_tRNA
t00000587	TCCCCTGTGGTCTAGTGGTTAGGATTCGGCG	31	398	No	piRNA
t00000588	ACTCTTAGCGGTGGATCACT	20	396	No	5.8S-rRNA
t00000589	AGCCGTGATCGTATAGTGGTTAGTACTCTGCG	32	396	No	No annotation
t00000590	ATGGCGCTGGAGCGTCGGGCCCATACCCGGC	31	396	No	28S-rRNA
t00000591	TCCCACATGGTCTAGCGTTAGGATTCCTGGTT	32	396	No	No annotation
t00000592	GTCTACGGCCATACCACCCTGAACGCGCCCGAT	33	395	Yes	5S-rRNA
t00000593	GGCTTGGTCTAGGGGTATGATTCTCGC	27	395	No	piRNA
t00000594	TCCCTGAGACCCTTTAACCTGTG	23	395	Yes	mmu-mir-125a
t00000595	GCTTTGGTGACTCTAGATAACCTCGGGCCGATCGCACGCCC	41	394	Yes	DNA;mRNA;rRNA
t00000596	TCCCTGGGGGTCTAGTGGTTAGGATTCGGC	30	394	No	piRNA
t00000597	AATCAGGGTTCGATTCCGGAGAGGGAGC	28	393	Yes	18S-rRNA
t00000598	TCCTCGTTAGTATAGTGGTGAGTATCCCCGC	31	392	Yes	tRNA-Asp-GTC_5_end
t00000599	AGGGGCTCTCGCTTCTGGCGCC	22	391	Yes	28S-rRNA
t00000600	GAATTGGTGGTTCAGTGGTAGAATTCTCGC	30	390	No	piRNA
t00000601	ACTCTTAGCGGTGGATCACTCGGCT	25	388	No	5.8S-rRNA
t00000602	TCATTGGTGGTTCAGTGGTAGAATTCTCGC	30	388	No	piRNA
t00000603	GCATTGGTGGTTCAGTGGTAGAATTCTCGCCC	32	388	No	piRNA
t00000604	TTCACAGTGGCTAAGTTCTGC	21	388	Yes	mmu-mir-27b
t00000605	TGACGCGCATGAATGGATGAACGAGATTCCCACT	34	387	Yes	28S-rRNA
t00000606	CGCGGGAGACCGGGGTTCGATTCCCC	26	387	Yes	tRNA-Asp-GTC
t00000607	ATGCGGGAAACTCGACTGCATAATTTGTGGTAGTGGGG	38	386	Yes	snRNA
t00000608	ATCAAAACCAACCCGGTGAGCTCCCTCCCGGCT	33	385	Yes	18S-rRNA
t00000609	AGGGTTCGATTCCGGAGAGGGAGC	24	385	Yes	18S-rRNA
t00000610	GTTTCCGTAGTGTAGTGGTTATCACGCTC	29	385	Yes	tRNA-Val-CAC_5_end
t00000611	CTCCGGGGACAGTGCCAG	18	385	Yes	28S-rRNA
t00000612	ATGAGTGATGACAAGATGTTTCGGTCCCAAATGAAGCCT	39	384	Yes	snoRNA
t00000613	TTTCCGTAGTGTAGTGGTTATCACTTTCGCC	31	382	No	piRNA
t00000614	ACGCGGGAGACCGGGGTTCGATTCCCCGACGGGGAGCC	38	382	No	No annotation
t00000615	GGCTTTGGTCTAGGGGTATGATTCTCGCT	29	381	No	piRNA
t00000616	CCCTGTGGTCTAGTGGTTAGGATTCGGC	28	381	No	piRNA
t00000617	ATCGGTCGTCCGACCTGGGTATAGGGGC	28	380	Yes	28S-rRNA
t00000618	GACTCTTAGCGGTGGATCACTCGG	24	379	No	5.8S-rRNA
t00000619	AGGTCGATGATGAGAGCTTTGTTCTGAGC	29	378	Yes	snoRNA
t00000620	TATGTGAATTTCAACTGTTGGCTCCACAGGT	31	378	No	piRNA
t00000621	AACCCGTAGATCCGATCTTGTGT	23	378	No	piRNA
t00000622	GCCCGAGGTGGGATCCCGAGGCCTCT	26	377	Yes	28S-rRNA
t00000623	TCCCTGTGGTCTAGTGTTAGGATTCGGC	28	377	No	piRNA
t00000624	TCCCACATCGTCTAGCGGTTAGGATTCCTGG	31	375	No	No annotation
t00000625	CGGCGTCCGGTGAGCTCTCGC	21	375	No	28S-rRNA
t00000626	AGTTATGGTTCCTTTGGTC	19	374	Yes	18S-rRNA
t00000627	ACTCCATCTAAGGCTAAATACCGGCAC	27	374	Yes	28S-rRNA
t00000628	GGCTTGGTCTAGGGGTATGATTCT	24	374	No	piRNA
t00000629	TTTCCGTAGTGTAGTGGTTATCACGTTCGCCTC	33	372	Yes	tRNA-Val-CAC
t00000630	CCTTCCAAGCAGTTGACCCGGGT	23	372	Yes	tRNA-Gly-TCC
t00000631	GCATTGTCGTTCAGTGGTAGAATTCTCGC	29	371	No	piRNA
t00000632	CGGTGAAGAGACATGAGAGGT	21	369	Yes	28S-rRNA
t00000633	GACCCAGTGGCCTAATGGATAAGGCATCAGCCT	33	367	Yes	tRNA-Arg-CCG_5_end
t00000634	GCCCGATGATTATAAAAAGACGCCAAAGAGGACT	34	366	Yes	snoRNA
t00000635	ACTCCATCTAAGGCTAAATACCGGCACGAGACCG	34	366	Yes	28S-rRNA
t00000636	GCATGTGGTTCAGTGGTAGAATTCT	25	366	No	piRNA
t00000637	AGAACGAAAGTCGGAGGTTCGAAGACGATC	30	366	Yes	18S-rRNA
t00000638	GACTCTTAGCGGTGGATCACTCGGCTCG	28	366	No	5.8S-rRNA
t00000639	AATCACTAACTCCACTGCCATCT	23	365	No	piRNA
t00000640	CGATACGACTCTTAGCGGTGGATCACT	27	365	No	45S-rRNA
t00000641	GCATGGGTGGTTCAGTGGTAGAATT	25	365	Yes	tRNA-Gly-GCC_5_end
t00000642	GTCTACGGCCATACCACCCTGAACGCGCC	29	364	Yes	5S-rRNA
t00000643	CGAGAACTTTGAAGGCCGAAGTGGAGAAGGGTT	33	363	Yes	28S-rRNA
t00000644	TCCCACATCGTCTAGCGGTTAGGATTCCT	29	363	No	piRNA
t00000645	CACCCGTAGAACCGACCTTGC	21	363	Yes	mmu-mir-99b
t00000646	CGGGAGACCGGGGTTCGATTCCCCGACGGGGAGC	34	362	No	No annotation
t00000647	TCCCCTGTGGTCTAGTGGTTAGGATTCGGCGCT	33	362	No	piRNA
t00000648	GCATTGGTGGTTCAGTGTAGAATTCTCGC	29	361	No	piRNA
t00000649	TCCGGCGGCGTCCGGTGAGCTCTCGCTGGCCC	32	361	No	28S-rRNA
t00000650	TTAGTACTTGGATGGGAGACCGCC	24	361	Yes	5S-rRNA
t00000651	CACCCGTAGAACCGACCTTGCG	22	356	Yes	mmu-mir-99b
t00000652	CGCGACCTCAGATCAGACGTGGCGACCCCCTGAA	34	356	No	No annotation
t00000653	GTTTCCGTAGTGTAGTGGTTATCACGTTCGCT	32	355	No	piRNA
t00000654	GTCTACGGCCATACCACCCTGAACGCGCCCGA	32	355	Yes	5S-rRNA
t00000655	CATTGTGGTTCAGTGGTAGAATTCTCGCC	29	354	No	piRNA
t00000656	GGCTCTTTGGTCTAGGGGTATGATTCTCGCTT	32	353	No	No annotation
t00000657	CCGCGACCTCAGATCAGACGTGGCGACCCGCTGAATT	37	353	No	45S-rRNA
t00000658	GGTTCCATTGTGTAATGGTTAGCACTC	27	351	No	piRNA
t00000659	AACGAGATTCCCACTGTCCCTACCTACT	28	351	Yes	28S-rRNA
t00000660	GCATTGGTGGTTCAGTGGTAAAATTCTCGC	30	351	No	piRNA
t00000661	GGGGGTATAGCTCAGTGGGAGAGCATTTG	29	351	Yes	piRNA
t00000662	TGAGAGATGCCATTCTATGTAGAA	24	349	No	piRNA
t00000663	GCATTGGTGGTTCATTGGTAGAATTCTCGC	30	349	No	piRNA
t00000664	TCCTCGTATAGTGGTTAGTATCCCCGCCTG	30	347	No	piRNA
t00000665	ATCGATGTGGTGCTCCGGAGTTCTCTTCGGGCCAGGGCC	39	345	Yes	45S-rRNA
t00000666	ATACCACCCTGAACGCGCCCGATCTCGTC	29	344	Yes	5S-rRNA
t00000667	GCTGCGAGAATTAATGTGAAT	21	344	No	5.8S-rRNA
t00000668	GGTAGCGTGGCCGAGCGGTCTAAGGGCTGGATT	33	343	No	No annotation
t00000669	GTTTCCGTAGTGTAGTGGTTATCACCTTCGC	31	342	No	piRNA
t00000670	GCATTGGTGGTTCAGGGGTAGAATTCTCGC	30	342	No	piRNA
t00000671	CTACGGGGATGATATGAAAACT	22	341	Yes	snoRNA;processed_transcript
t00000672	TCAGGATGGCCGAGCGGTCTAAGGCTGCGTT	31	341	No	piRNA
t00000673	ACGGGCTTGGCGGAATC	17	340	Yes	28S-rRNA
t00000674	TGGGCAACATAGCGAGACCCCGTCTCTA	28	340	No	piRNA
t00000675	TCCTCGTTAGTATAGTGGTGAGTATCCCCGCC	32	340	Yes	tRNA-Asp-GTC_5_end
t00000676	GTTTCCTTAGTGTAGTGGTTATCACGTTCGCC	32	340	No	piRNA
t00000677	TCCCTGTGTCTAGTGGTTAGGATTCGG	27	339	No	piRNA
t00000678	AACGAGAACTTTGAAGGCCGAAGTGGAGAAGGG	33	338	No	28S-rRNA
t00000679	GCCCGGATAGCTCAGTCGGTAGAGCATCAGA	31	337	Yes	tRNA-Lys-TTT_5_end
t00000680	TCCCATATTGTCTAGCGGTTAGGATTCCT	29	335	No	piRNA
t00000681	ACCGGGTGCTGTAGGCTT	18	335	Yes	5S-rRNA
t00000682	AACGAGATTCCCACTGTCCCTACCTACTATC	31	335	Yes	28S-rRNA
t00000683	GCATTGGAGGTTCAGTGGTAGAATTCTCGC	30	335	No	piRNA
t00000684	GCATTGGCGGTTCAGTGGTAGAATTCTCGCC	31	334	No	piRNA
t00000685	ATCCAGCGATCCGAGTTC	18	334	Yes	tRNA-Gln-CTG;tRNA-Gln-TTG
t00000686	GAGAGTGATGAGTTGCACACTGGTGGAGCC	30	333	Yes	snoRNA
t00000687	AGTCTATGATGATCCTATCCCGAAC	25	333	Yes	processed_transcript;snoRNA;lincRNA
t00000688	CGGCGGCGTCCGGTGAGCTCTCGCTGGC	28	333	No	28S-rRNA
t00000689	GTCTACGGCCATACCACCCTGAACGCGCCCGATCT	35	333	Yes	5S-rRNA
t00000690	GCCCGGCTAGCTCAGTCGGGAGAGCATGAGA	31	333	No	piRNA
t00000691	ACGCGGGAGACCGGGGTTCGATTCCCCGACGGGGAG	36	332	Yes	tRNA-Asp-GTC
t00000692	GACGATCGCATTGGTGGTTCAGTGGTAGAATTCTCGC	37	332	No	No annotation
t00000693	TCCCACATTGTCTAGCGGTTAGGATTCCTGGTT	33	330	No	No annotation
t00000694	CAACGGAATCCCAAAAGCAGCTAT	24	330	No	piRNA
t00000695	CATTGGTGGTTCAGTGGTAGAATTCT	26	330	Yes	tRNA-Gly-GCC;tRNA-Gly-CCC
t00000696	GGCTCGTTGGTCTAGGGGTATGATTCTCGCTT	32	329	Yes	tRNA-Pro-CGG_5_end;tRNA-Pro-TGG_5_end;tRNA-Pro-AGG_5_end
t00000697	CGGCCCTGGCGGAGCGCTGAGAAGACGGTCGAACTTGACT	40	329	No	18S-rRNA
t00000698	GGCTTTGGTCTAGGGGTATGATTCT	25	328	No	piRNA
t00000699	GGTTCCATAGTGTAGCGGTTATCACATCTGCTTT	34	328	No	No annotation
t00000700	GTTCTGTGATGAGGCTCTGGAATGTGCGCTGGGC	34	328	Yes	snoRNA
t00000701	GGGGGTATAGCTCAGTGGGAGAGCATTTGACT	32	328	No	piRNA
t00000702	TGAATCTGACAACAGGAAATAAACCT	26	327	Yes	Mt_tRNA
t00000703	GTTTCCGTAGTGTAGTGGTTATC	23	327	Yes	tRNA-Val-AAC_5_end;tRNA-Val-CAC_5_end
t00000704	AGAGGTAGTAGGTTGCATAGTT	22	326	Yes	mmu-let-7d
t00000705	ATCTCGCGCCGGGCCGT	17	326	No	28S-rRNA
t00000706	GGATGTGAGGGCGATCTGGCTGCGACATCTGTC	33	325	Yes	misc_RNA
t00000707	TCCCACATGTCTAGCGGTTAGGATTCCTGG	30	323	No	No annotation
t00000708	AGAGGGCGTGAAACCGTTAAGAGGT	25	323	Yes	28S-rRNA
t00000709	CGCGTCGGGGTCGGGGC	17	322	Yes	28S-rRNA
t00000710	ATACGACTCTTAGCGGTGGATCACT	25	322	No	45S-rRNA
t00000711	GCGGGAGACCGGGGTTCGATTCCCCGACGGGGAGC	35	321	No	No annotation
t00000712	TCCCATGGTCTAGCGGTTAGGATTCCTG	28	321	No	piRNA
t00000713	ACCCTGTAGATCCGAATTTGTGT	23	320	Yes	mmu-mir-10a
t00000714	GCATGGGTGGTTCAGTGG	18	319	Yes	tRNA-Gly-GCC_5_end
t00000715	CGCGGGAGACCGGGGTTCGATTCCCCGACGGGG	33	319	Yes	tRNA-Asp-GTC
t00000716	TCCCACATAGTCTAGCGGTTAGGATTCCTG	30	319	No	piRNA
t00000717	AACGAGAACTTTGAAGGCCGAAGTGGAGAAGGGT	34	318	No	28S-rRNA
t00000718	ATACATGCCGACGGGCGCTGACCCCCCTT	29	318	No	18S-rRNA
t00000719	CGCGACCTCAGATCAGACGTGGCGACCCGCTGAC	34	316	No	No annotation
t00000720	TACGCCTGTCTGAGCGTCGCT	21	316	No	piRNA
t00000721	CTGAATCCAGCGATCCGAGTT	21	316	Yes	tRNA-Gln-CTG
t00000722	GGCTGGTCCGAAGGTAGTGAGTT	23	314	Yes	misc_RNA
t00000723	ACGGGCTTGGCGGAATCAGCGGGGAA	26	314	Yes	28S-rRNA
t00000724	TCCCACATCGTCTAGCGGTTAGGATTCCTGGTT	33	314	No	No annotation
t00000725	TCCCTAGTGGTCTAGTGGTTAGGATTCGG	29	314	No	piRNA
t00000726	CGACTCTTAGCGGTGGATCACTCGGCTCGTGCGT	34	313	No	45S-rRNA
t00000727	TTCTGTGATGAGGCTCTGGAATGTGCGCTGGG	32	313	Yes	snoRNA
t00000728	GCATTGTGGTTCAGTGGTAGAATTCTCGAC	30	313	No	piRNA
t00000729	GGGGGTATAGCTCAGGGGCAGAGCATTTGA	30	311	No	piRNA
t00000730	ACCCTGTAGAACCGAATTTGT	21	310	Yes	mmu-mir-10b
t00000731	GCTGCGATCTATTGAAAGTCAGCCCTCGACACA	33	310	Yes	28S-rRNA
t00000732	AGCAGAATTCACCAAGCGTTGGATTGTTCACCCACT	36	310	Yes	28S-rRNA
t00000733	GGTGAATATATTTTACAAAAAACATTAGACTGTGAATCTGA	41	310	No	No annotation
t00000734	GCATTCGTGGTTCAGTGGTAGAATTCTCGC	30	310	No	piRNA
t00000735	GTTTCCGTAGTGTAGTGGTTATCACATTCG	30	309	Yes	tRNA-Val-AAC_5_end
t00000736	TCCCACATGTCTAGCGGTTAGGATTCCT	28	308	No	piRNA
t00000737	AGAGATGCCATTCTATGTAGA	21	308	Yes	mmu-mir-741
t00000738	TCCCGGGGCTACGCCTGTCTGAGCGTCGCT	30	308	No	piRNA
t00000739	TCCCTGTGTCTAGTGGTTAGGATTCGGC	28	307	No	piRNA
t00000740	CGCGGGAGACCGGGGTTCGATTCCCCG	27	307	Yes	tRNA-Asp-GTC
t00000741	CACGCGGGAGACCGGGGTTCGATTCCCCGACGGGGAGC	38	307	No	No annotation
t00000742	TATAACTTCTCTGTTAACCCAACACCGGAATGCCTAAAGG	40	307	Yes	Mt_rRNA
t00000743	TGGGAGACCGCCTGGGAATACCGGGTGCTGTAGGCT	36	305	Yes	5S-rRNA
t00000744	AAACCGTTACCATTACTGAG	20	305	Yes	mmu-mir-451a
t00000745	CGCGGGAGACCGGGGTTCGATTCCCCGACGGG	32	305	Yes	tRNA-Asp-GTC
t00000746	ACCTTCACCGGAGACAGAAAATT	23	304	No	No annotation
t00000747	GTCTACGGCCATACCACCCTGAACGCGCCC	30	304	Yes	5S-rRNA
t00000748	AATCCGGAGTGGCGGAGATGGGCGCC	26	303	No	28S-rRNA
t00000749	AGAACGAAAGTCGGAGGTTC	20	303	Yes	18S-rRNA
t00000750	TAGCATGACTGGTGGACAGCA	21	302	No	No annotation
t00000751	GGTAGCGTGGCCGAGCGGTCTAAGGC	26	301	Yes	tRNA-Leu-AAG_5_end;tRNA-Leu-TAG_5_end
t00000752	GGTGAATATTGTTTACAAAAAACATTAGACTGTGAATCT	39	301	No	No annotation
t00000753	AACGAGAACTTTGAAGGCCGAAGTGGAGAAGGGTTC	36	300	No	28S-rRNA
t00000754	TAGTACTTGGATGGGAGACCGCCTGGGAATACCGGG	36	300	Yes	5S-rRNA
t00000755	ATCGATGTGGTGCTCCGGAGTTCTCTT	27	300	Yes	45S-rRNA
t00000756	GGTGAATATTGTTTACAAAAAACATTAGACTGTGAATA	38	300	No	No annotation
t00000757	GGGGGTATAGCTCAGGGGGAGAGCATTTGACT	32	299	No	No annotation
t00000758	GAGACCGCCTGGGAATACCGGGTGCTGTAGGCT	33	299	Yes	5S-rRNA
t00000759	ACCCTGTAGAACCGAATTTGTGT	23	299	Yes	mmu-mir-10b
t00000760	ATTCCGGAGAGGGAGCCTGAGAAACGGC	28	298	Yes	18S-rRNA
t00000761	CTTGGGGTGCGAGAGGTCCCGGGTTCATATCCCGGACGAGC	41	298	No	No annotation
t00000762	TCGTTTCCCGGGCGGCGCACC	21	298	No	piRNA
t00000763	CTCGGGAGGCTGAGACAGGAGGATCGCT	28	298	Yes	misc_RNA
t00000764	GGCTTGGTCTAGGGGTATGATTCTCGCTTC	30	298	No	piRNA
t00000765	AACGAGAACTTTGAAGGCCGAAGTGGAGAAGG	32	298	No	28S-rRNA
t00000766	TCACGCGGGAGACCGGGGTTCGATTCCCCGACGGG	35	297	Yes	tRNA-Asp-GTC
t00000767	TCCCACATGTCTAGCGGTTAGGATTCCTG	29	297	No	piRNA
t00000768	ATACGACTCTTAGCGGTGGATCACTCGGC	29	297	No	45S-rRNA
t00000769	GCATGGTGGTTCAGTGGTAGAATTCTCGC	29	296	No	piRNA
t00000770	ACATTGGTGGTTCAGTGGTAGAATTCTC	28	296	Yes	piRNA
t00000771	TCCCATATGGTCTAGCGGTTAGGATTCCTGGTTTT	35	296	Yes	tRNA-Glu-TTC_5_end
t00000772	TCCCTGGTCTAGTGGTTAGGATTCGGCGCTCTCACCGC	38	296	No	No annotation
t00000773	ACTTGGATGGGAGACCGCC	19	295	Yes	5S-rRNA
t00000774	TCCAGCCTGGGCAACATAGCGAGACCCCGTCTCT	34	295	Yes	misc_RNA;miRNA
t00000775	CGGAAGGGCACCACCAGGAGTGGAGCCTGCGGCTT	35	294	Yes	lincRNA
t00000776	AGAGAGTTCAAGAGGGCGTGAAACCGTTAAGAGGT	35	294	Yes	28S-rRNA
t00000777	GGTAGCGTGGCCGAGCGGTCTAAGGCTGGATT	32	293	No	No annotation
t00000778	AGGCCGAAGTGGAGAAGGGTTC	22	293	Yes	28S-rRNA
t00000779	CTCGGCGCCCCCTCGATGCTC	21	293	Yes	18S-rRNA
t00000780	CGCGACCTCAGATCAGACGTGCGGCCCCGGG	31	293	No	No annotation
t00000781	CGACTCTTAGCGGTGGATCACTCGGCTCG	29	292	No	45S-rRNA
t00000782	GGGGGTATAGCTCAGTGGAGAGCATTT	27	292	No	piRNA
t00000783	TTGGATGGGAGACCGCC	17	292	Yes	5S-rRNA
t00000784	AATGACACGATCACTCCCGTTGA	23	292	Yes	mmu-mir-425
t00000785	GCATTGGTGGTTCAGTGGTAGAATTCTCGT	30	291	No	piRNA
t00000786	GGTTCCGGAGCGGGAGGA	18	291	No	28S-rRNA
t00000787	TACTCCATCCTCTCTGAGTAGA	22	290	Yes	mmu-mir-880
t00000788	TCCGGCGGCGTCCGGTGAGCTCTCGCTGGCCCT	33	290	No	28S-rRNA
t00000789	GAGAACTTTGAAGGCCGAAG	20	290	Yes	28S-rRNA
t00000790	GCCGCCGGTGAAATACCACTACTCTCATC	29	289	Yes	28S-rRNA
t00000791	GCATTGGTGGTTCAGTGGGAGAATTCTCGC	30	289	No	piRNA
t00000792	GCTGGACGAGGCGCCGCCGCC	21	289	No	28S-rRNA
t00000793	AATGACACGATCACTCCCGTTG	22	288	Yes	mmu-mir-425
t00000794	TCCCACATGTCTAGCGGTTAGGATTCCTGGTT	32	288	No	No annotation
t00000795	CCCGACGTACGCAGTTTTATCCGGTAAAGC	30	288	Yes	28S-rRNA
t00000796	AACCATTCGTAGACGACCTGCTTC	24	288	Yes	28S-rRNA
t00000797	CCTTCCAAGCAGTTGACCCGGGTTCGTTTCCCGGC	35	288	No	No annotation
t00000798	AGTAAGGTCAGCTAATTAAGCTATCGGGCCC	31	288	Yes	Mt_tRNA
t00000799	CTGGACGCGAGCCGGGCCCT	20	287	No	28S-rRNA
t00000800	ACCCAGTGGCCTAATGGATAAGGCATCAGC	30	287	Yes	tRNA-Arg-CCG
t00000801	CGGCGGCGTCCGGTGAGCTCTCGCTGGCCC	30	286	No	28S-rRNA
t00000802	CTCCAGCCTGGGCAACATAGCGAGACCCCGTCTCT	35	285	Yes	miRNA;misc_RNA
t00000803	GTTTCCGTAGTGTAGTGGTTATCACTTCGCC	31	285	No	piRNA
t00000804	TCGCTGTGATGATGGATT	18	285	Yes	snoRNA
t00000805	ACCCAGTGGCCTAATGGATAAGGCATCAGCCT	32	285	Yes	tRNA-Arg-CCG
t00000806	TCCCTGTGGTCTAGTGGTTAGGATTCGC	28	285	No	piRNA
t00000807	CCCACATGGTCTAGCGGTTAGGATTCC	27	285	Yes	tRNA-Glu-TTC
t00000808	ATCGATGTGGTGCTCCGGAGTTCTCTTCGGGCCAGGGC	38	284	Yes	45S-rRNA
t00000809	AGCTGCGAGAATTAATGTGA	20	283	No	5.8S-rRNA
t00000810	ACGACTCTTAGCGGTGGATCACTCGGC	27	283	No	45S-rRNA
t00000811	ACGGGTGGGGTCCGCGCAGTCCGCCCGGAGGATT	34	283	No	28S-rRNA
t00000812	GGCTTTGGTCTAGGGGTATGATTCTCGC	28	282	No	piRNA
t00000813	GAAGGTCGTCATATGTTT	18	282	No	piRNA
t00000814	ATGCGGGAAACTCGACTGCATAATTTGTGGTAGTGGG	37	281	Yes	snRNA
t00000815	AGCAGCAGGCCAGACTCAGACATGC	25	281	Yes	snoRNA;lincRNA
t00000816	TACCTGGTTGATCCTGC	17	281	Yes	45S-rRNA
t00000817	GAATACCGGGTGCTGTAGGCTT	22	280	Yes	5S-rRNA
t00000818	GGGGATGTAGCTCAGTGGAGAGC	23	280	No	piRNA
t00000819	ACGAGAACTTTGAAGGCCGAA	21	279	No	28S-rRNA
t00000820	TCCCACATAGTCTAGCGGTTAGGATTCCTGGTT	33	279	No	No annotation
t00000821	TCTAACGCGTGCGCGAGTCAGGGGCT	26	278	Yes	28S-rRNA
t00000822	CGGGCTTGGCGGAATCAGCGGGGAAAGAAGACCC	34	278	Yes	28S-rRNA
t00000823	ACTATGACTGCTAATGAAAACACAGGAACACCTGAGA	37	277	Yes	processed_transcript;snoRNA
t00000824	GCATTGGTGGTTCAGTGGTAGAATTCTCGCCTGCC	35	277	Yes	tRNA-Gly-GCC_5_end
t00000825	GTTCTGTGATGAGGCTC	17	277	Yes	snoRNA
t00000826	ACCATTCGTAGACGACCTGCTTC	23	277	Yes	28S-rRNA
t00000827	CTCCAGCCTGGGCAACATAGCGAGACCCCGTCTC	34	276	Yes	misc_RNA;miRNA
t00000828	TCCCACATAGTCTAGCGGTTAGGATTCCTGG	31	275	No	No annotation
t00000829	ATCGATGTGGTGCTCCGGAGTTCTCTTCGGGCCAGGG	37	275	Yes	45S-rRNA
t00000830	AATGACACGATCACTCCCGTTGAG	24	275	Yes	mmu-mir-425
t00000831	ACTAATCCTAGCCCTAGCCCTACACAAATATAATTATACT	40	273	Yes	Mt_rRNA
t00000832	GGTGAATGGTTTACAAAAAACATTAGACTGTGAATC	36	273	No	No annotation
t00000833	GGGGGTATAGCTCAGGGGTAGAGCATTTGAC	31	273	Yes	tRNA-Cys-GCA_5_end
t00000834	GGTCAATGATGAGCTGGCATGTATTCTGAATC	32	273	Yes	snoRNA
t00000835	TCCCCTGTGGTCTAGTGGTTAGGATTCGGCGC	32	273	No	piRNA
t00000836	GCATTGTGGGTCAGTGGTAGAATTCTCGC	29	272	No	piRNA
t00000837	GCATTGGTGGTTCAGTGGAGAATTCTCGCC	30	271	No	piRNA
t00000838	CCCGAGGTGGGATCCCGAGGCCTC	24	271	Yes	28S-rRNA
t00000839	ATCGATGTGGTGCTCCGGAGTT	22	271	Yes	45S-rRNA
t00000840	AAGAGCCCAGCGCCGAATCCCCGCCGCGC	29	271	No	28S-rRNA
t00000841	GCATTGGTGGTTCAGTTGTAGAATTCTCGC	30	270	No	piRNA
t00000842	GATACAGAGAAGATTAGCATGGCCCCT	27	270	Yes	snRNA
t00000843	TACCTGGTTGATCCTGCCAGTAGCATATGCTTGTCT	36	270	Yes	DNA;mRNA;rRNA
t00000844	GCATTGGTGGTTCAGTGGTAGAATTCTCTCC	31	268	No	piRNA
t00000845	ATTTGTGGTTCAGTGGTAGAATTCTCGC	28	267	No	piRNA
t00000846	ATACCGGGTGCTGTAGGCTT	20	267	Yes	5S-rRNA
t00000847	CGCGGGAGACCGGGGTTCGATTCCCCGACGGGGAG	35	267	Yes	tRNA-Asp-GTC
t00000848	GCGGGAGACCGGGGTTCGATTCCCCGACGGG	31	267	Yes	tRNA-Asp-GTC
t00000849	ATACAGAGAAGATTAGCATGGCCCCT	26	266	Yes	snRNA
t00000850	GCTGTGGTTCAGTGGTAGAATTCTCGC	27	266	No	piRNA
t00000851	GCTTGGTCTAGGGGTATGATTCTC	24	265	No	piRNA
t00000852	ACCAGGATGGCCGAGTGGTTAAGGC	25	265	Yes	tRNA-Leu-TAA_5_end
t00000853	TCCCTGTGGTCTAGTGGTTAGGATTCGGCGCTCTC	35	265	No	No annotation
t00000854	GTTTCTGTAGTGTAGTGGTTATCACGCTCGCCT	33	264	Yes	tRNA-Val-AAC_5_end
t00000855	ACCGGGTGCTGTAGGCT	17	264	Yes	5S-rRNA
t00000856	TCCCACATTGTCTAGCGGTTAGGATTCCTGGT	32	264	No	No annotation
t00000857	CCCATAAAGTAGAAAGCACT	20	263	Yes	mmu-mir-142a
t00000858	AAGCTGCCAGTTGAAGAAC	19	263	Yes	mmu-mir-22
t00000859	TCCGGATGTGCTGACCCCTGCGATTTCCCC	30	263	Yes	snRNA
t00000860	TCCCTGGTCTAGTGGTTAGGATTCGAC	27	263	No	piRNA
t00000861	ACTCCATCTAAGGCTAAATACCGGCACGAGAC	32	263	Yes	28S-rRNA
t00000862	TTTCCGTAGTGTAGTGGTTATCACGTTCGCCC	32	263	No	piRNA
t00000863	GGGGGTATAGCTCAGTGGCAGAGCATTTG	29	262	Yes	piRNA
t00000864	TCCCATATGGTCTAGCGGTTAGGATTCCTGGTTTTC	36	262	Yes	tRNA-Glu-TTC_5_end
t00000865	GGGGGTATAGCTCAGTGGTAGAGCATTTGACTGC	34	261	Yes	tRNA-Cys-GCA_5_end
t00000866	CGGCCCTGGCGGAGCGCTGAGAAGACGG	28	261	No	18S-rRNA
t00000867	CTGGCACGGTGAAGAGACATGAGAGG	26	261	Yes	28S-rRNA
t00000868	ACGACTCTTAGCGGTGGATCACTCGGCT	28	261	No	45S-rRNA
t00000869	GCGGCGTCCGGTGAGCTCTCGCTGGCC	27	261	No	28S-rRNA
t00000870	AGAACTGGCGCTGCGGGAT	19	261	Yes	28S-rRNA
t00000871	GAGAGTGATGAGTTGCACACTGGTGGAGCCAT	32	260	Yes	snoRNA
t00000872	CATTGTGGTTCAGTGGTAGAATTCTC	26	259	No	piRNA
t00000873	GGGCTGGAGAGATGGCTCAGCCGTTAAAGGCTAGGC	36	258	Yes	miRNA
t00000874	CTCCGGGGACAGTGCCAGG	19	258	Yes	28S-rRNA
t00000875	GCCGTGATCGTATAGTGGTTAGTACTC	27	258	Yes	tRNA-His-GTG_5_end
t00000876	GTACTTGGATGGGAGACCGCC	21	258	Yes	5S-rRNA
t00000877	AGGAGGCAGAGGCAGGAGGATC	22	257	Yes	4.5S-rRNA
t00000878	CCTGGGCAACATAGCGAGACCCCGTCTC	28	257	Yes	misc_RNA;miRNA
t00000879	AAACGAGAACTTTGAAGGCCGAAGTGGAGAAGGGTT	36	257	No	28S-rRNA
t00000880	GGTGAATATTTTACAAAAAACATTAGACTGTGAATCTAA	39	256	No	No annotation
t00000881	TTTCCGTAGTGTAGTGGTTATCACGTTCG	29	256	Yes	tRNA-Val-CAC;tRNA-Val-AAC
t00000882	TCCCTAGTGGTCTAGTGGTTAGGATTCGGC	30	255	No	piRNA
t00000883	AAAACATTGAACACCATAACCT	22	254	No	No annotation
t00000884	GCCCGGCTAGCTCAGTCGGTAGAGCATGGGACT	33	254	Yes	tRNA-Lys-CTT_5_end
t00000885	TCCTGTACTGAGCTGCCCCGAGTT	24	254	No	piRNA
t00000886	GGGGGTGTAGCTCAGTGGTAGAGCGTGCTT	30	254	No	piRNA
t00000887	TCCCACATGGTCTAGCGGTTAGGATTC	27	254	Yes	tRNA-Glu-TTC_5_end
t00000888	CAACGCGAAGAACCTTACC	19	253	No	piRNA
t00000889	GCATTGGTGGCTCAGTGGTAGAATTCTCGC	30	253	No	piRNA
t00000890	GTTTCCGTAGTGTAGTGGTTATCACGT	27	253	Yes	tRNA-Val-CAC_5_end;tRNA-Val-AAC_5_end
t00000891	GGGGGTATAGCTCAGGGGTAGAGCATTTGACTG	33	253	Yes	tRNA-Cys-GCA_5_end
t00000892	AGAGAGAGTTCAAGAGGGCGTGAAACCGTT	30	252	Yes	28S-rRNA
t00000893	ACTAATCCTAGCCCTAGCCCTACACAAATATAATT	35	252	Yes	Mt_rRNA
t00000894	TGAATCTGACAACAGGAAATAAACCTCCT	29	252	Yes	Mt_tRNA
t00000895	TTTGGTGACTCTAGATAACCTCGGGCCGATCGCACGCCCC	40	252	Yes	DNA;mRNA;rRNA
t00000896	GCATGGGGGGTTCAGTGGTAGAATTCTC	28	252	No	piRNA
t00000897	TGAGATGAAGCACTGTAGCTC	21	251	Yes	mmu-mir-143
t00000898	TCCCTGGTGGTCTAGTGGTTAGGATTCGCC	30	250	No	piRNA
t00000899	GCATTGGGGTTCAGTGGTAGAATTCTCGC	29	250	No	piRNA
t00000900	TCCCTGGTCTAGTGGTTAGGATTCGGCGCTCT	32	250	No	piRNA
t00000901	TCCCTGGTGGTCTAGTAGTTAGGATTCGG	29	250	No	piRNA
t00000902	GAATACCGGGTGCTGTAGGCTTT	23	250	Yes	5S-rRNA
t00000903	CCCGGCTAGCTCAGTCGGTAGAGCATGAGA	30	249	Yes	tRNA-Lys-CTT
t00000904	CGATACGACTCTTAGCGGTGGATCACTCGGC	31	249	No	45S-rRNA
t00000905	TTTCCGTAGTGTAGTGGTTATCACTTTCGCCT	32	249	No	piRNA
t00000906	AATCACTAACTCCACTGCCATT	22	248	No	piRNA
t00000907	CATTGGTGGTTCAGTGGTAGAATTCTCG	28	248	Yes	tRNA-Gly-GCC;tRNA-Gly-CCC
t00000908	CCTGGGCAACATAGCGAGACCCCGTCTCT	29	248	Yes	miRNA;misc_RNA
t00000909	TCCCACATGGTCTAGCGTTAGGATTCCTGGTTT	33	247	No	No annotation
t00000910	ACTCCATCTAAGGCTAAATACCGGCACGAGA	31	247	Yes	28S-rRNA
t00000911	TATAGACAGCAGGACGGTGGCCATGGAAGTCGGAATCC	38	247	No	28S-rRNA
t00000912	AACGCCGGGTTAAGGCGCCCGATGCCGACGCTC	33	246	No	28S-rRNA
t00000913	CTCCCGGGGCTACGCCTGTCTGAGCGTCGCT	31	246	No	piRNA
t00000914	GGCGGCGTCCGGTGAGCTCTCGCTGGC	27	246	No	28S-rRNA
t00000915	AAACCATTCGTAGACGACCTGCTTC	25	246	Yes	28S-rRNA
t00000916	AGCTAGCTGCGAGAATTAAT	20	245	No	5.8S-rRNA
t00000917	GGTTCCATAGTGTAGCGGTTATCACGTCT	29	245	Yes	tRNA-Val-TAC_5_end
t00000918	TCCGTAGTGTAGTGGTTATCACGTTCGCC	29	245	Yes	tRNA-Val-CAC;tRNA-Val-AAC
t00000919	TTCCGGCGGCGTCCGGTGAGCTCTCGCTGGCC	32	245	No	28S-rRNA
t00000920	ACTCTTAGCGGTGGATCACTC	21	244	No	5.8S-rRNA
t00000921	GTTTCCGTAGTGTAGTGGTTATCACGTTCGCCTGAC	36	244	No	No annotation
t00000922	GAGAGTGATGATTTCACAGACTAGAGTCTCTGACGCT	37	244	Yes	snoRNA;processed_transcript
t00000923	TCCCTGTTGTCTAGTGGTTAGGATTCGG	28	243	No	piRNA
t00000924	AAGGGGGCCGCCCTCTCGCCC	21	243	Yes	28S-rRNA
t00000925	ACCAGAATGGCCGAGTGG	18	243	Yes	tRNA-Leu-TAA_5_end
t00000926	TGAATCTGACAACAGGAAATAAACCTCCTTATTCACCACCA	41	243	No	No annotation
t00000927	TGAGGTAGTAGGTTGTATGGTTT	23	242	Yes	mmu-let-7c-2;mmu-let-7c-1
t00000928	GCCCGGATAGCTCAGTCGGTAGAGCATCAGACTT	34	242	Yes	tRNA-Lys-TTT_5_end
t00000929	CGCGGTTCCGGCGGCGTCCGGTGAGCTCTCGCTGGCC	37	242	No	28S-rRNA
t00000930	GCATTGGTGGTTAAGTGGTAGAATTCTCGC	30	241	No	piRNA
t00000931	GCCCGGATAGCTCAGTCGGTAGAG	24	241	Yes	tRNA-Lys-TTT_5_end
t00000932	GCATTGGGGGTTCAGTGGTAGAATTCTCG	29	241	No	piRNA
t00000933	CGATACAGAGAAGATTAGCATGGCCCCT	28	241	Yes	snRNA
t00000934	GTTTCCGTAGTGTAGTGGTCATCACGCTCG	30	241	Yes	tRNA-Val-AAC_5_end;tRNA-Val-CAC_5_end
t00000935	ATATAGACAGCAGGACGGTGGCCATGGAAGTCGGAATCC	39	241	No	28S-rRNA
t00000936	CGCCGCTGGTGTAGTGGTATCATGCAAG	28	240	Yes	tRNA-Gly-CCC
t00000937	TCCCTGGTCTAGTGGTTAGGATTCG	25	239	No	piRNA
t00000938	GCATTAGTGGTTCAGTGGTAGAATTCTCG	29	239	No	piRNA
t00000939	CTAACGCGTGCGCGAGTCAGGGGCTC	26	239	Yes	28S-rRNA
t00000940	ACGCGGGAGACCGGGGTTCGATTCCCCGA	29	239	Yes	tRNA-Asp-GTC
t00000941	GTTAGTACTTGGATGGGAGACCGCC	25	239	Yes	5S-rRNA
t00000942	GGGGGTATAGCTCAGTGGAGAGCATTTGACTG	32	238	No	piRNA
t00000943	GCATTGTGGTTCAGGGGTAGAATTCTCGC	29	238	No	piRNA
t00000944	GCTGGACGAGGCGCCGCCGCCC	22	238	No	28S-rRNA
t00000945	GCATTGTGTTCAGTGGTAGAATTCTCGCC	29	237	No	piRNA
t00000946	CTTTGGTGACTCTAGATAACCTCGGGCCGATCGCAC	36	237	Yes	DNA;mRNA;rRNA
t00000947	GCATTGGTGGTTCAGTGGCAGAATTCTCGCC	31	237	No	piRNA
t00000948	GCATTGTGGTTCAATGGTAGAATTCTCGCC	30	237	No	piRNA
t00000949	GCCCGGATAGCTCAGTCGGTAGAGCA	26	237	Yes	tRNA-Lys-TTT_5_end
t00000950	GGTTCCATGTGTAATGGTTAGCACTC	26	237	No	piRNA
t00000951	AGGAGTCTAACGCGTGCGCGA	21	237	Yes	28S-rRNA
t00000952	ACCCGCGCGTCGTTCCCCTC	20	236	No	28S-rRNA
t00000953	GCATTGGTGGTTCAGTGGGAGAATTCTCGCC	31	236	No	piRNA
t00000954	ACTAACCAGGATTCCCTC	18	236	No	28S-rRNA
t00000955	AGCGCTGAGAAGACGGTCGAACTTGAC	27	234	Yes	18S-rRNA
t00000956	AGAGAGAGTTCAAGAGGGCGTGAAACCGTTAAGAGG	36	234	Yes	28S-rRNA
t00000957	AAGCAGTGATGACAGATTGGATCTGACT	28	234	Yes	snoRNA
t00000958	ACTAAAATTGGAACGATACAGAGAAGATTAGCATGGCCCCT	41	234	Yes	snRNA
t00000959	TATGTGAATTTCAACTGTTGGCTCCACAGT	30	233	No	piRNA
t00000960	TAGATCGATGTGGTGCTC	18	233	Yes	mmu-mir-5099
t00000961	TGGAACGATACAGAGAAGATTAGCATGGCCCCT	33	233	Yes	snRNA
t00000962	GGGGGGGCCCAAGTCCTTCTGATCGAGGCC	30	232	No	piRNA
t00000963	GTTTCCATAGTGTAGTGGTTATCACGTTC	29	232	No	piRNA
t00000964	ATGGCGCTGGAGCGTCGGGCCCATACCCGG	30	232	No	28S-rRNA
t00000965	GCATTGGTGGTTCGGTGGTAGAATTCTCGC	30	232	No	piRNA
t00000966	TGAGGTAGTAGGTTGTATAGTTT	23	231	Yes	mmu-let-7a-1;mmu-let-7a-2
t00000967	GGTGAATATGGTTTACAAAAAACATTAGACTGTGAATA	38	231	No	No annotation
t00000968	CATTTGTGGTTCAGTGGTAGAATTCTCGC	29	231	No	piRNA
t00000969	AGGCGAGCTCAGGGAGGA	18	231	Yes	28S-rRNA
t00000970	TCCCACATCGTCTAGCGGTTAGGATTCC	28	231	No	piRNA
t00000971	TAACTTCTCTGTTAACCCAACACCGGAATGCCTAAAGGA	39	231	Yes	Mt_rRNA
t00000972	GTTCTGTGATGAGGCTCTGGAATGTGCGCTGGG	33	231	Yes	snoRNA
t00000973	CCCGGGGCTACGCCTGTCTGAGCGTCGC	28	231	No	piRNA
t00000974	GATCAGGGCCTTTCTAAGTAGA	22	231	Yes	mmu-mir-465a;mmu-mir-465b-2;mmu-mir-465c-1;mmu-mir-465b-1;mmu-mir-465c-2
t00000975	ATCAAAACCAACCCGGTGAGCTCCCTCC	28	231	Yes	18S-rRNA
t00000976	GGTAGCGTGGCCGAGCGGTCTAAGG	25	231	Yes	tRNA-Leu-TAG_5_end;tRNA-Leu-AAG_5_end
t00000977	GCAGTGGTGGTTCAGTGGTAGAATTCTCGC	30	230	No	piRNA
t00000978	CCCACATGGTCTAGCGGTTAGGATTCCTGGTT	32	230	Yes	tRNA-Glu-TTC
t00000979	TCCCATATCGTCTAGCGGTTAGGATTCCTGG	31	230	No	No annotation
t00000980	AATGATGATGAAACTAGAAAAAAAAGGAAGT	31	230	Yes	DNA
t00000981	AAGAGGGCGTGAAACCGTTAAGAGGT	26	230	Yes	28S-rRNA
t00000982	AGCAGTGGCGCAGCGGAAGCGTGCTGGGC	29	229	No	piRNA
t00000983	ATACATGCCGACGGGCGCTGACCCCCC	27	229	No	18S-rRNA
t00000984	GCTGGACGAGGCGCCGCCGCCCT	23	229	No	28S-rRNA
t00000985	GTTTCCCTAGTGTAGTGGTTATCACGTTCGCC	32	229	Yes	tRNA-Val-CAC_5_end
t00000986	GGTTCCGGCGGCGTCCGGTGAGCTCTCGCTGGC	33	229	No	28S-rRNA
t00000987	CGCGACCTCAGATCAGACGTGGCGACCCCCTGAATT	36	228	No	No annotation
t00000988	CTGGCACGGTGAAGAGACATGAGAG	25	228	Yes	28S-rRNA
t00000989	TGCCCGATGATTATAAAAAGACGCCAAAGAGGAC	34	228	Yes	snoRNA
t00000990	GCATTGGTGGTTCAGTGGTAGAAT	24	227	Yes	tRNA-Gly-GCC_5_end;tRNA-Gly-CCC_5_end
t00000991	TACATGCCGACGGGCGCTGACCCCCCT	27	227	No	18S-rRNA
t00000992	ACGCGGGAGACCGGGGTTCGATTCCCCGACGG	32	227	Yes	tRNA-Asp-GTC
t00000993	CTCCAGCCTGGGCAACATAGCGAGACCCCGTCTCTA	36	227	No	No annotation
t00000994	ATCGATGTGGTGCTCCGGAGTTCTCTTC	28	226	Yes	45S-rRNA
t00000995	TTTGATCAACGGACCAAGTTACCCTAGGGATAACA	35	226	Yes	Mt_rRNA
t00000996	AAACCTCCCGTGGAGCAGAAGGGCAAAAGCTCGCTT	36	226	Yes	28S-rRNA
t00000997	GTTTCCGTAGTGTAGTGGGTATCACGTTCGCCT	33	225	No	piRNA
t00000998	TATAACTTCTCTGTTAACCCAACACCGGAATGCCTAAAGGA	41	225	Yes	Mt_rRNA
t00000999	TCCTCGTATAGTGGTGAGTATCCCCGCCTGT	31	224	No	No annotation
t00001000	CTCGGGAGGCTGAGACAGGAGGATCGCTTGAGTCC	35	224	Yes	misc_RNA
t00001001	CTCACCCCGAGTGTTACAGCCCTCCGGCCGC	31	224	No	28S-rRNA
t00001002	GGAGACCGCCTGGGAATACCGGGTGCTGTAGGCTT	35	223	Yes	5S-rRNA
t00001003	TGAGGTAGTAGTTTGTGCTGTT	22	223	Yes	mmu-let-7i
t00001004	CTCTCGGCGCCCCCTCGATGCT	22	223	Yes	18S-rRNA
t00001005	CGGCTAGCTCAGTCGGTAGAGCATGAGACT	30	223	Yes	tRNA-Lys-CTT
t00001006	TGAGGTAGTAGGTTGTGTGGT	21	223	Yes	mmu-let-7b
t00001007	AAACCGTTACCATTACTGAGTTTAG	25	223	Yes	mmu-mir-451a
t00001008	ATCACATTGCCAGGGATTACCACT	24	222	No	piRNA
t00001009	GCCGTGATCGTATAGTGTTAGTACTCTGC	29	222	No	piRNA
t00001010	GCATTGGTGTTTCAGTGGTAGAATTCTCGC	30	222	No	piRNA
t00001011	AATCACTAACCACACAGCCAGG	22	222	Yes	mmu-mir-34c
t00001012	ATGTGGTTCAGTGGTAGAATTCTCGC	26	221	No	piRNA
t00001013	TCCCATATTGTCTAGCGGTTAGGATTCCTGG	31	221	No	piRNA
t00001014	GCATTGGTGGTTCAGTGTTAGAATTCTCGC	30	221	No	piRNA
t00001015	GCATTTGTGGTTCAGTGG	18	221	Yes	piRNA
t00001016	CTACGGGGATGATATGAAAAC	21	221	Yes	snoRNA;processed_transcript
t00001017	ATGGGAGACCGCCTGGGAATACCGGGTGCTGTAGGCTT	38	220	Yes	5S-rRNA
t00001018	GTCAGGATGGCCGAGCGGTCTAAGGCTCTGCGTTC	35	220	No	No annotation
t00001019	GCCCGGCTAGCTCAGTCGGGAGAGCATGAGAC	32	220	No	piRNA
t00001020	TGGCACGGTGAAGAGACATGAGAGGT	26	220	Yes	28S-rRNA
t00001021	TGCCCGATGATTATAAAAAGA	21	219	Yes	snoRNA
t00001022	GCACTGGTGGTTCAGTGGTAGAATTCTCGC	30	219	No	piRNA
t00001023	GCATTGGTTGTTCAGTGGTAGAATTCTCGC	30	219	No	piRNA
t00001024	CTACGGGGATGATATGAAAA	20	219	Yes	processed_transcript;snoRNA
t00001025	CCGGGTGCTGTAGGCTT	17	219	Yes	5S-rRNA
t00001026	GCATTGTGGTTCAGTGGTAGAATTCTCGCT	30	219	No	piRNA
t00001027	GGAGCTGGGGATTGTGGGTTCGTGTCCCATCTGGGTC	37	218	No	No annotation
t00001028	TCCTCGTTAGTATAGTGGTTAGTATCCCCGC	31	218	Yes	tRNA-Asp-GTC_5_end
t00001029	AGCCGTGATCGTATAGTGGTTAGTACTCTGCGTT	34	217	No	No annotation
t00001030	TGGGGGGCCCAAGTCCTTCTGATCGAGGCC	30	217	Yes	28S-rRNA
t00001031	TGAGATGAAGCACTGTAGCTCT	22	217	No	piRNA
t00001032	GTCTACGGCCATACCACCCTGAACGCGCCCGATCTCGT	38	217	Yes	5S-rRNA
t00001033	TCCCTGGTGGTCTAGTGGGTAGGATTCGG	29	216	No	piRNA
t00001034	GCATTGTGTGGTTCAGTGGTAGAATTCTCGC	31	216	No	piRNA
t00001035	GGTGAATATGTTTACAAAAAACATTAGACTGTGAATCTAA	40	216	No	No annotation
t00001036	TCTGGACGCGAGCCGGGCCCT	21	215	No	28S-rRNA
t00001037	CGATACGACTCTTAGCGGTGGATCACTC	28	215	No	45S-rRNA
t00001038	GGTGAATGGTTTACAAAAAACATTAGACTGTG	32	215	No	No annotation
t00001039	GGCCGTGATCGTATAGTGGTTAGTACTC	28	215	No	piRNA
t00001040	CGCGACCTCAGATCAGACGTGG	22	214	No	28S-rRNA
t00001041	GCGGGAGACCGGGGTTCGATTCCCCGACGGGG	32	213	Yes	tRNA-Asp-GTC
t00001042	GCTGCGAGAATTAATGTG	18	213	No	5.8S-rRNA
t00001043	GGAGCTGGGGATTGTGGGTTCGGGTCCCATCTGGGTC	37	213	No	No annotation
t00001044	GAGAGAGTTCAAGAGGGCGTGAAACCGTTAAGAGGT	36	213	Yes	28S-rRNA
t00001045	GCATTGGTGGTTCAGTGGTAGAATTCTCGCA	31	213	No	piRNA
t00001046	CGTGGACGGTGTGAGGCCGGTAGCGGCCC	29	213	No	28S-rRNA
t00001047	TCCCACATCGTCTAGCGGTTAGGATTCCTGGT	32	213	No	No annotation
t00001048	GTCAGGATGGCCGAGCGGTCTAAGGCTCTGCGTT	34	213	No	piRNA
t00001049	CCTGTCTGAGCGTCGCT	17	213	No	piRNA
t00001050	GTTTCCATAGTGTAGTGGTTATCACGTTCGC	31	212	No	piRNA
t00001051	TCCCATATTGTCTAGCGGTTAGGATTCCTGGTT	33	212	No	No annotation
t00001052	GCATGTGGTTCAATGGTAGAATTCTCGCC	29	212	No	piRNA
t00001053	TTTAACGAGGATCCATTGGAG	21	212	Yes	18S-rRNA
t00001054	GTTTCCGTAGTGTAGTGGTTATCACATTCGCCTGA	35	212	No	No annotation
t00001055	AATCCGGAGTGGCGGAGATGGGCGCCG	27	212	No	28S-rRNA
t00001056	AGGCGAGCTCAGGGAGG	17	211	Yes	28S-rRNA
t00001057	GCATTGGTGGTTCAGTGGTAGAATTCTAGC	30	211	No	piRNA
t00001058	ACCCTGTAGATCCGAATTTGTG	22	211	Yes	mmu-mir-10a
t00001059	CGGCGATGAGGAGATACCAACCGTATTGAGTT	32	210	Yes	snoRNA
t00001060	AGCAGAGTGCGCAGCGGAAGCGTGCTGGG	29	210	No	piRNA
t00001061	ATGGATGAACGAGATTCCCACTGTCCCTACCTACTA	36	210	Yes	28S-rRNA
t00001062	ACGGGCTTGGCGGAATCAGCGGGGAAAGAAGACCCTGTTG	40	210	Yes	28S-rRNA
t00001063	TGGGGTATCGCCAAGCGGTAAGGCACCGGATTC	33	210	No	DNA
t00001064	GCGGGAGACCGGGGTTCGATTCCCCGACGGGGA	33	210	Yes	tRNA-Asp-GTC_3_end
t00001065	GTTTCCGTAGTGTAGTGGTTATCACTTTC	29	210	No	piRNA
t00001066	GCCCGATGATTATAAAAAGACGCCAAAGAGGACTT	35	210	Yes	snoRNA
t00001067	CTGGTTCCCTCCGAAGTTTCCCTC	24	210	Yes	28S-rRNA
t00001068	GCATGACACCACACTGGGTAG	21	209	Yes	mmu-mir-878
t00001069	GCATTGTTGGTTCAGTGGTAGAATTCTCGC	30	209	No	piRNA
t00001070	CATGGGTGGTTCAGTGGTAGAATTCT	26	209	Yes	tRNA-Gly-GCC
t00001071	GGTGAATATGGTTTACAAAAAACATTAGACTGTGAATCT	39	209	No	No annotation
t00001072	GATAACTGACGATAACTGCTCCTGGCTGACT	31	209	Yes	snoRNA
t00001073	TGAGATGAAGCACTGTAGC	19	209	Yes	mmu-mir-143
t00001074	TTCCGGCGGCGTCCGGTGAGCTCTCGCTGGCCC	33	208	No	28S-rRNA
t00001075	TCCCACATAGTCTAGCGGTTAGGATTCCT	29	208	No	piRNA
t00001076	GTTTCCGTAGTGTAGTGGTTATCACGTTCGCCA	33	208	No	No annotation
t00001077	TAACTGTCAGACCAAGTTTACT	22	208	No	No annotation
t00001078	GGTGAATATAGTTTACAAAAAACATTAGACTGTGAATA	38	208	No	No annotation
t00001079	GGTGAATATAGTTTACAAAAAACATTAGACTGTGA	35	207	No	No annotation
t00001080	GGGGGTATAGCTCAGGGGTAGAGCATTTGACTGC	34	207	Yes	tRNA-Cys-GCA_5_end
t00001081	ACCCTGTAGATCCGAATTTGTGA	23	207	No	piRNA
t00001082	CACGCGGGAGACCGGGGTTCGATTCCCCGACGGG	34	207	Yes	tRNA-Asp-GTC
t00001083	ATGTGAGGGCGATCTGGCTGCGACATCTGTCACC	34	207	Yes	misc_RNA
t00001084	CCCCTGTGGTCTAGTGGTTAGGATTCGGCGCT	32	207	No	piRNA
t00001085	ACGTGGCGACCCGCTGAAT	19	206	No	28S-rRNA
t00001086	TCCCGGGGCTACGCCTGTCTGAGCGTC	27	206	No	5.8S-rRNA
t00001087	ATTGTGGTTCAGTGGTAGAATTCTC	25	206	No	piRNA
t00001088	AACGAGAACTTTGAAGGCCGAA	22	206	No	28S-rRNA
t00001089	TCAACGGCCTCAACCTACT	19	205	No	piRNA
t00001090	GCTTGGTCTAGGGGTATGATTCTCGCT	27	205	No	piRNA
t00001091	GAGGTGTAGAATAAGTGGGAGGCCC	25	205	Yes	28S-rRNA
t00001092	GTTTCCGTAGTGTAGTGGTTATCACATT	28	205	Yes	tRNA-Val-AAC_5_end
t00001093	TGGGAATACCGGGTGCTGTAGGCTT	25	205	Yes	5S-rRNA
t00001094	AGGCGGCCCGGGTTCGACTCCCGGTGTGGG	30	205	Yes	tRNA-Glu-TTC
t00001095	TCCCTGTTGTCTAGTGGTTAGGATTCGGC	29	205	No	piRNA
t00001096	GGCTTTGGTCTAGGGGGATGATTCTCGCTT	30	205	No	piRNA
t00001097	GGGCTGGAGAGATGGCT	17	204	Yes	mmu-mir-3473e;mmu-mir-3473b
t00001098	TAACACTGTCTGGTAAAGATG	21	204	Yes	mmu-mir-141
t00001099	AAATGGATTTTTGGAAGTAGGAGTTGGAAT	30	204	Yes	snRNA
t00001100	GACGAGGTGGCCGAGTGGTTAAGGCGATGGACT	33	204	Yes	tRNA-Ser-GCT_5_end
t00001101	GCATTGGTGGTTCAGCGGTAGAATTCTCGC	30	204	No	piRNA
t00001102	GGCTCGTTGGTCTAGGGGTATGATTCTC	28	203	Yes	tRNA-Pro-TGG_5_end;tRNA-Pro-AGG_5_end;tRNA-Pro-CGG_5_end
t00001103	CTTTGGTGACTCTAGATAACCTCGGGCCGATCGCACGCCC	40	203	Yes	DNA;mRNA;rRNA
t00001104	TCCCTGAGACCCTTTAACCTGTGA	24	203	Yes	mmu-mir-125a
t00001105	GCATTGGTGGTTCAGTGGCAGAATTCTC	28	203	No	piRNA
t00001106	AGGTCGATGATGAGAGCTTTGTTCTGAGCC	30	202	Yes	snoRNA
t00001107	ACGAGAACTTTGAAGGCC	18	202	No	28S-rRNA
t00001108	AGAAGGGTTCCATGTGAA	18	202	Yes	28S-rRNA
t00001109	AGGCCGAAGTGGAGAAGGG	19	202	Yes	28S-rRNA
t00001110	ATCTCGCGCCGGGCCGTACC	20	202	No	28S-rRNA
t00001111	TGTGGAAGCTGCCTGCA	17	201	Yes	piRNA
t00001112	CGCGGGAGACCGGGGTTCGATTCCCCGACGGGGA	34	201	Yes	tRNA-Asp-GTC_3_end
t00001113	CCTGTCACGCGGGAGACCGGGGTTCATTTCCCC	33	200	No	No annotation
t00001114	GCATTGGTGGTTCAGTGGTAGAATTCTTGC	30	200	Yes	tRNA-Gly-GCC_5_end
t00001115	CCCTCCCACGGCGCGACCGCTCT	23	200	No	28S-rRNA
t00001116	ATTTAACTGTGATAAACTACC	21	200	No	No annotation
t00001117	AATAAGTGGGAGGCCCCCGGCGCCCGGCCCCGTCCT	36	199	No	28S-rRNA
t00001118	GCCGTGATCGTATAGTAGTTAGTACTCTGC	30	199	No	piRNA
t00001119	AGTCTATGATGATCCTATCCCGAACCTGAAT	31	199	Yes	processed_transcript;snoRNA;lincRNA
t00001120	ACTCTGTGCTGAATGTCAAGTTCTGATT	28	198	Yes	miRNA
t00001121	AGAACTTTGAAGGCCGAAGTGGAGAAGGG	29	198	Yes	28S-rRNA
t00001122	TTTGGCACTAGCACATTTTTG	21	198	Yes	mmu-mir-96
t00001123	TTTAACGAGGATCCATTGGA	20	198	Yes	18S-rRNA
t00001124	GCCAATGATGACACCACACTAACTGAGC	28	198	Yes	snoRNA
t00001125	AGCGCTGAGAAGACGGTCGAACTTGACTATC	31	198	Yes	18S-rRNA
t00001126	AGGAATTGACGGAAGGGCACC	21	198	Yes	18S-rRNA
t00001127	GGATTGGTGGTTCAGTGGTAGAATTCTCGC	30	197	No	piRNA
t00001128	GGAGCATTGGTGGTTCAGTGGTAGAATTCTCGC	33	197	Yes	No annotation
t00001129	ATCACATTGCCAGGGATTACC	21	197	Yes	mmu-mir-23b
t00001130	TCAGCGGAGGAAAAGAAACT	20	197	No	28S-rRNA
t00001131	GACCCAGTTGCCTAATGGATAAGGCATCAGCCT	33	197	No	piRNA
t00001132	GTTTCCTTAGTGTAGTGGTTATCACGTTCGCCT	33	197	No	piRNA
t00001133	AAACCTCAGCGGTTGTATCT	20	196	No	No annotation
t00001134	ACGCCTGTCTGAGCGTCGCT	20	196	No	piRNA
t00001135	AACTGGTGCGGACCAGGGGAATCCGACTGTTT	32	196	No	28S-rRNA
t00001136	GCATTGTGGTTCAGTGGCAGAATTCTCGC	29	196	No	piRNA
t00001137	GGCCGTGATCGTATAGTGGTTAGTACTCTGCGT	33	196	No	No annotation
t00001138	ATACATGCCGACGGGCGCTGACCC	24	196	No	18S-rRNA
t00001139	CGGCGATGATGACACTCC	18	195	Yes	piRNA
t00001140	CCCCTGTGGTCTAGTGGTTAGGATTCGGCG	30	195	No	piRNA
t00001141	GGCTTGGTCTAGGGGTATGATTCTCG	26	195	No	piRNA
t00001142	AAACCTCCCGTGGAGCAGAAGGGCAAAAGCTCGCT	35	195	Yes	28S-rRNA
t00001143	TCCCTGGTCGTCTAGTGGTTAGGATTCGGC	30	194	No	piRNA
t00001144	CTTTCGCCGAATCCCGGGGCCGAGGAAGC	29	194	No	28S-rRNA
t00001145	TGTCACGCGGGAGACCGGGGTTCGATTCCCCGACGGGGAGC	41	194	No	No annotation
t00001146	AGAAGGGTTCCATGTGA	17	193	Yes	28S-rRNA
t00001147	TCCCACATTGTCTAGCGGTTAGGATTCCTGGTTT	34	193	No	No annotation
t00001148	AACGAGAACTTTGAAGGCC	19	193	No	28S-rRNA
t00001149	CCCACATGGTCTAGCGGTTAGGATTCCTGGT	31	193	Yes	tRNA-Glu-TTC
t00001150	TCTGGACGCGAGCCGGGCCC	20	192	No	28S-rRNA
t00001151	AGGAGTCTAACGCGTGCGCG	20	192	Yes	28S-rRNA
t00001152	GCATTGTGGTTCAGTGGTAGAATTCTCGA	29	192	No	piRNA
t00001153	CAACGGAATCCCAAAAGCA	19	192	Yes	mmu-mir-191
t00001154	TAATCTGAAGGTCCTGAGTTCGAACCTCAGAGGGGGC	37	192	Yes	tRNA-Met-CAT_3_end
t00001155	CGTTCAGCCACCCGAGATTGAGCAATAACAGGT	33	191	Yes	18S-rRNA
t00001156	CTGGTGGTCTAGTGGTTAGGATTCGGC	27	191	Yes	tRNA-Glu-CTC
t00001157	GCCGTGATCGTATAGTGGTTAGTACTCTGCGT	32	191	Yes	tRNA-His-GTG_5_end
t00001158	GAGAGTGATGAGTTGCACACTGGTGGAGCCA	31	191	Yes	snoRNA
t00001159	TCTCGGCGCCCCCTCGATGCTCT	23	191	Yes	18S-rRNA
t00001160	ACTCTTAGATCGATGTGGTGCTC	23	191	No	45S-rRNA
t00001161	AGATCGATGTGGTGCTC	17	191	Yes	mmu-mir-5099
t00001162	TGGAATGATGACATTCTCCGGAATC	25	190	Yes	piRNA
t00001163	CGGGAGACCGGGGTTCGATTCCCCGACGGGGA	32	190	Yes	tRNA-Asp-GTC_3_end
t00001164	CAACGGAATCCCAAAAGCAGCTGTTT	26	190	No	piRNA
t00001165	GGCTCTTTGGTCTAGGGGTATGATTCTC	28	190	No	piRNA
t00001166	AGCTGCGAGAATTAATGTGAAT	22	190	No	5.8S-rRNA
t00001167	GGTGAATATAGTTTACAAAAAACATTAGACTGTAAAC	37	189	No	No annotation
t00001168	TGGATGGGAGACCGCCTGGGAATACCGGGTGCTGTAGGCTT	41	189	Yes	5S-rRNA
t00001169	ACCGAACGCCGGGTTAAGGCGCCCGATGCCGACGCTC	37	189	No	28S-rRNA
t00001170	CGTGGACGGTGTGAGGCC	18	188	No	28S-rRNA
t00001171	AACGAGATTCCCACTGTCCCTACCTACTA	29	188	Yes	28S-rRNA
t00001172	CAGCTAGCTGCGAGAAT	17	188	No	5.8S-rRNA
t00001173	GGTTCCATGGTGTAATGGTTAGCACTCT	28	188	Yes	tRNA-Gln-CTG_5_end
t00001174	CTTGGGGTGCGAGAGGTCCCGGGTTCAGATCCCGGACGAGC	41	188	No	No annotation
t00001175	AAATTCTTGGACCGGCGC	18	187	Yes	18S-rRNA
t00001176	GGTCCCATGGTGTAATGGTTAGCACTCTG	29	187	Yes	tRNA-Gln-TTG_5_end
t00001177	GTCTACGGCCATACCACCCTGAACGCGCCCGATCTC	36	187	Yes	5S-rRNA
t00001178	ATCGATGTGGTGCTCCGGAGTTCTCT	26	187	Yes	45S-rRNA
t00001179	AATCACTAACCACACAGCCAGGT	23	186	Yes	mmu-mir-34c
t00001180	CGGGCTTGGCGGAATCAGCGGGGA	24	186	Yes	28S-rRNA
t00001181	CTGGTGCGGACCAGGGGAATCCGACT	26	186	No	28S-rRNA
t00001182	GCATGGGGGGTTCAGTGGTAGAATTCTCGC	30	186	No	piRNA
t00001183	TCCCATATCGTCTAGCGGTTAGGATTCCTGGTT	33	185	No	No annotation
t00001184	ATAGACAGCAGGACGGTGGCCATGGAAGTCGGAATCC	37	185	No	28S-rRNA
t00001185	TGGACGGAGAACTGATAAGGGT	22	185	Yes	mmu-mir-184
t00001186	TCCCTGGTGGTCTAGTAGTTAGGATTCGGC	30	185	No	piRNA
t00001187	GCATTGGTGGTTTAGTGGTAGAATTCTCGC	30	185	No	piRNA
t00001188	CGGGACCGGGGTCCGGTGCGGAGAGCC	27	184	Yes	28S-rRNA
t00001189	GGTTCCATAGTGTAGCGGGTATCACGTCTGCTTT	34	184	No	No annotation
t00001190	GCATTGGGGGTTCAGTGGTAGAATTCTCGCCT	32	184	No	No annotation
t00001191	ATTGTGGTTCAGTGGTAGAATTCTCGCC	28	184	No	piRNA
t00001192	ATCGATGTGGTGCTCCGGAGTTCTCTTCGGGCCAGGGCCT	40	183	Yes	No annotation
t00001193	GGGGGTATAGCTCAGTGGAAGAGCATTTGA	30	183	No	piRNA
t00001194	ACGCGGGAGACCGGGGTTCGTTTCCCCGACGGGGAGC	37	183	No	No annotation
t00001195	AGCTAGCTGCGAGAATTAATGTG	23	183	No	5.8S-rRNA
t00001196	AATCCGGAGTGGCGGAGATGGGCGCCGC	28	183	No	28S-rRNA
t00001197	TCCCACATGGTCTAGCGTTAGGATTCCTGGT	31	183	No	No annotation
t00001198	TCCCACATAGTCTAGCGGTTAGGATTCC	28	183	No	piRNA
t00001199	CGGGAGACCGGGGTTCGATTCCCCGACGGGG	31	183	Yes	tRNA-Asp-GTC
t00001200	GCATTGGTGGTTCAGTGGTAGAATTCTCCC	30	182	No	piRNA
t00001201	CACGCGGGAGACCGGGGTTCGATTCCCCGACGGGGAG	37	182	Yes	tRNA-Asp-GTC
t00001202	GACCCAGTTGCCTAATGGATAAGGCATCAGC	31	182	No	piRNA
t00001203	AACCCGTAGATCCGAACTTGTG	22	182	Yes	mmu-mir-100
t00001204	GCCCGGATAGCTCAGTCGGTAGAGCATCAGACT	33	182	Yes	tRNA-Lys-TTT_5_end
t00001205	CGGGACCGGGGTCCGGTGCGGAGAGC	26	182	Yes	28S-rRNA
t00001206	CTAACGCGTGCGCGAGTCAGGGGC	24	181	Yes	28S-rRNA
t00001207	AGGGGCTCTCGCTTCTGGCGC	21	181	Yes	28S-rRNA
t00001208	TGAGGTAGTAGGTTGTGTGGTTT	23	181	Yes	mmu-let-7b
t00001209	TCCCTGAGACCCTTTAACCTG	21	181	Yes	mmu-mir-125a
t00001210	CGGCGGCGTCCGGTGAGCTCTCGCTGGCCCT	31	181	No	28S-rRNA
t00001211	GAAGGTCGTCATATGTT	17	181	No	piRNA
t00001212	AGGTGTAGAATAAGTGGGAGGCCC	24	181	Yes	28S-rRNA
t00001213	GCATTGGTGTTCAGTGGTAGAATTCTCGC	29	180	No	piRNA
t00001214	AGCAGAGTGGCGCAGCGGAAGCGTGCTGG	29	180	Yes	tRNA-Met-CAT_5_end
t00001215	GCATTTTGGTTCAGTGGTAGAATTCTCGC	29	180	No	piRNA
t00001216	GTTTCCGTAGTGTAGTGGTCATCACGCTCGCCTG	34	180	No	No annotation
t00001217	TCCGTAGTGTAGTGGTTATCACGTTCGCCT	30	180	Yes	tRNA-Val-CAC;tRNA-Val-AAC
t00001218	AGGTCGATGATGAGAGCTTTGTTCTGAGCCA	31	180	Yes	snoRNA
t00001219	TCCCTGGTGTCTAGTGGTTAGGATTCGG	28	180	No	piRNA
t00001220	ACGCGGGAGACCGGGGTTCGATTCCCC	27	179	Yes	tRNA-Asp-GTC
t00001221	CTCGGCGCCCCCTCGATGCTCTT	23	179	Yes	18S-rRNA
t00001222	AGAACTGGTGCGGACCAGGGGAATCCGACT	30	179	No	28S-rRNA
t00001223	CGGCCCTGGCGGAGCGCTGAGAAGACGGTCGAACTTGAC	39	179	No	18S-rRNA
t00001224	ACGACTCTTAGCGGTGGATCACT	23	178	No	45S-rRNA
t00001225	CTAGAGCTAATACATGCCGACGGGCGCTGACCCCCCTT	38	178	No	18S-rRNA
t00001226	TAACTTCTCTGTTAACCCAACACCGGAATGCCTAAAGG	38	178	Yes	Mt_rRNA
t00001227	GGCTTTGGTCTAGGGGTATGATTCTCGCTTC	31	178	No	No annotation
t00001228	TCCTGTGGTCTAGTGGTTAGGATTCGGCG	29	177	No	piRNA
t00001229	AAAGGTGTTGGTTGATATAGACAGCAGGACGGTGGCCA	38	177	No	28S-rRNA
t00001230	AACCCGTAGATCCGATCT	18	177	Yes	mmu-mir-99a
t00001231	CTGGACGCGAGCCGGGCCC	19	177	No	28S-rRNA
t00001232	TAGCTTATCAGACTGATGTTGA	22	176	Yes	mmu-mir-21a
t00001233	AACGAGAACTTTGAAGGCCGAAGT	24	176	No	28S-rRNA
t00001234	ACATTGTGGTTCAGTGGTAGAATTCTCGCC	30	176	No	piRNA
t00001235	ACGCGGGAGACCGGGGTTCAATTCCCCGACGGGGAGC	37	176	No	No annotation
t00001236	CTTAATGATGATTGTCTGTTTGATTGCT	28	176	Yes	snoRNA
t00001237	CGGCGATGAGGAGATACC	18	176	Yes	snoRNA
t00001238	CTACGGGGATGATATGAAA	19	175	Yes	snoRNA;processed_transcript
t00001239	TGAATCCAGCGATCCGAGTT	20	175	Yes	tRNA-Gln-CTG;tRNA-Gln-TTG
t00001240	CCGGAGCGGGAGGAACC	17	175	No	28S-rRNA
t00001241	GCGGGAGACCGGGGTTCGATTCCCCGACGGGGAG	34	175	Yes	tRNA-Asp-GTC
t00001242	GTTTCCGTAGTGTAGTGGTTATCACCTTC	29	175	No	piRNA
t00001243	GAAGAGCCCAGCGCCGAATCCCCGCCGCGC	30	174	No	28S-rRNA
t00001244	TCGTTTCCCGGCCAATGCAC	20	174	No	piRNA
t00001245	TCCCATATCGTCTAGCGGTTAGGATTCCT	29	174	No	piRNA
t00001246	TAACCAGGATTCCCTCAGTAAC	22	173	No	28S-rRNA
t00001247	GGTGAAATGGTTTACAAAAAACATTAGACTGTGAATCTGA	40	173	No	No annotation
t00001248	ATGAGTGATGACAAGATGTTTCGGTCCCAAATGAAGCC	38	173	Yes	snoRNA
t00001249	AGAACTTTGAAGGCCGAAGTGGAGAAGGGTTCCATGTGAAC	41	173	Yes	28S-rRNA
t00001250	CGCCTGTCTGAGCGTCGCT	19	173	No	piRNA
t00001251	TCCCTGGTGGTCTAGTGTTAGGATTCGGCGCT	32	173	No	piRNA
t00001252	TCGCGTCGGGGTCGGGGC	18	173	Yes	28S-rRNA
t00001253	TCAGTGCACTACAGAACTTTGTC	23	173	Yes	mmu-mir-148a
t00001254	GGGAGACCGCCTGGGAATACCGGGTGCTGTAGGCTT	36	173	Yes	5S-rRNA
t00001255	GCATTGGTGGTTCAGTGGTGGAATTCTCGC	30	172	No	piRNA
t00001256	TAATGTTCCGGCGTTATTTCT	21	172	No	piRNA
t00001257	GTTTCCGTAGTGTAGTGGTTATCACGCTCGC	31	172	Yes	tRNA-Val-CAC_5_end
t00001258	AGCTGCGAGAATTAATGTGAATTGCA	26	172	No	5.8S-rRNA
t00001259	ATGTGAGGGCGATCTGGCTGCGACATCTGTC	31	172	Yes	misc_RNA
t00001260	GGTTCCATAGTGTAATGGTTAGCACTC	27	172	No	piRNA
t00001261	CCCTGGTGGTCTAGTGGTTAGGATTCGGCG	30	172	Yes	tRNA-Glu-CTC
t00001262	GAATTGGTGGTTCAGTGGTAGAATTCTCGCC	31	171	No	No annotation
t00001263	AATCACTAACTCCACTGCCA	20	171	Yes	mmu-mir-34b
t00001264	GCTCGCTTGGTCTAGGGGTATGATTCTCGCTT	32	171	No	No annotation
t00001265	GGGGGTATAGCTCAGGGGAGAGCATTTGACTG	32	171	No	piRNA
t00001266	GGAGACCGGGGTTCGATTCCCCGACGGGGAGC	32	171	No	No annotation
t00001267	CCCCTGTGGTCTAGTGGTTAGGATTCGGCGC	31	171	No	piRNA
t00001268	AGGAGTCTAACGCGTGCGCGAG	22	170	Yes	28S-rRNA
t00001269	CCCATATGGTCTAGCGGTTAGGATTCCT	28	170	Yes	tRNA-Glu-TTC
t00001270	GGCTTTGGTCTAGGGGTATGATTCTCG	27	170	No	piRNA
t00001271	AGCGTACGCGTTAGGACCCGA	21	170	Yes	28S-rRNA
t00001272	AGCGGAGGAAAAGAAACT	18	169	No	28S-rRNA
t00001273	AGTCTATGATGATCCTATCCCGAACCTGAATT	32	169	Yes	processed_transcript;snoRNA;lincRNA
t00001274	GGCTCGTTGGTCTAGGGGGATGATTCTCGCTT	32	169	No	No annotation
t00001275	GCTTTGGTCTAGGGGTATGATTCTCGCTT	29	169	No	piRNA
t00001276	TCCTCGTATAGTGGTGAGTATCCCCGCC	28	169	No	piRNA
t00001277	GGGGATGTAGCTCAGCGGTAGAGC	24	169	Yes	tRNA-Ala-TGC_5_end
t00001278	TCCCTGGTCGTCTAGTGGTTAGGATTCGG	29	168	No	piRNA
t00001279	GTTTCCGTAGTGTAGTGGTTATCACGATC	29	168	No	No annotation
t00001280	TTCCGGAGCGGGAGGAACC	19	168	No	28S-rRNA
t00001281	CTTTGCGGGATGCCTGGGTGACGCGATCTGCCCG	34	168	Yes	snRNA
t00001282	GTTCCATAGTGTAGCGGTTATCACGTCTG	29	168	Yes	tRNA-Val-TAC
t00001283	AGGAGTCTAACGCGTGCGCGAGTCAGGG	28	168	Yes	28S-rRNA
t00001284	ACTAATCCTAGCCCTAGCC	19	168	Yes	Mt_rRNA
t00001285	CGAGAACTTTGAAGGCCGAAGTGGAGAAGGGT	32	168	Yes	28S-rRNA
t00001286	ACGAGAACTTTGAAGGCCGAAGTGGAGAAG	30	168	No	28S-rRNA
t00001287	AGCACGAGCGTACGCGTTAGGACCCGAAA	29	168	Yes	28S-rRNA
t00001288	AGTCTAACGCGTGCGCGAGTCAGGGGCTC	29	167	Yes	28S-rRNA
t00001289	GTTTCCGTAGTGTAGTGGTTATCACGTTCGCCTT	34	167	No	piRNA
t00001290	TGAATCTGACAACAGGAAATAAACCTCCTTATTCACCACC	40	167	No	No annotation
t00001291	GCATGGGGGGTTCAGTGGTAGAATTCTCGCC	31	167	No	piRNA
t00001292	CCTGAGAAACGGCTACC	17	167	Yes	18S-rRNA
t00001293	ATACGACTCTTAGCGGTGGATCACTCGGCT	30	167	No	45S-rRNA
t00001294	TTCACAGTGGCTAAGTTCCGC	21	167	Yes	mmu-mir-27a
t00001295	GGGGGTATAGCTCAGTGGAGAGCATT	26	167	No	piRNA
t00001296	TTCCCAGCACCCACGGCTGTCTCTCCAGCC	30	167	Yes	piRNA
t00001297	TTCGATTCCCGGCCAATGCACCA	23	167	No	tRNA-Gly-GCC;tRNA-Gly-CCC_CCA_end
t00001298	GCGGGAGACCGGGGTTCGATTCCCC	25	166	Yes	tRNA-Asp-GTC
t00001299	GACTCTTAGCGGTGGATCAC	20	166	No	5.8S-rRNA
t00001300	CGCCGGGGAGGTGGAGCACGAGCGTACGCGTTAGGACCCGA	41	166	Yes	28S-rRNA
t00001301	GGGGGGATAGCTCAGTGGTAGAGCATTTGACT	32	166	No	piRNA
t00001302	AGAACGAAAGTCGGAGGTTCG	21	166	Yes	18S-rRNA
t00001303	ACCCGCGCGTCGTTCCCCTCT	21	165	No	28S-rRNA
t00001304	TGCGTCGATGAAGAACGCAGCTAGCTGCGAGAAT	34	165	No	5.8S-rRNA
t00001305	ATCACTAACTCCACTGCCATCA	22	165	Yes	mmu-mir-34b
t00001306	CGACTCTTAGCGGTGGATCACTCGGCTCGTGCG	33	165	No	45S-rRNA
t00001307	ATCAAAACCAACCCGGTGAGCTCCCTC	27	165	Yes	18S-rRNA
t00001308	TTAACTTTAAGAAGGAGATATACC	24	165	No	piRNA
t00001309	AGCTGCGAGAATTAATGTGAA	21	165	No	5.8S-rRNA
t00001310	ACGCGCATGAATGGATGAACGAGATTCCCACT	32	165	Yes	28S-rRNA
t00001311	CGGGACCGGGGTCCGGTGCGGAGAGCCGTT	30	165	Yes	28S-rRNA
t00001312	ACAAGTGATGAGTGACAAAGGGACTT	26	165	Yes	snoRNA
t00001313	ATTCGTGATGGGGATCGGGGA	21	164	Yes	18S-rRNA
t00001314	CGGGAGACCGGGGTTCGATTCCCCGACGGG	30	164	Yes	tRNA-Asp-GTC
t00001315	GGTGAATGTTTACAAAAAACATTAGACTGTGAATCTGA	38	164	No	No annotation
t00001316	CATGGGTGGTTCAGTGGTAGAATTCTC	27	164	Yes	tRNA-Gly-GCC
t00001317	AAATCCGGGGGAGAGGG	17	164	No	28S-rRNA
t00001318	AGCTAGCTGCGAGAATT	17	164	No	5.8S-rRNA
t00001319	AGGGCATGGGTGGTTCAGTGGTAGAATTCTCGC	33	164	Yes	No annotation
t00001320	GGCGGCGTCCGGTGAGCTCTCGC	23	164	No	28S-rRNA
t00001321	GCATTGGTGGTACAGTGGTAGAATTCTCGC	30	163	No	piRNA
t00001322	GCTGCGATCTATTGAAAGTCAGCCCTCGACAC	32	163	Yes	28S-rRNA
t00001323	TCCCTGGTAGTCTAGTGGTTAGGATTCGG	29	163	Yes	tRNA-Ala-CGC_5_end
t00001324	TCTGGACGCGAGCCGGGCCCTTCCC	25	163	No	28S-rRNA
t00001325	TTCTACAGTCCGACGATC	18	163	No	piRNA
t00001326	GGCCGCCGGTGAAATACCACTACTCTCATC	30	163	Yes	28S-rRNA
t00001327	GTTTCCCTAGTGTAGTGGTTATCACGTTCGCCT	33	163	Yes	tRNA-Val-CAC_5_end
t00001328	CCCGATGATTATAAAAAGACGCCAAAGAGGACT	33	163	Yes	snoRNA
t00001329	AACCAGGATTCCCTCAGTAAC	21	163	No	28S-rRNA
t00001330	CCGCGACCTCAGATCAGACGTGGCGACCCGCTGAAT	36	162	No	45S-rRNA
t00001331	CGTTCAGCCACCCGAGATTGAGCAATAACAGGTCTGT	37	162	Yes	18S-rRNA
t00001332	AGAAACCTCCCGTGGAGCAGAAGGGCAAAAGCTCGCT	37	162	Yes	28S-rRNA
t00001333	GACTCTTAGCGGTGGATCACTCGGCTCGTGCGTCGATGAAG	41	162	No	5.8S-rRNA
t00001334	TCCCTGTGGTCTAGGGGTTAGGATTCGG	28	162	No	piRNA
t00001335	ATGGCGCTGGAGCGTCGGGCCC	22	162	No	28S-rRNA
t00001336	GCATTCGTGGTTCAGTGGTAGAATTCTCGCC	31	162	No	piRNA
t00001337	TGAATCCAGCGATCCGAGT	19	161	Yes	tRNA-Gln-CTG;tRNA-Gln-TTG
t00001338	GCGGGAGACCGGGGTTCGATTCCCCG	26	161	Yes	tRNA-Asp-GTC
t00001339	TCACGCGGGAGACCGGGGTTCGATTCCCCG	30	161	Yes	tRNA-Asp-GTC
t00001340	TTTTCCGTAGTGTAGTGGTTATCACGTTCGCC	32	161	No	piRNA
t00001341	TGAGGTAGTAGATTGTATAGT	21	161	Yes	mmu-let-7f-2;mmu-let-7f-1
t00001342	GCCTGTCTGAGCGTCGCT	18	161	No	piRNA
t00001343	CCGCTGCGGTGAGCCTTGAAGCCTAGGGC	29	161	No	28S-rRNA
t00001344	CAGCCTGGGCAACATAGCGAGACCCCGTCTC	31	161	Yes	misc_RNA;miRNA
t00001345	CTGAGAAACGGCTACCACATCCAAGGAAGG	30	160	Yes	18S-rRNA
t00001346	AGAGTTCGGTTCCCAGCACCCACGGCTGTCTCTCCAGCC	39	160	Yes	No annotation
t00001347	AGGAAAAGAAACTAACCAGGATTCCCTCAGTAACGG	36	160	No	28S-rRNA
t00001348	CAGCAGTTGAACATGGGTCAGTCGGTCCTGAGAGATGGGC	40	160	No	28S-rRNA
t00001349	AGAAGACCCTGTTGAGCT	18	160	Yes	28S-rRNA
t00001350	CGGGACCGGGGTCCGGTGCGGAGAGCCGT	29	160	Yes	28S-rRNA
t00001351	AATCAGTTATGGTTCCTTTGGTC	23	160	Yes	18S-rRNA
t00001352	CGGGCTTGGCGGAATCAGCGGGGAAAGAAGACCCTGTTGA	40	160	Yes	28S-rRNA
t00001353	GCATTGGTTCAGTGGTAGAATTCTCGC	27	159	No	piRNA
t00001354	GGTTCCATAGTGTAGCGTTATCACGTCTGCTTT	33	159	No	No annotation
t00001355	AGAGGTAGTAGGTTGCATAGT	21	159	Yes	mmu-let-7d
t00001356	GCCCGGATAGCTCAGTCGGTAGAGCATCAGAC	32	159	Yes	tRNA-Lys-TTT_5_end
t00001357	TGTAAACATCCCCGACTGGAA	21	158	Yes	mmu-mir-30d
t00001358	GACGAGGTGGCCGAGTGGTTAAG	23	158	Yes	tRNA-Ser-GCT_5_end
t00001359	AGCTAGCTGCGAGAATTAATGTGAATTGCA	30	158	No	5.8S-rRNA
t00001360	TTCTTGGACTGGCACTGGTGA	21	158	Yes	mmu-mir-470
t00001361	AGCGCTGAGAAGACGGTCGAACTTGACTATCT	32	158	Yes	18S-rRNA
t00001362	GCATTTGTGGTTCAGTGGTAGAATTCTCAC	30	158	No	piRNA
t00001363	AGCAGAGTTGCGCAGCGGAAGCGTGCTGGG	30	158	No	piRNA
t00001364	TATGGCACTGGTAGAATTCACT	22	158	Yes	mmu-mir-183
t00001365	AATTCTTGGACCGGCGCAAGACGGAC	26	158	Yes	18S-rRNA
t00001366	GGTAGCGTGGCCGAGCGGTCTAAGGCCTGGATT	33	157	No	No annotation
t00001367	TTTAACGAGGATCCATTGGAGGGC	24	157	Yes	18S-rRNA
t00001368	GACGAGGTGGCCGAGTGGTTAAGGCGATGGAC	32	156	Yes	tRNA-Ser-GCT_5_end
t00001369	ATACGACTCTTAGCGGTGGATC	22	156	No	45S-rRNA
t00001370	TCCCATATGGTCTAGCGGTTAGGATTCCC	29	156	No	piRNA
t00001371	GTTTCCGTAGTGTAGTGGTTATCACG	26	156	Yes	tRNA-Val-CAC_5_end;tRNA-Val-AAC_5_end
t00001372	TGCGTCGATGAAGAACGCAGCTAGCTGCGAGAATT	35	156	No	5.8S-rRNA
t00001373	TCGCTGTGATGATGGATTC	19	156	Yes	snoRNA
t00001374	CAGGACGGTGGCCATGGAAGTCGGAATCC	29	156	No	28S-rRNA
t00001375	CGGGCTTGGCGGAATCAGCGGGGAAAGAAGACCCTGT	37	155	Yes	28S-rRNA
t00001376	GGGGGTATAGCTCAGTGGAGAGC	23	155	No	piRNA
t00001377	TAACGCGTGCGCGAGTCAGGGGCT	24	155	Yes	28S-rRNA
t00001378	TTCGAAACCGGGCGGAAACACCA	23	155	No	tRNA-Val-AAC;tRNA-Val-CAC;tRNA-Gly-ACC
t00001379	GAGAGTGATGAGTTGCACACTGGTGGAGC	29	155	Yes	snoRNA
t00001380	ATTGATCATCGACACTTCGAACGCACTTGCGGCCCCGGG	39	155	No	5.8S-rRNA
t00001381	GTTTCCGTAGTGTAGTGGTTATCACGTTCGCA	32	155	No	piRNA
t00001382	AGCTAGCTGCGAGAATTAATGTGA	24	155	No	5.8S-rRNA
t00001383	TCTCACACAGAAATCGCACCCGT	23	155	Yes	mmu-mir-342
t00001384	TCCCTGGGGGTCTAGTGGTTAGGATTCGGCGC	32	154	No	No annotation
t00001385	TGGAAAGGATGAACGAACTTGGCCTGACCT	30	154	Yes	snoRNA
t00001386	ACATGTGATGAGAAACTGTTTCGGTCCCAGTT	32	154	Yes	snoRNA
t00001387	GCCCGGCTAGCTCAGTCGGGAGAGCATGAGACT	33	154	No	piRNA
t00001388	CGACGTACGCAGTTTTATCCGGTAAAGC	28	154	Yes	28S-rRNA
t00001389	TCCCTGGTGTCTAGTGGTTAGGATTCGGC	29	154	No	piRNA
t00001390	AGGAGTCTAACGCGTGCGCGAGTCAGGGGCTC	32	154	Yes	28S-rRNA
t00001391	GAAGACCCTGTTGAGCT	17	154	Yes	28S-rRNA
t00001392	ACGAGATTCCCACTGTCCCTACCTACTATC	30	154	Yes	28S-rRNA
t00001393	ACTTTGAAGGCCGAAGTGGAGAAGGG	26	154	Yes	28S-rRNA
t00001394	CGTCCCGCGCGTGTGGGGGGAACCT	25	154	No	DNA;rRNA;mRNA
t00001395	TCCCACATGTCTAGCGGTTAGGATTCC	27	154	No	piRNA
t00001396	ATTGGTGGTTCAGTGGTAGAATTCTCGCCT	30	154	Yes	tRNA-Gly-GCC;tRNA-Gly-CCC
t00001397	GCATTGGAGGTTCAGTGGTAGAATTCTCGCC	31	153	No	piRNA
t00001398	TGAAATGAATGAGGACCTGGTCCTGTGGGT	30	153	Yes	piRNA
t00001399	GGTGAATGGTTTACAAAAAACATTAGACTGTA	32	153	No	No annotation
t00001400	GATGGGAGACCGCCTGGGAATACCGGGTGCTGTAGGCTT	39	153	Yes	5S-rRNA
t00001401	GTTTCCGTAGTGTAGTGGTTATCACGTTCGCCG	33	153	No	No annotation
t00001402	ACGAGATTCCCACTGTCCCTACCTACTAT	29	153	Yes	28S-rRNA
t00001403	TTCTTGGACTGGCACTGGTGAG	22	152	Yes	mmu-mir-470
t00001404	TCTTAGATCGATGTGGGGCTC	21	152	No	piRNA
t00001405	AGAGTTCGGTTCCCAGCACCCACGGCTGTCTCTCCAGCCA	40	152	Yes	No annotation
t00001406	ACTTCTCTGTTAACCCAACACCGGAATGCCA	31	152	No	No annotation
t00001407	AAGAAAGATTGCAAGAACTGCTAATTCATGCT	32	152	Yes	Mt_tRNA
t00001408	TCCCTGTGGTCTAGTGGGTAGGATTCGG	28	152	No	piRNA
t00001409	TCCCATATGGTCTAGCGTTAGGATTCCT	28	151	No	piRNA
t00001410	CGCGACCTCAGATCAGACGTGGCGACCCCCTGAAT	35	151	No	No annotation
t00001411	GCCGCCGGTGAAATACCACTACTCT	25	151	Yes	28S-rRNA
t00001412	CAAGACGGACCAGAGCGAAAGCATTTGCCAAGAATGTTTT	40	151	Yes	18S-rRNA
t00001413	GGCGTCCGGTGAGCTCTCGCTGGC	24	151	No	28S-rRNA
t00001414	GTTTCCGTAGTGTAGTGGGTATCACGTTCGC	31	151	No	piRNA
t00001415	GGGGATGTAGCTCAATGGTAGAGCA	25	151	Yes	tRNA-Ala-TGC_5_end
t00001416	TCATTGGTGGTTCAGTGGTAGAATTCTCGCC	31	150	No	piRNA
t00001417	TCCCTGGTGGTCTAGTGTTAGGATTCGGCG	30	150	No	piRNA
t00001418	TCCAGCCTGGGCAACATAGCGAGACCCCGTCTC	33	150	Yes	misc_RNA;miRNA
t00001419	CGGAGCTGGGGATTGTGGGTTCGTGTCCCATCTGGGT	37	150	No	No annotation
t00001420	ATTTCCGTAGTGTAGTGGTTATCACGTTCGCC	32	150	No	piRNA
t00001421	AGACCGGGGTTCGATTCCCCGACGGGGAGC	30	150	No	piRNA
t00001422	CGGGGAGGTGGAGCACGAGCGTACGCGTTAGGACCCGA	38	150	Yes	28S-rRNA
t00001423	GGTTCCATAGTGTAGCGGTTATCACCTCTGCTTT	34	150	No	piRNA
t00001424	GAGTTCGGTTCCCAGCACCCACGGCTGTCTCTCCAGCCA	39	150	Yes	No annotation
t00001425	CGGGAGACCGGGGTTCGATTCCCCGACGGGGAG	33	150	Yes	tRNA-Asp-GTC
t00001426	ATGCGGGAAACTCGACTGCATAATTTG	27	150	Yes	snRNA
t00001427	AGAGATGCCATTCTATGTAG	20	150	Yes	mmu-mir-741
t00001428	AATTCACCAAGCGTTGGATTGTTCACCCACT	31	149	Yes	28S-rRNA
t00001429	GGTGAATAGTTTACAAAAAACATTAGACTGTA	32	149	No	No annotation
t00001430	TTAGTGACGCGCATGAATGGATGAACGAGATTCCCACT	38	149	Yes	28S-rRNA
t00001431	TCCCTGGTGGTCTAGTGGTTAGGAT	25	149	Yes	tRNA-Glu-CTC_5_end
t00001432	AAACTAACCAGGATTCCCTCAGTAAC	26	149	No	28S-rRNA
t00001433	ACCCAGTTGCCTAATGGATAAGGCATCAGC	30	149	No	piRNA
t00001434	GGGCGCGCGCCGCGGCTGGACGAG	24	149	No	28S-rRNA
t00001435	TATGTGAATTTCAACTGTTGGCTCCACAGG	30	149	Yes	lincRNA
t00001436	TTAACTTTAAGAAGGAGATATAC	23	149	No	piRNA
t00001437	GCATTGTGGTTCAGTGGTAGAATTCTCTC	29	149	No	piRNA
t00001438	TTGATCAACGGACCAAGTTACCCTAGGGATAACA	34	149	Yes	Mt_rRNA
t00001439	GCATGTGTGGTTCAGTGGTAGAATTCTCG	29	149	No	piRNA
t00001440	CGCGTCTCCCGACGAAGCCGAGC	23	149	No	28S-rRNA
t00001441	CGGAGCTGGGGATTGTGGGTTCGGGTCCCATCTGGGT	37	149	No	No annotation
t00001442	GCCCGGCTAGCTCAGTCGGTAGAGCATGAGACTC	34	148	Yes	tRNA-Lys-CTT_5_end
t00001443	GTTTCCGTAGGGTAGTGGTTATCACGTTCGCC	32	148	No	piRNA
t00001444	TGTCCTAAGGCGAGCTCAGGGAGGACAGAAACCTCC	36	148	Yes	28S-rRNA
t00001445	ATGGATGAACGAGATTCCCACTGTCCCTACCTACTAT	37	148	Yes	28S-rRNA
t00001446	AATAAGTGGGAGGCCCC	17	148	Yes	28S-rRNA
t00001447	CAACGCGAAGAACCTTACCTG	21	148	No	piRNA
t00001448	GGCGGAATCAGCGGGGAAAGAAGACCC	27	148	Yes	28S-rRNA
t00001449	GGTCAATGATGAGCTGGCATGTATTCTGAAT	31	148	Yes	snoRNA
t00001450	ACGCGGGAGACCGGGGTTCATTTCCCCGACGGGGAGC	37	148	No	No annotation
t00001451	TCAACGGACCAAGTTACCCTAGGGATAACA	30	148	Yes	Mt_rRNA
t00001452	AGGGAAAGTTGAAAAGAACT	20	148	Yes	28S-rRNA
t00001453	CAGAACTGGCGCTGCGGGAT	20	148	Yes	28S-rRNA
t00001454	CAGCTAGCTGCGAGAATT	18	148	No	5.8S-rRNA
t00001455	AGTACTTGGATGGGAGACCGCCTGGGAATACCGG	34	147	Yes	5S-rRNA
t00001456	GGTTCCATCGTGTAATGGTTAGCACTC	27	147	No	piRNA
t00001457	ACTCCAGCCTGGGCAACATAGCGAGACCCCGTCTCT	36	147	Yes	misc_RNA;miRNA
t00001458	CGACGATCGCATTGGTGGTTCAGTGGTAGAATTCTCGC	38	147	No	No annotation
t00001459	CGGGAGACCGGGGTTCGATTCCCCGACGGGGAGCC	35	147	No	No annotation
t00001460	TCCCTGGTCTAGTGGTTAGGATTCGGCGCTCTCACCGCC	39	147	No	No annotation
t00001461	GACTCTTAGCGGTGGATCACTCGGCTCGTGC	31	147	No	5.8S-rRNA
t00001462	TCCTCGTTAGTATAGTGGTGAGTATCCCCG	30	147	Yes	tRNA-Asp-GTC_5_end
t00001463	CCGAGGTGGGATCCCGAGGCC	21	147	Yes	28S-rRNA
t00001464	TAGTCTGGCACGGTGAAGAGAC	22	147	Yes	28S-rRNA
t00001465	CCCGGATGATCCTCAGTGGTCTGGGGTGCAGGCTTC	36	146	Yes	tRNA-SeC-TCA
t00001466	AGTACTTGGATGGGAGACCGCCTGGGAATACCGGG	35	146	Yes	5S-rRNA
t00001467	TGGTTTTCGGAACTGAGGC	19	146	Yes	18S-rRNA
t00001468	CATGGGTGGTTCAGTGGTAGAATTCTCGC	29	146	Yes	tRNA-Gly-GCC
t00001469	AGGCCGAAGTGGAGAAGGGT	20	146	Yes	28S-rRNA
t00001470	ATAACTTCTCTGTTAACCCAACACCGGAATGCCTAAAGG	39	146	Yes	Mt_rRNA
t00001471	CCTGAGAAACGGCTACCACATCCAAGGAAGGC	32	146	Yes	18S-rRNA
t00001472	GCATTGGTGGTTCAGTGGTAGAATTATCGC	30	146	No	piRNA
t00001473	AAACTAACCAGGATTCCCTC	20	146	No	28S-rRNA
t00001474	AATTGGAACGATACAGAGAAGATTAGCATGGCCCCC	36	145	Yes	snRNA
t00001475	ATCGATGTGGTGCTCCGGA	19	145	Yes	45S-rRNA
t00001476	AGCGCTGAGAAGACGGTCGAACTTGACTA	29	145	Yes	18S-rRNA
t00001477	GGCCCCATGGTGTAATGGTTAGCACTCTGGA	31	144	Yes	tRNA-Gln-TTG_5_end
t00001478	AGGATTCCCTCAGTAAC	17	144	Yes	28S-rRNA
t00001479	TAAGGCGAGCTCAGGGAGGACAGAAACCTCC	31	144	Yes	28S-rRNA
t00001480	CTGGACGCGAGCCGGGCCCTTCCC	24	144	No	28S-rRNA
t00001481	CGCGCATGAATGGATGAACGAGATTCCCAC	30	144	Yes	28S-rRNA
t00001482	GGGCGCGCGCCGCGGCTGGACGAGGC	26	144	No	28S-rRNA
t00001483	AAGACGGTCGAACTTGAC	18	144	Yes	18S-rRNA
t00001484	AGCATTGGTGGTTCAGTGGTAGAATTCTCGC	31	144	Yes	piRNA
t00001485	ACGGCCCTGGCGGAGCGCTGAGAAGACGGTCGAACTTGACT	41	144	No	18S-rRNA
t00001486	AGCCCGTGATGAATTAATTTCTGA	24	143	Yes	antisense;snoRNA
t00001487	TACAGTATAGATGATGTAC	19	143	Yes	mmu-mir-144
t00001488	AAATTGGAACGATACAGAGAAGATTAGCATGGCCCCC	37	143	Yes	snRNA
t00001489	TAGCTTATCAGACTGATGTTGACT	24	143	Yes	mmu-mir-21a
t00001490	TACCCTGTAGAACCGAATTTGTGTGGT	27	143	Yes	mmu-mir-10b
t00001491	GGGGATGTAGCTCAGTGGT	19	143	Yes	tRNA-Ala-TGC_5_end;tRNA-Ala-AGC_5_end;tRNA-Ala-CGC_5_end
t00001492	CGATACGACTCTTAGCGGTGGATCACTCGGCT	32	143	No	45S-rRNA
t00001493	ATTCCTCTAGATAGTCAAGTTCTGATC	27	143	Yes	mmu-mir-3535
t00001494	GCTGCGAGAATTAATGT	17	143	No	5.8S-rRNA
t00001495	CTGAATCCAGCGATCCGAGT	20	143	Yes	tRNA-Gln-CTG
t00001496	CTTTCGAGGCCCTGTAAT	18	142	Yes	18S-rRNA
t00001497	CGGCTCGTGCGTCGATGAAGAACGCAGC	28	142	No	5.8S-rRNA
t00001498	AACGGAATCCCAAAAGCAGCT	21	142	Yes	mmu-mir-191
t00001499	ATGTAGGTAAGGGAAGTCGGCAAGCCGGATCC	32	142	No	28S-rRNA
t00001500	CCCATATGGTCTAGCGGTTAGGATTCCTGG	30	142	Yes	tRNA-Glu-TTC
t00001501	TCACGCGGGAGACCGGGGTTCGATTCCCCGACGGGGA	37	142	Yes	tRNA-Asp-GTC_3_end
t00001502	CCGCCGCGGCCCGGGTT	17	142	Yes	tRNA-Glu-CTC;tRNA-Glu-TTC
t00001503	AAACCTCCCGTGGAGCAGAAGGGCAAAAGCT	31	141	Yes	28S-rRNA
t00001504	TGAGAACTGAATTCCATAGGCT	22	141	Yes	mmu-mir-146b
t00001505	TAGCACCATCTGAAATCGGTT	21	141	Yes	mmu-mir-29a
t00001506	TGAAAGGAGGAACTATATCC	20	141	No	No annotation
t00001507	GGCATTGGTGGTTCAGTGGTAGAATTCTCGC	31	141	Yes	piRNA
t00001508	TGCGTCGATGAAGAACGCAGCTAGCTGCGAGAA	33	141	No	5.8S-rRNA
t00001509	AGAGGTGTAGAATAAGTGGGAGGCCC	26	141	Yes	28S-rRNA
t00001510	ATCCCGGAGAAGCCGGCGGGAGCCCCGGGGAGAGTTCTCT	40	141	No	DNA;rRNA;mRNA
t00001511	ACGAAAGTCGGAGGTTCGAAGACGATC	27	141	Yes	18S-rRNA
t00001512	TACCCTGTAGATCCGAATTTGTGT	24	141	Yes	mmu-mir-10a
t00001513	GCATTGTTGTTCAGTGGTAGAATTCTCGCC	30	140	No	piRNA
t00001514	ACTCCAGCCTGGGCAACATAGCGAGACCCCGTCTCTA	37	140	No	No annotation
t00001515	AACGGAATCCCAAAAGCAGCTGT	23	140	Yes	mmu-mir-191
t00001516	CACGCGGGAGACCGGGGTTCGATTCCCCG	29	140	Yes	tRNA-Asp-GTC
t00001517	CCCTGGCGGAGCGCTGAGAAGACGG	25	140	No	18S-rRNA
t00001518	GCATTGGTGGTTCAGTGGTAGAATTCTCGCCTGC	34	140	Yes	tRNA-Gly-GCC_5_end
t00001519	GCATTGGTGGTTCAGTGGTAGAA	23	140	Yes	tRNA-Gly-GCC_5_end;tRNA-Gly-CCC_5_end
t00001520	GTTTCCGTAGTGTAGTGGTTATCACTTTCG	30	140	No	piRNA
t00001521	TTGGTGGTTCAGTGGTAGAATTCTCGCC	28	140	Yes	tRNA-Gly-GCC;tRNA-Gly-CCC
t00001522	TATTTAGAATGGTGCTGATCTGT	23	140	No	piRNA
t00001523	AATGAGTCCACTTTAAATCCT	21	140	Yes	18S-rRNA
t00001524	ACTGTGAATCTGACAACAGGAAATAAACCTCCTTATT	37	139	Yes	Mt_tRNA
t00001525	ATCAGAAGATTCTAGGTTCGGCTCCTGGCTGGCTC	35	139	No	No annotation
t00001526	GCATTGTAGTTCAGTGGTAGAATTCTCGCC	30	139	No	piRNA
t00001527	TCGGATCCGTCTGAGCTTGGCT	22	139	Yes	mmu-mir-127
t00001528	TGTAAACATCCTCGACTGGA	20	139	Yes	mmu-mir-30a
t00001529	TATTCAGATTAGTGCCAGTCATT	23	139	No	piRNA
t00001530	GGAAACGGAGCAGGTCAAAACTC	23	139	Yes	misc_RNA
t00001531	CGAACGAGACTCTGGCATGCT	21	139	Yes	18S-rRNA
t00001532	GCATTGGTGGTGCAGTGGTAGAATTCTCGC	30	139	No	piRNA
t00001533	ACATTAGACTGTGAATCTGACAACAGGAAATAAACCTCC	39	139	Yes	Mt_tRNA
t00001534	CACGCGGGAGACCGGGGTTCGATTCCCCGACGGGG	35	139	Yes	tRNA-Asp-GTC
t00001535	CCCTCCCACGGCGCGACCGCTCTC	24	138	No	28S-rRNA
t00001536	TCCCACATGGTCTAGCGGGTAGGATTCC	28	138	No	piRNA
t00001537	GTTTCCGTAGTGTAGTGGTTATCACGCTCGCCT	33	138	Yes	tRNA-Val-CAC_5_end
t00001538	GGGAGATGAAGAGGACAGTGACTGAGAGA	29	138	Yes	snoRNA
t00001539	TTGTGGTTCAGTGGTAGAATTCTCGC	26	138	No	piRNA
t00001540	GGCACGGTGAAGAGACATGAGAGGT	25	138	Yes	28S-rRNA
t00001541	AAATGGATTTTTGGAAGTAGGAGT	24	138	Yes	snRNA
t00001542	CCCACATGGTCTAGCGGTTAGGATTCCTGGTTT	33	138	Yes	tRNA-Glu-TTC
t00001543	ACTTTGCGGGATGCCTGGGTGACGCGATCTGCCCG	35	137	Yes	snRNA
t00001544	TACCTGGTTGATCCTGCCAGTAGCATATGCTTGTC	35	137	Yes	DNA;mRNA;rRNA
t00001545	ACTGCACTCCAGCCTGGGCAACATAGCGAGACCCCGTCTCT	41	137	Yes	misc_RNA;miRNA
t00001546	AAGAACGAAAGTCGGAGGTTCGAAGACGATC	31	137	Yes	18S-rRNA
t00001547	TCCCACATCGTCTAGCGGTTAGGATTCCTGGTTT	34	137	No	No annotation
t00001548	CTAATGTTCCGGCGTTATTTCT	22	137	No	No annotation
t00001549	AAACGAGAACTTTGAAGGCCGAAGTGGAGAAGGGT	35	137	No	28S-rRNA
t00001550	GGTGAATACGTTTACAAAAAACATTAGACTGTGAATCTGA	40	136	No	No annotation
t00001551	ATTCCCATTCTTGCGACCCGGGTTCGTTTCCCG	33	136	No	No annotation
t00001552	AGAAGATTAGCATGGCCCCTGCGCAAGGATGACA	34	136	Yes	snRNA
t00001553	CTCTCGGCGCCCCCTCGATGC	21	136	Yes	18S-rRNA
t00001554	GGTCGGGCCTGGTTAGTACTTGGATGGGAGACCGCC	36	136	Yes	5S-rRNA
t00001555	CTCCGGGGACAGTGCCAGGTGGGGAGTT	28	136	Yes	28S-rRNA
t00001556	GGTTCCGGAGCGGGAGGAAC	20	136	No	28S-rRNA
t00001557	TTCTCACTACTGCACTTGACTAG	23	136	Yes	misc_RNA
t00001558	GGGAGACCGGGGTTCGATTCCCCGACGGGGAGC	33	136	No	No annotation
t00001559	AGTCAGCGGAGGAAAAGAAACT	22	136	No	28S-rRNA
t00001560	GCATGAGTGGTTCAGTGGTAGAATTCTC	28	135	No	piRNA
t00001561	ATCAAAACCAACCCGGTGAGCTCCCT	26	135	Yes	18S-rRNA
t00001562	AGGAGGCAGAGGCAGGAGGAT	21	135	Yes	4.5S-rRNA
t00001563	TTCAAGTAATCCAGGATAGGCTT	23	135	No	piRNA
t00001564	TCCCACATAGTCTAGCGGTTAGGATTCCTGGT	32	135	No	No annotation
t00001565	TCCCACATGTCTAGCGGTTAGGATTCCTGGT	31	135	No	No annotation
t00001566	ATCAAAACCAACCCGGTGAGCTCCC	25	135	Yes	18S-rRNA
t00001567	TAGTCAGCGGAGGAAAAGAAACT	23	134	No	28S-rRNA
t00001568	GCGCGTGTGGGGGGAACCT	19	134	No	28S-rRNA
t00001569	CCCGGCTAGCTCAGTCGGTAGAGCATGAGACT	32	134	Yes	tRNA-Lys-CTT
t00001570	AGCTGGGGATTGTGGGTTCGGGTCCCATCTGGGT	34	134	No	No annotation
t00001571	GGGGGTATAGCTCAGGGGTAGAGCA	25	134	Yes	tRNA-Cys-GCA_5_end
t00001572	AAATAACGCCGGAACATTAGTGC	23	134	No	No annotation
t00001573	GGCTTGGTCTAGGGGTATGATTCTCGCTTT	30	134	No	piRNA
t00001574	CCGGCGGCGTCCGGTGAGCTCTCGCTGGCCC	31	134	No	28S-rRNA
t00001575	GGTAGCGTGGCCGAGTGGTCTAAGGCGCTGGATT	34	134	Yes	tRNA-Leu-TAG_5_end
t00001576	GGGGGTATAGCTCAGGGGAGAGCATTT	27	134	No	piRNA
t00001577	AGGATTCCCTCAGTAACGGC	20	133	No	28S-rRNA
t00001578	GGGGGGATAGCTCAGTGGTAGAGCATTTGA	30	133	No	piRNA
t00001579	CGACTCTTAGCGGTGGATCACTCGGCTCGTGCGTCGATGA	40	133	No	45S-rRNA
t00001580	GGCTTGGTCTAGGGGGATGATTCTCGCTT	29	133	No	piRNA
t00001581	CTTGGCTGAGGAGCCAATGGGGCGAAGC	28	133	Yes	28S-rRNA
t00001582	TCCCATATGTCTAGCGGTTAGGATTCCTGG	30	133	No	No annotation
t00001583	ACCCTGTAGATCCGAATTTG	20	133	Yes	mmu-mir-10a
t00001584	CACGCGGGAGGCCCGGGTTCGTTTCCCG	28	133	No	other
t00001585	CTCGGGAGGCTGAGACAGGAGGATCGC	27	133	Yes	misc_RNA
t00001586	GCATTGGGGGTTCAGTGGTAGAATTCT	27	133	No	piRNA
t00001587	TCTTAGATCGATGTGGTGCTCCGGAGTT	28	133	No	45S-rRNA
t00001588	GGGGAATTAGCTCAAATGGTAGAGCGCTCGCTT	33	133	Yes	tRNA-Ala-AGC_5_end
t00001589	AGCTGGGGATTGTGGGTTCGTGTCCCATCTGGGT	34	133	No	No annotation
t00001590	TGAGAACTGAATTCCATGGGTTT	23	133	No	piRNA
t00001591	GCCCGGCTAACTCAGTCGGTAGAGCATGAGA	31	132	No	piRNA
t00001592	ATCGTTTTTTCACTGACCCGG	21	132	Yes	28S-rRNA
t00001593	CCTGAGAAACGGCTACCACATCCAAGGAAGGCAGC	35	132	Yes	18S-rRNA
t00001594	TGGGGTATCGCCAAGCGGTAAGGCACCGGA	30	132	No	DNA
t00001595	TGCGAGAATTAATGTGAAT	19	132	No	5.8S-rRNA
t00001596	GCATTGCGGTTCAGTGGTAGAATTCTCGC	29	132	No	piRNA
t00001597	CTCCCACGGCGCGACCGCTCTC	22	132	No	28S-rRNA
t00001598	TACCCTGTAGATCCGAATTTG	21	132	Yes	mmu-mir-10a
t00001599	GGTGAATATATTTACAAAAAACATTAGACTGTGAATCTGA	40	132	No	No annotation
t00001600	GGTGGCTATAGCTCAGTTGGTAGAGCCCTGGAT	33	132	No	No annotation
t00001601	TGAATCTGACAACAGGAAATAAACCTCCTTAT	32	131	Yes	Mt_tRNA
t00001602	TTCAAGTAATCCAGGATAGG	20	131	Yes	mmu-mir-26a-2;mmu-mir-26a-1
t00001603	CCTTCCAAGCAGTTGACCCGGGTTCGATTCCC	32	131	Yes	tRNA-Gly-TCC
t00001604	GCATTGGCGGTTCAGTGGTAGAATTCTC	28	131	No	piRNA
t00001605	ATCGCTTCTCGGCCTTTTGGC	21	131	Yes	miRNA;snRNA
t00001606	TTCGGTTCCCAGCACCCACGGCTGTCTCTCCAGCC	35	131	Yes	No annotation
t00001607	AGAGTTCGGTTCCCAGCACCCACGGCTGTCTCTCCAGC	38	131	Yes	No annotation
t00001608	CGGAGCTGGGGATTGTGGGTTCGGGTCCCATCTGGGTC	38	131	No	No annotation
t00001609	GCCGAGGTGGTGGAATTGGTAGACACGCTACCT	33	131	No	No annotation
t00001610	ACTGACACGCTGTCCTTTCCCTATTAACACTAAAGGACACT	41	131	No	45S-rRNA
t00001611	TCTCGGCGCCCCCTCGATGCTC	22	131	Yes	18S-rRNA
t00001612	CGACTCTTAGCGGTGGATCACTCGGCTCGTGC	32	131	No	45S-rRNA
t00001613	GCCGTAATCGTATAGTGGTTAGTACTCTGC	30	131	No	piRNA
t00001614	TGCGAGAATTAATGTGAATTGC	22	131	No	5.8S-rRNA
t00001615	CGCGACCTCAGATCAGACGTGGCGACCCGCCGAATT	36	130	No	No annotation
t00001616	ATTGGTGGTTCAGTGGTAGAATTCTCG	27	130	Yes	tRNA-Gly-GCC;tRNA-Gly-CCC
t00001617	AGGGGCTCTCGCTTCTGGCGCCAAGCGTCCGTCCCGCGC	39	130	No	28S-rRNA
t00001618	AACGAGAACTTTGAAGGCCGAAGTGGAGAAGGGTTCC	37	130	No	28S-rRNA
t00001619	TGACTGGCACCATTCTGGATAAT	23	130	Yes	mmu-mir-871
t00001620	CTCGGGAGGCTGAGACAGGAGGATCGCTT	29	130	Yes	misc_RNA
t00001621	AGTTTCCCTGGTGGTCTAGTGGTTAGGATTCGG	33	130	Yes	No annotation
t00001622	TCTGGCACGGTGAAGAGAC	19	130	Yes	28S-rRNA
t00001623	GCATTGGTGGTTCAGTGGTAGAATTCCCGC	30	130	No	piRNA
t00001624	AGCTGCGAGAATTAATGTGAATTGC	25	130	No	5.8S-rRNA
t00001625	TTTCCGTAGTGTAGTGGTTATCACGTTCGCCTGA	34	129	No	No annotation
t00001626	GCATTGGTGGTTCCGTGGTAGAATTCTCGC	30	129	No	piRNA
t00001627	CGCGACCTCAGATCAGACGTGGTGACCCGCTGAATT	36	129	No	No annotation
t00001628	GCATGGTGGTTCAGTGGTAGAATTCTCGCC	30	129	No	piRNA
t00001629	TGGGAGACCGCCTGGGAATACCGGGTGCTGTAGGCTTT	38	129	Yes	5S-rRNA
t00001630	GGCCCTGGCGGAGCGCTGAGAAGACGGTCGAACTTGACT	39	129	No	18S-rRNA
t00001631	GCCGCCTGGATACCGCAGCTAGGAATAA	28	129	Yes	18S-rRNA
t00001632	TCCCATATTGTCTAGCGGTTAGGATTCCTGGTTT	34	129	No	No annotation
t00001633	AATTCTTGGACCGGCGC	17	129	Yes	18S-rRNA
t00001634	GTTTCCCGGGCGGCGCACCA	20	129	No	piRNA
t00001635	TCCCTGGTAGTCTAGTGGTTAGGATTCGGC	30	129	No	piRNA
t00001636	GCGTTGGTGGTATAGTGGTGAGCATAGCTGC	31	128	Yes	tRNA-Gly-TCC_5_end
t00001637	TTTAACTGTGATAAACTACC	20	128	No	No annotation
t00001638	TGTAGGTAAGGGAAGTCGGC	20	128	No	28S-rRNA
t00001639	TGTAAACATCCTTGACTGGAAGCT	24	128	Yes	mmu-mir-30e
t00001640	CGGGCTTGGCGGAATCAGCGGGGAAAGAAGACCCTG	36	128	Yes	28S-rRNA
t00001641	GCATTGGTGGTTCAGTGGTAGAATTCTCT	29	128	No	piRNA
t00001642	CTTGGGGTGCGAGAGGTCCCGGGTTCAAATCCCGGACGAGC	41	128	No	No annotation
t00001643	TCCCATATAGTCTAGCGGTTAGGATTCCT	29	128	No	piRNA
t00001644	GAGCCCAGCGCCGAATCCCCGCCGCGC	27	128	No	28S-rRNA
t00001645	TTGTAAACCTGAAATGAAGATCTTCTCTTCTCAAGACACC	40	128	No	No annotation
t00001646	TGAGGTAGTAGGTTGTATAG	20	128	Yes	mmu-let-7a-2;mmu-let-7a-1
t00001647	AGAAGACCCTGTTGAGC	17	128	Yes	28S-rRNA
t00001648	TTTCGAGGCCCTGTAAT	17	128	Yes	18S-rRNA
t00001649	TGAAAGGAGGAACTATATC	19	128	No	No annotation
t00001650	CCATTGGTGGTTCAGTGGTAGAATTCTCGC	30	128	No	piRNA
t00001651	AACCCGTAGATCCGAACTTGTGT	23	128	No	piRNA
t00001652	ATGTGAGGGCGATCTGGCTGCGACATCTGTCACCC	35	127	Yes	misc_RNA
t00001653	CCGATACGACTCTTAGCGGTGGATCACT	28	127	No	45S-rRNA
t00001654	GACGAAGTGGCCGAGTGGTTAAGGC	25	127	No	piRNA
t00001655	GCCCGAGGTGGGATCCCGAGGCCTCTC	27	127	Yes	28S-rRNA
t00001656	TCTCGCCCGTCACGTTGAACGCACGTTCGTGTGGAACCT	39	127	Yes	28S-rRNA
t00001657	GGTTCCGGAGCGGGAGG	17	127	No	28S-rRNA
t00001658	CACGCGGGAGACCGGGGTTCGATTCCCC	28	127	Yes	tRNA-Asp-GTC
t00001659	GCATTAGTGGTTCAGTGGTAGAATTCTCGCCT	32	127	No	piRNA
t00001660	AGCAGAGTAGCGCAGCGGAAGCGTGCTGGG	30	127	No	piRNA
t00001661	AACTGGCGCTGCGGGATGAAC	21	127	Yes	28S-rRNA
t00001662	TGGCGGAGCGCTGAGAAGACGGTCGAACTTGAC	33	127	No	18S-rRNA
t00001663	GCATTGGTGGTTCAGTGGTAAAATTCTCGCC	31	127	No	piRNA
t00001664	ACGAGAACTTTGAAGGC	17	127	No	28S-rRNA
t00001665	GGAGTCTAACGCGTGCGCGAGT	22	127	Yes	28S-rRNA
t00001666	TCCCTGAGACCCTAACTTGTGAA	23	127	No	piRNA
t00001667	CCTCAGATCAGACGTGGCGACCCGC	25	126	No	28S-rRNA
t00001668	TCCGCCGAGGGCGCACCACCGG	22	126	Yes	28S-rRNA
t00001669	TCCCACATGTCTAGCGGTTAGGATTCCTGGTTT	33	126	No	No annotation
t00001670	GCATTGTGGTTCAGTGGAGAATTCTCGC	28	126	No	piRNA
t00001671	GCATTGTGTGTTCAGTGGTAGAATTCTCGC	30	126	No	piRNA
t00001672	TCCCTGGGGGTCTAGTGGTTAGGATTCGGCGCT	33	126	No	No annotation
t00001673	ATCAACGGACCAAGTTACCCTAGGGATAACA	31	126	Yes	Mt_rRNA
t00001674	CGGCGGCGGCGACTCTGGACGCGAGC	26	126	No	28S-rRNA
t00001675	GGGGGTATAGCTCAGTGGCAGAGCATTTGAC	31	126	Yes	piRNA
t00001676	TCCGGGGACAGTGCCAG	17	126	Yes	28S-rRNA
t00001677	CCCTGAGACCCTAACTTGTGA	21	126	Yes	mmu-mir-125b-1;mmu-mir-125b-2
t00001678	GGGGATGTAGCTCAGTGGTAGAG	23	126	Yes	tRNA-Ala-CGC_5_end;tRNA-Ala-TGC_5_end;tRNA-Ala-AGC_5_end
t00001679	AGAACTGGTGCGGACCAGGGGAATCCGACTGTT	33	126	No	28S-rRNA
t00001680	AGCACGAGCGTACGCGTTAGGACCCGAAAGAT	32	125	Yes	28S-rRNA
t00001681	AACTTTGAAGGCCGAAGTGGAGAAGGGTTCCATGTGAAC	39	125	Yes	28S-rRNA
t00001682	AAGAGGGCGTGAAACCGTTAAGAGG	25	125	Yes	28S-rRNA
t00001683	ACGCGGGAGACCGGGGTTCAATTCCCCGACGGG	33	125	Yes	tRNA-Asp-GTC
t00001684	GCATTGGTGGTCCAGTGGTAGAATTCTCGC	30	125	No	piRNA
t00001685	GTCAGGATGGCCGAGCGGTCTAAGGCGCTGCGTT	34	125	Yes	tRNA-Leu-CAG_5_end
t00001686	CTGGTGGTCTAGTGGTTAGGATTCGGCG	28	125	Yes	tRNA-Glu-CTC
t00001687	TGGGAATACCGGGTGCTGTAGGCTTT	26	125	Yes	5S-rRNA
t00001688	CGGCGGCGTCCGGTGAGCTCTCGCTGGCC	29	125	No	28S-rRNA
t00001689	CTGGTGGTCTAGTGGTTAGGATTCGGCGCT	30	125	Yes	tRNA-Glu-CTC
t00001690	TCTACAGTCCGACGATC	17	125	No	piRNA
t00001691	TCCTCCCGGGGCTACGCCTGTCTGAGCGTCGCT	33	124	No	piRNA
t00001692	GCTTTGGTGACTCTAGATAACCTCGGGCCGATCGCACGCC	40	124	Yes	DNA;mRNA;rRNA
t00001693	AGAAGACCCTGTTGAGCTTGACTC	24	124	Yes	28S-rRNA
t00001694	CCACGAGGACGAGACGTAGCG	21	124	Yes	snoRNA
t00001695	TCCCTGAGACCCTAACT	17	124	Yes	mmu-mir-125b-1;mmu-mir-125b-2
t00001696	GTCAGGATGGCCGAGCGGTCTAAGG	25	124	Yes	tRNA-Leu-CAG_5_end
t00001697	GTTTCCGTAGTGTAGTGGTATCACGTTC	28	124	No	tRNA-Val-CAC_5_end;tRNA-Val-AAC_5_end
t00001698	TCCTGTGGTCTAGTGGTTAGGATTCGGCGC	30	124	No	piRNA
t00001699	AAGAAAGATTGCAAGAACTGC	21	123	Yes	Mt_tRNA
t00001700	AGCTAATTAAGCTATCGGGCCCATACC	27	123	Yes	Mt_tRNA
t00001701	TCGAGGAGCTCACAGTCTAG	20	123	Yes	mmu-mir-151
t00001702	ACATTGTGGTTCAGTGGTAGAATTCTC	27	123	No	piRNA
t00001703	AAACGAGAACTTTGAAGGCC	20	123	No	28S-rRNA
t00001704	GGTTCCATTGTGTAATGGTTAGCACTCTG	29	123	No	piRNA
t00001705	GCATTGGTCGTTCAGTGGTAGAATTCTCGCC	31	123	No	piRNA
t00001706	TCCCATATTGTCTAGCGGTTAGGATTCC	28	123	No	piRNA
t00001707	AAGGGCAGGGCGCCCTGGAATGGGTT	26	123	Yes	28S-rRNA
t00001708	CTCTGGACGCGAGCCGGGCCCTTCCC	26	123	No	28S-rRNA
t00001709	CGGAGCGGGAGGAACCAGCGGGCCC	25	123	No	DNA;mRNA;rRNA
t00001710	CAGCCCGTGGACGGTGTGAGGCC	23	123	No	28S-rRNA
t00001711	GCATTGGTGGTTCAGTGGTAGAATTTTCGC	30	122	No	piRNA
t00001712	AGCCTGGGCAACATAGCGAGACCCCGTCTCTA	32	122	No	No annotation
t00001713	GACCAGGGGAATCCGACT	18	122	Yes	28S-rRNA
t00001714	TGACCTATGAATTGACAGCCAGT	23	122	Yes	mmu-mir-192
t00001715	ATCACTAACTCCACTGCCATCT	22	122	No	piRNA
t00001716	GAAGGTAACTGGCTTCAGC	19	122	No	piRNA
t00001717	GGTGGCTATAGCTCAGTTGGTAGAGCCCTGG	31	122	No	No annotation
t00001718	GGCCGTGATCGTATAGTGTTAGTACTCTGC	30	122	No	piRNA
t00001719	GCATTGGTGGTTCAGTGTAGAATTCTCGCC	30	122	No	piRNA
t00001720	TCCCTGGTCTAGTGGTTAGGATTCGGCGCTCTCACCG	37	122	No	No annotation
t00001721	ACGCCGGGTTAAGGCGCCCGATGCCGACGCTC	32	122	No	28S-rRNA
t00001722	TCCCATATGGTCTAGCGTTAGGATTCCTGGTT	32	122	No	No annotation
t00001723	ACGAGAACTTTGAAGGCCGAAGTGG	25	122	No	28S-rRNA
t00001724	TCTGGCACGGTGAAGAGACATGA	23	122	Yes	28S-rRNA
t00001725	GCATTGGTGGTTCAGTGGTAGAATTATCGCC	31	122	No	No annotation
t00001726	ATACCGGGTGCTGTAGGCTTT	21	122	Yes	5S-rRNA
t00001727	CAACGGAATCCCAAAAGCAGCTTTT	25	122	No	piRNA
t00001728	TCCCTGGTGGTCTAGTGTTAGGATTCGGCGC	31	122	No	piRNA
t00001729	GCATTGGTGGTTCAGTGGTATAATTCTCGC	30	122	No	piRNA
t00001730	GGTAGCGTGGCCGAGCGGTCTAAGGCTCTGGATT	34	121	No	No annotation
t00001731	CACGCGGGAGACCGGGGTTCGATTCCCCGACGGGGAGCCA	40	121	No	No annotation
t00001732	AGGCCGAAGTGGAGAAGGGTT	21	121	Yes	28S-rRNA
t00001733	CGCGACCTCAGATCAGACGTGGCGACCCCCTGA	33	121	No	No annotation
t00001734	GGGGGTATAGCTCAGGGGCAGAGCATTTG	29	121	No	piRNA
t00001735	GTTTCCGTAGTGGAGTGGTTATCACGTTCGCC	32	121	No	piRNA
t00001736	CTGGTTCCCTCCGAAGT	17	121	Yes	28S-rRNA
t00001737	AATGATGATGAAACTAGAAAAAAAAGGAAG	30	121	Yes	DNA
t00001738	TCGATTCCCGGCCAACGCACCA	22	121	No	tRNA-Gly-TCC
t00001739	GGCCGTGATCGTATAGTAGTTAGTACTCTGC	31	121	No	No annotation
t00001740	CCGTGATCGTATAGTGGTTAGTACTCTGCG	30	121	Yes	tRNA-His-GTG
t00001741	CGCGACCTCAGATCAGACGTGGCGAC	26	120	No	28S-rRNA
t00001742	ATCCGGAGTGGCGGAGATGGGCGCCG	26	120	No	28S-rRNA
t00001743	CGGCGCCCCCTCGATGCTCT	20	120	Yes	18S-rRNA
t00001744	AATGAAGGTGAAGGGCC	17	120	Yes	28S-rRNA
t00001745	GGAGTCTAACGCGTGCGCGAGTCAGGGGCT	30	120	Yes	28S-rRNA
t00001746	GCATTAGTGGTTCAGTGGTAGAATTCT	27	120	No	piRNA
t00001747	ACTTTGAATCCAGCGATCCGAGTTCATATCTCGGTGGGAC	40	120	No	No annotation
t00001748	AGCCCGTGATGAATTAATTTCTGACACCTCGTATGAAAA	39	120	Yes	snoRNA;antisense
t00001749	TTGGATGGGAGACCGCCTGGGAATACCGGGTGCTGTAGGCT	41	120	Yes	5S-rRNA
t00001750	ATCGGTCGTCCGACCTGGGTATAGGG	26	120	Yes	28S-rRNA
t00001751	TAATCTGAAGGTCCTGAGTTCGTACCTCAGAGGGGG	36	120	No	No annotation
t00001752	CGAAACGATCTCAACCTATTCTCAAACTTTAAATGGGT	38	120	Yes	28S-rRNA
t00001753	AACTGTGGTAATTCTAGAGCTAATACATGCC	31	120	Yes	18S-rRNA
t00001754	TGCCGTGATCGTATAGTGGTTAGTACTCTG	30	120	No	piRNA
t00001755	AGTACTTGGATGGGAGACCGCCTGGGAATACCGGGTGCTGT	41	120	Yes	5S-rRNA
t00001756	CAACGGAATCCCAAAAGCAGCTGTAT	26	119	No	piRNA
t00001757	ACATGTGATGAGAAACTGTTTCGGTCCCAGTTGATGGCC	39	119	Yes	snoRNA
t00001758	GGTTCCATAGTGTAGCGGTTATCACTTCTGCTTT	34	119	No	No annotation
t00001759	ACCGGGTGCTGTAGGCTTT	19	119	Yes	5S-rRNA
t00001760	AAGGTCGTCATATGTTT	17	119	No	piRNA
t00001761	ATCGATGTGGTGCTCCGGAGT	21	119	Yes	45S-rRNA
t00001762	AAACCGTTACCATTACTGAGTTTAGT	26	119	Yes	mmu-mir-451a
t00001763	ATTCCCATTCTTGCGACCCGG	21	119	Yes	tRNA-Gly-CCC
t00001764	GATCAGGGCCTTTCTAAGTAGAA	23	119	No	piRNA
t00001765	GCGGGAGACCGGGGTTCGATTCCCCGACGGGGAGCC	36	119	No	No annotation
t00001766	TGAATCCAGCGATCCGAGTTCATATCTCGGTGGAAC	36	119	No	No annotation
t00001767	CGGCCCTGGCGGAGCGCTGAGAAGACGGTCGAACTTGACTA	41	119	No	18S-rRNA
t00001768	TGAGGTAGTAGTTTGTACAGT	21	118	Yes	mmu-let-7g
t00001769	TCTGGCACGGTGAAGAGACATGAGAGGTGT	30	118	Yes	28S-rRNA
t00001770	TGGACGCGAGCCGGGCCCTTCCC	23	118	No	28S-rRNA
t00001771	ATTAGTCAGCGGAGGAAAAGAAACT	25	118	No	28S-rRNA
t00001772	GCATGGGTGGTTCAGTGGTAGAATTCTCAC	30	118	Yes	tRNA-Gly-GCC_5_end
t00001773	AGGCGAGCTCAGGGAGGAC	19	118	Yes	28S-rRNA
t00001774	ACGGCCATACCACCCTGAACGCGCCCGATC	30	118	Yes	5S-rRNA
t00001775	GCATCGGTGGTTCAGTGGTAGAATTCTCGC	30	118	No	piRNA
t00001776	GGGCTGGAGAGATGGCTCAGCCGTTAAAGGCTAGG	35	118	Yes	miRNA
t00001777	ACTCTTAGCGGTGGATCACTCG	22	118	No	5.8S-rRNA
t00001778	ATGTCCGGGGCTGCACGCGCGCT	23	118	Yes	18S-rRNA
t00001779	GCTGTGGTTCAGTGGTAGAATTCTCGCC	28	118	No	piRNA
t00001780	ATTGGTGGTTCAGTGGTAGAATTCT	25	118	Yes	tRNA-Gly-GCC;tRNA-Gly-CCC
t00001781	GCATTGTCGTTCAGTGGTAGAATTCTCGCC	30	118	No	piRNA
t00001782	GTTCTGTGATGAGGCTCTGGAATGTGCGCTGG	32	118	Yes	snoRNA
t00001783	CGGCCCTGGCGGAGCGCTGAGAAGACGGT	29	118	No	18S-rRNA
t00001784	TAGCAGCACAGAAATATTGGC	21	118	Yes	mmu-mir-195a
t00001785	TTTTGATCAACGGACCAAGTTACCCTAGGGATAACA	36	117	Yes	Mt_rRNA
t00001786	ATCCCCGAATCCGGAGTGGCGGAGATGGGCGCCGC	35	117	No	28S-rRNA
t00001787	ACGCGGGAGACCGGGGTTCGATTCCCCGAC	30	117	Yes	tRNA-Asp-GTC
t00001788	AGGCCGAAGTGGAGAAGGGTTCCATGTGAAC	31	117	Yes	28S-rRNA
t00001789	TCCCCTGTGGTCTAGTGGTTAGGATTCGGCGCTC	34	117	No	No annotation
t00001790	CTGGTGGTCTAGTGGTTAGGATTCGG	26	117	Yes	tRNA-Glu-CTC
t00001791	TAAAATGAGAACACGAGAAAACTGCTAAGT	30	117	Yes	piRNA
t00001792	CGGGACCGGGGTCCGGTGCGGAGAGCCG	28	117	Yes	28S-rRNA
t00001793	TTCGCCGAATCCCGGGGCCGAGGAAGC	27	117	No	28S-rRNA
t00001794	AAATGGATTTTTGGAACTAGGAGT	24	117	Yes	snRNA
t00001795	ATCCCGGAGAAGCCGGCGGGAGCCCCGG	28	117	No	mRNA;DNA;rRNA
t00001796	TCCCTGTGGTCTAGTAGTTAGGATTCGG	28	117	No	piRNA
t00001797	ATCGGTCGTCCGACCTGGGTATAGGGGCGAAAGACT	36	116	Yes	28S-rRNA
t00001798	TAGCTGCGAGAATTAATGTGAATTGC	26	116	No	5.8S-rRNA
t00001799	AAACGAGAACTTTGAAGGCCGAAGTGGAGAAGGGTTC	37	116	No	28S-rRNA
t00001800	AACTGGTGCGGACCAGGGGAATCCGACTGT	30	116	No	28S-rRNA
t00001801	ACCCAGTTGCCTAATGGATAAGGCATCAGCCT	32	116	No	piRNA
t00001802	ACTCCATCTAAGGCTAAATACCGGCA	26	116	Yes	28S-rRNA
t00001803	TGAGGTAGTAGGTTGTGTGG	20	116	Yes	mmu-let-7b
t00001804	AGCGTACGCGTTAGGACCCGAAA	23	116	Yes	28S-rRNA
t00001805	TCCCATATAGTCTAGCGGTTAGGATTCCTGG	31	116	No	No annotation
t00001806	GCATTGGTGGTTCAGTGGTAGAATTCTCACC	31	116	No	piRNA
t00001807	CGATACGACTCTTAGCGG	18	115	No	45S-rRNA
t00001808	CGTTGGTGGTATAGTGGTGAGCATAGCTGC	30	115	Yes	tRNA-Gly-TCC
t00001809	CAGTTGACCCGGGTTCGTTTCCC	23	115	No	piRNA
t00001810	AGGGAAAGTTGAAAAGAAC	19	115	Yes	28S-rRNA
t00001811	CGAGGTGGGATCCCGAGGCCT	21	115	Yes	28S-rRNA
t00001812	GGAGTCTAACGCGTGCGCGAGTCAGGGGC	29	115	Yes	28S-rRNA
t00001813	TAATCTGAAGGTCCTGAGTTCGTACCTCAGAGGGGGC	37	115	No	No annotation
t00001814	ACTTCTCTGTTAACCCAACACCGGAATGCCTAAAGG	36	115	Yes	Mt_rRNA
t00001815	ATAACTTCTCTGTTAACCCAACACCGGAATGCCTAAAGGA	40	115	Yes	Mt_rRNA
t00001816	CTGCACTCCAGCCTGGGCAACATAGCGAGACCCCGTCTCTA	41	115	No	No annotation
t00001817	CACGGCCGGTACAGTGAAAC	20	115	Yes	18S-rRNA
t00001818	TCCCTGTGGTCTAGTGGTTAGGATTCGCC	29	115	No	piRNA
t00001819	GCCAATGATGACACCACACTAACTGAGCAG	30	115	Yes	snoRNA
t00001820	GTTAGTACTTGGATGGGAGACCGCCTGGGAATACCGGG	38	115	Yes	5S-rRNA
t00001821	AATCCAGCGATCCGAGTTC	19	115	Yes	tRNA-Gln-CTG;tRNA-Gln-TTG
t00001822	TACCGGGTGCTGTAGGCT	18	114	Yes	5S-rRNA
t00001823	GGCTTTGGTCTAGGGGGATGATTCTC	26	114	No	piRNA
t00001824	AGCAGAGTGGCGCAGCGGAAGC	22	114	Yes	tRNA-Met-CAT_5_end
t00001825	CCGGGTGCTGTAGGCTTT	18	114	Yes	5S-rRNA
t00001826	TACCCTGTAGATCCGAATT	19	114	Yes	mmu-mir-10a
t00001827	GGTTCCGGCGGCGTCCGGTGAGCTCTCGC	29	114	No	28S-rRNA
t00001828	TGGCGCTGGAGCGTCGGGCCCATACCCGGC	30	114	No	28S-rRNA
t00001829	CAGGATTCCCTCAGTAAC	18	114	No	28S-rRNA
t00001830	TCACGCGGGAGACCGGGGTTCGATTCCCCGACGGGG	36	114	Yes	tRNA-Asp-GTC
t00001831	GTTTCCGTAGTGTAGTGG	18	114	Yes	tRNA-Val-AAC_5_end;tRNA-Val-CAC_5_end;tRNA-Gly-ACC_5_end
t00001832	CTGACCTATGAATTGACAGCC	21	114	Yes	mmu-mir-192
t00001833	AAGGGGGCCGCCCTCTCGCC	20	114	Yes	28S-rRNA
t00001834	GAAAGACACCAAGCTGAGTAGA	22	114	Yes	mmu-mir-743a
t00001835	ATACGACTCTTAGCGGTGGATCAC	24	114	No	45S-rRNA
t00001836	CATTCTTGCGACCCGGGT	18	114	Yes	tRNA-Gly-CCC
t00001837	AGGAATTGACGGAAGGGCACCACC	24	114	Yes	18S-rRNA
t00001838	AGAGATGCCATTCTATGTAGAA	22	114	No	piRNA
t00001839	ACCACCCTGAACGCGCCCGATC	22	114	Yes	5S-rRNA
t00001840	GGACAGGATTGACAGATTGATAGCTC	26	114	Yes	18S-rRNA
t00001841	AGAACGAAAGTCGGAGGTT	19	113	Yes	18S-rRNA
t00001842	CTTCTCACTACTGCACTTGACTAGTCT	27	113	Yes	misc_RNA
t00001843	TGGTGCGGACCAGGGGAATCCGAC	24	113	No	28S-rRNA
t00001844	GCCGCCGGTGAAATACCACTACT	23	113	Yes	28S-rRNA
t00001845	CGTTCAGCCACCCGAGATTGAGCAATAACAGGTC	34	113	Yes	18S-rRNA
t00001846	TTCTGTGATGAGGCTCTGGAATGTGCGCTGG	31	113	Yes	snoRNA
t00001847	GCCCGGCTAGCTCAGTCGGTAGAGCATGA	29	113	Yes	tRNA-Lys-CTT_5_end
t00001848	TGAGAGTGATGAGTTGCACACTGGTGGAGCCAT	33	113	Yes	snoRNA
t00001849	TACCCTGTAGAACCGAATTTGTGT	24	113	Yes	mmu-mir-10b
t00001850	TCTCCCAACCCTTGTACCAGT	21	113	Yes	mmu-mir-150
t00001851	GCATTGTGGTTCAGTGGTAGAATTCTCGCCC	31	113	No	No annotation
t00001852	CGAACGCCGGGTTAAGGCGCCCGATGCCGACGCT	34	113	No	28S-rRNA
t00001853	TTTACAAAAAACATTAGACTGTGAATCTGA	30	113	Yes	Mt_tRNA
t00001854	CAGGACGGTGGCCATGGAAGTCGGAATCCGCTAAGGA	37	113	No	28S-rRNA
t00001855	TACGGGGATGATATGAAAACT	21	113	Yes	processed_transcript;snoRNA
t00001856	GCATTGGTGGTTCATTGGTAGAATTCTCGCC	31	113	No	No annotation
t00001857	CGAACGAGACTCTGGCATGCTAACTAGTTACGCGACCCC	39	113	Yes	18S-rRNA
t00001858	TCGATTCCCGGCCCATGCACCA	22	112	No	tRNA-Gly-GCC
t00001859	ACTAACCAGGATTCCCTCAGTAAC	24	112	No	28S-rRNA
t00001860	TCCCCGGCATCTCCACCA	18	112	Yes	tRNA-Ala-TGC
t00001861	AAGAAAGATTGCAAGAACTGCTAATTCATGCTTCCATGTTT	41	112	Yes	Mt_tRNA
t00001862	AATGGATAAGGCATTGGCTTCCTAAGCCAGGGATTGTGGGT	41	112	No	No annotation
t00001863	AGAGTTCGGTTCCCAGCAC	19	112	Yes	piRNA
t00001864	TGGACGCGAGCCGGGCCCTTCC	22	112	No	28S-rRNA
t00001865	TCCTCCTTGGTATAGTGGTGAGTATCCCCGCCTG	34	112	No	No annotation
t00001866	ACCCAGTGGCCTAATGGATAAGGCATCAGCCTC	33	112	Yes	tRNA-Arg-CCG
t00001867	TGAGAGTGATGAGTTGCACACTGGTGGAGCC	31	112	Yes	snoRNA
t00001868	AAACGAGAACTTTGAAGGCCGAA	23	112	No	28S-rRNA
t00001869	GTCAGGATGGCCGAGCGGTCTAAGGCTGCGTT	32	112	No	piRNA
t00001870	CCCTGGTGGTCTAGTGGTTAGGATTCGGCGCT	32	112	Yes	tRNA-Glu-CTC
t00001871	AGCTAGCTGCGAGAATTAATGTGAATTGCAGGACACA	37	112	No	5.8S-rRNA
t00001872	GGGGGTATAGCTCAGTGGGAGAGCATTTGAC	31	112	No	piRNA
t00001873	GCATTGTGTGGTTCAGTGGTAGAATTCTCGCC	32	112	No	piRNA
t00001874	TCCCTGGCGGTCTAGTGGTTAGGATTCGG	29	111	No	piRNA
t00001875	AAGGGGGCCGCCCTCTCGCCCGTCACGTTGAACG	34	111	Yes	28S-rRNA
t00001876	CGGGGAGGTGGAGCACGAGCGTACGCGTTAGGACCCGAAA	40	111	Yes	28S-rRNA
t00001877	CTGCGAGAATTAATGTGAAT	20	111	No	5.8S-rRNA
t00001878	GAAACGGAGCAGGTCAAAACTC	22	111	Yes	misc_RNA
t00001879	ACAAGTGATGAGTGACAAAGGGACT	25	111	Yes	snoRNA
t00001880	CTCCCACGGCGCGACCGCTCT	21	111	No	28S-rRNA
t00001881	CATTGATCATCGACACTTCGAACGCACTTGCGGCCCCGGGT	41	111	No	5.8S-rRNA
t00001882	CGCTTCTGGCGCCAAGCGTCCGTCCCGCGC	30	111	No	28S-rRNA
t00001883	TTGCTTTGCTGAAATCCAGAGGCTGTTTCTGAGC	34	111	Yes	snoRNA
t00001884	TGTGGGCACTCGAAGATACGGATTCTTAAC	30	111	No	No annotation
t00001885	TCAAACGAGAACTTTGAAGGCCGAAG	26	111	No	28S-rRNA
t00001886	TTCCGATAACGAACGAGACTCTGGCATGCT	30	111	Yes	18S-rRNA
t00001887	ACCCGCGCGTCGTTCCCCT	19	111	No	28S-rRNA
t00001888	CGGGTGTTGACGCGATGT	18	111	Yes	28S-rRNA
t00001889	ACGGTGAAGAGACATGAGAGGT	22	111	Yes	28S-rRNA
t00001890	GCATTGGTGGTTCAGTAGTAGAATTCTCGC	30	111	No	piRNA
t00001891	AGCTGGGGATTGTGGGTTCGGGTCCCATCTGGG	33	110	No	No annotation
t00001892	ATATAATACAACCTGCTAAGT	21	110	Yes	mmu-mir-374b
t00001893	ATGGCGCTGGAGCGTCGGGCC	21	110	No	28S-rRNA
t00001894	TTGAAGGCCGAAGTGGAGAAGGG	23	110	Yes	28S-rRNA
t00001895	TCCCACATAGTCTAGCGGTTAGGATTCCTGGTTT	34	110	No	No annotation
t00001896	AATCCAGCGATCCGAGTTCATATCTCGGTGGAAC	34	110	No	No annotation
t00001897	GAAACCTCCCGTGGAGCAGAAGGGCAAAAGCTCGCT	36	110	Yes	28S-rRNA
t00001898	GACTCTTAGCGGTGGATCACTCGGCTCGTGCGTCGATGA	39	110	No	5.8S-rRNA
t00001899	AGCGCTGAGAAGACGGTCGAACTTGACT	28	110	Yes	18S-rRNA
t00001900	TGCCCGATGATTATAAAAAGAC	22	110	Yes	snoRNA
t00001901	ACGAGAACTTTGAAGGCCGAAGTGGAGA	28	110	No	28S-rRNA
t00001902	GGCTTTTGTCTAGGGGTATGATTCTCGCTT	30	110	No	piRNA
t00001903	AAGGGAAAGTTGAAAAGAACTTTGAAGAGAGAGTT	35	109	Yes	28S-rRNA
t00001904	GCCAATGATGACACCACACTAACTGAGCAGT	31	109	Yes	snoRNA
t00001905	CCGGGGAGGTGGAGCACGAGCGTACGCGTTAGGACCC	37	109	Yes	28S-rRNA
t00001906	GACGCGCATGAATGGATGAACGAGATTCCCACT	33	109	Yes	28S-rRNA
t00001907	GCATTGGTGGTTCAGTGGTAGAATTCC	27	109	No	piRNA
t00001908	AACCCGTAGATCCGAACTTGTGA	23	109	No	piRNA
t00001909	ATTCCCATTCTTGCGACCCG	20	109	Yes	tRNA-Gly-CCC
t00001910	GACTCTTAGCGGTGGATCACTCGGCTCGTGCGTCGA	36	109	No	5.8S-rRNA
t00001911	GCATTGGTGGTTCAGTGGTAGAATTCAC	28	109	No	piRNA
t00001912	CGAGAACTTTGAAGGCCGAAGTGGAGAAGGG	31	109	Yes	28S-rRNA
t00001913	GCCAAATGATGTATGTTTGACATAGGAGCACT	32	109	Yes	snoRNA
t00001914	ACCAGGATTCCCTCAGTAAC	20	108	No	28S-rRNA
t00001915	GCGACCTCAGATCAGACGTGGCGACCCGCTGAATT	35	108	No	28S-rRNA
t00001916	GCATGGGGGGTTCAGTGGTAGAATTCT	27	108	No	piRNA
t00001917	ACCCTGTAGAACCGAATTTGTG	22	108	Yes	mmu-mir-10b
t00001918	CGGGCTTGGCGGAATCAGCGGGGAAAGAAGACCCTGTT	38	108	Yes	28S-rRNA
t00001919	AACGAGATTCCCACTGTCCCTACCTAC	27	108	Yes	28S-rRNA
t00001920	TGAATCTGACAACAGGAAATAAACCTCCTTATTCACCCCCA	41	108	No	No annotation
t00001921	AGCACGAGCGTACGCGTTAGGACCCGA	27	108	Yes	28S-rRNA
t00001922	ACAGGGAAGAGCCCAGCGCCGAATCCCCGCCGCGC	35	108	No	28S-rRNA
t00001923	CACCCGTAGAACCGACCTTGCGT	23	108	No	piRNA
t00001924	CAGAGTGGTTCATTTCCACCTTTCGGGCGCCA	32	108	No	No annotation
t00001925	AGGAGGATCACGAGTTCGAGGCCAGCCTGGGC	32	108	Yes	4.5S-rRNA
t00001926	TCATTGTGGTTCAGTGGTAGAATTCTCGC	29	108	No	piRNA
t00001927	TCCCTGGTGGTCTAGGGGTTAGGATTCGG	29	108	No	piRNA
t00001928	AAGACGGACCAGAGCGAAAGCATTTGCCAAGAATGTTTT	39	108	Yes	18S-rRNA
t00001929	TGAAAGGAGGAACTATATCCG	21	108	No	No annotation
t00001930	GCATTGGGGTTCAGTGGTAGAATTCTCGCC	30	108	No	piRNA
t00001931	CGGAGATGGGCGCCGCGAGGCGTCCAGTGCGGTAACGCGAC	41	108	Yes	DNA;rRNA;mRNA
t00001932	TCCCTGGTGGTCTAGTGGTTAGGATTCGGCGCC	33	108	No	piRNA
t00001933	TAGCTGCGAGAATTAATGTGAATTGCA	27	108	No	5.8S-rRNA
t00001934	ATACGACTCTTAGCGGTGGATCACTCG	27	108	No	45S-rRNA
t00001935	TAATACTGCCGGGTAATGATGGA	23	108	Yes	mmu-mir-200c
t00001936	GTCGATGATGAGAGCTTTGTTCTGAGC	27	108	Yes	snoRNA
t00001937	AGTCTATGATGATCCTATCCCGAACCTGAATTCCTGTTGA	40	108	Yes	processed_transcript;snoRNA;lincRNA
t00001938	CATAGTGTTGCTTAATATTAAAGCATCTGGCCT	33	108	No	No annotation
t00001939	TCTTAGATCGATGTGGTGCTCCGGAGTTCTCTT	33	108	No	45S-rRNA
t00001940	GGGGGGATAGCTCAGTGGAGAGCATTTGA	29	108	No	No annotation
t00001941	CGCCGCTGGTGTAGTGGTATCATGCAAGA	29	108	Yes	tRNA-Gly-CCC
t00001942	AGGAGCATTGGTGGTTCAGTGGTAGAATTCTCGC	34	107	Yes	No annotation
t00001943	TCCCATATGGTCTAGCGTTAGGATTCCTGG	30	107	No	No annotation
t00001944	CGGCCCGGGTTCGACTCCCGGTATGGGAACCA	32	107	No	tRNA-Glu-TTC_CCA_end
t00001945	TACGACTCTTAGCGGTGGATCACTCGGC	28	107	No	45S-rRNA
t00001946	CGGTGAAGAGACATGAGAGG	20	107	Yes	28S-rRNA
t00001947	AAAAAATTAGAGTGTTCAAAGCAGGCCCGAGC	32	107	Yes	18S-rRNA
t00001948	GGTAGCGTGGCCGAGCGGTCTAAGGCGCTGGA	32	107	Yes	tRNA-Leu-AAG_5_end;tRNA-Leu-TAG_5_end
t00001949	GGGGATGTAGCTCAATGGTAGAGC	24	107	Yes	tRNA-Ala-TGC_5_end
t00001950	CTCTGGACGCGAGCCGGGCCC	21	107	No	28S-rRNA
t00001951	CTGGTTCCCTCCGAAGTT	18	107	Yes	28S-rRNA
t00001952	TATTTAGAATGGCACTGATGTGAA	24	107	No	piRNA
t00001953	ACTCTTAGCGGTGGATCACTCGGCTCGTGCGT	32	106	No	5.8S-rRNA
t00001954	GGCTCGTTGGTCTAGGGGTATGATTCTCGCT	31	106	Yes	tRNA-Pro-AGG_5_end;tRNA-Pro-CGG_5_end;tRNA-Pro-TGG_5_end
t00001955	GGTTCCATAGTGTAGCGGTTATCACGTC	28	106	Yes	tRNA-Val-TAC_5_end
t00001956	GTTTCCGTAGTGTAGGGGTTATCACGTTCGCC	32	106	No	piRNA
t00001957	CAGCTAGCTGCGAGAATTAATGTGAATTGCA	31	106	No	5.8S-rRNA
t00001958	TGGTGCGGACCAGGGGAATCCGACTGTT	28	106	No	28S-rRNA
t00001959	ACGACTCTTAGCGGTGGATCACTC	24	106	No	45S-rRNA
t00001960	AACTAACCAGGATTCCCTC	19	106	No	28S-rRNA
t00001961	TCGCTGCGATCTATTGAAAGTCAGCCCTCGACACA	35	106	Yes	28S-rRNA
t00001962	GACGAGGTGGCCGAGTGG	18	106	Yes	tRNA-Ser-GCT_5_end
t00001963	GCATGTGGTTCAGTGGTAGAATT	23	106	No	piRNA
t00001964	GCATTGGTAGTTCAGTGGTAGAATTCTCGCC	31	106	No	piRNA
t00001965	GGTGCGGACCAGGGGAATCCGACTGTTT	28	106	No	28S-rRNA
t00001966	AGCCGAGCGCACGGGGT	17	106	No	28S-rRNA
t00001967	GTTTTCACCCAGGCGGCCCGG	21	106	Yes	tRNA-Glu-TTC
t00001968	AGTTTCCCTGGTGGTCTAGTGGTTAGGATTCGGC	34	106	Yes	No annotation
t00001969	AATAACTAGCATAACCC	17	105	No	No annotation
t00001970	CATGAACGAGGAATTCCCAGTAAGTGCGGGT	31	105	No	18S-rRNA
t00001971	CGTGGACGGTGTGAGGC	17	105	Yes	28S-rRNA
t00001972	GGTGAATAGTTTACAAAAAACATTAGACTGTGAATC	36	105	No	No annotation
t00001973	AAATTCTTGGACCGGCGCAAGACGGAC	27	105	Yes	18S-rRNA
t00001974	CTGGACGCGAGCCGGGCCCTTCCCG	25	105	No	28S-rRNA
t00001975	AATCTCGCGCCGGGCCG	17	105	No	28S-rRNA
t00001976	GGAAAGGATGAACGAACTTGGCCTGACCT	29	105	Yes	snoRNA
t00001977	TTGTAAACCTGAAATGAAGATCTTCTCTTCTCAAGACACCA	41	105	No	No annotation
t00001978	ACGCGAGCCGGGCCCTTCCC	20	105	No	28S-rRNA
t00001979	CGGGCTTGGCGGAATCAGCGGGGAAAGAAGACCCT	35	105	Yes	28S-rRNA
t00001980	AACGAGATTCCCACTGTCCCTACCT	25	105	Yes	28S-rRNA
t00001981	GTTTCCGTAGTGTAGTGGTCATCACGCTCGCCTC	34	105	Yes	tRNA-Val-CAC_5_end
t00001982	ACGGGTGGGGTCCGCGCAGTCCGCCCGGAGGAT	33	105	No	28S-rRNA
t00001983	GTTTCCGTAGTGTAGTGGTTATCACATTCGCCC	33	105	No	piRNA
t00001984	TGTAAACATCCTACACTCTCA	21	105	Yes	mmu-mir-30c-2;mmu-mir-30c-1
t00001985	GATTCCCACTGTCCCTACCTACTATC	26	105	Yes	28S-rRNA
t00001986	AGAAGATTAGCATGGCCCCTGCGCAAG	27	105	Yes	snRNA
t00001987	TACCCTGTAGATCCGAATTT	20	105	Yes	mmu-mir-10a
t00001988	ATCCGGAGTGGCGGAGATGGGCGCCGC	27	105	No	28S-rRNA
t00001989	ATCCTTCGATGTCGGCTCTTCC	22	105	Yes	28S-rRNA
t00001990	TACTTGGATGGGAGACCGCC	20	104	Yes	5S-rRNA
t00001991	AGCCCGTGGACGGTGTGAGGCC	22	104	No	28S-rRNA
t00001992	CCGAGGTGGGATCCCGAGGCCTCTCC	26	104	Yes	28S-rRNA
t00001993	AACTGGCGCTGCGGGATGAACC	22	104	Yes	28S-rRNA
t00001994	GGTGAATATTTTACAAAAAACATTAGACTGTGAATC	36	104	No	No annotation
t00001995	CCCTGGTCTAGTGGTTAGGATTCGG	25	104	No	piRNA
t00001996	AGAACTTTGAAGGCCGAAGTGGAGAAGGGT	30	104	Yes	28S-rRNA
t00001997	CATTGTGGTTCAGTGGTAGAATTCTCG	27	104	No	piRNA
[truncated: 235,397+ more rows]

## Sheet: Table S2B
Table S2B The length distribution information for each annotated category of dataset GSM2304822
Note: Some numbers in the 'No. of reads' column may be decimal because number of reads is uniformly distributed for sequences that have multiple matching loci.
Sequence class	Length	No. of reads
Clean reads	17	51603
Clean reads	18	59350
Clean reads	19	56026
Clean reads	20	67982
Clean reads	21	93946
Clean reads	22	161041
Clean reads	23	88460
Clean reads	24	77886
Clean reads	25	69399
Clean reads	26	87564
Clean reads	27	193562
Clean reads	28	444390
Clean reads	29	664250
Clean reads	30	1416808
Clean reads	31	662819
Clean reads	32	411889
Clean reads	33	245904
Clean reads	34	144518
Clean reads	35	88019
Clean reads	36	104162
Clean reads	37	58442
Clean reads	38	40117
Clean reads	39	48810
Clean reads	40	31968
Clean reads	41	65894
Match genome	17	35574
Match genome	18	43181
Match genome	19	36596
Match genome	20	44447
Match genome	21	69042
Match genome	22	110846
Match genome	23	54173
Match genome	24	54614
Match genome	25	44065
Match genome	26	42154
Match genome	27	84746
Match genome	28	307361
Match genome	29	279101
Match genome	30	1175360
Match genome	31	559877
Match genome	32	348618
Match genome	33	198116
Match genome	34	79867
Match genome	35	48315
Match genome	36	36591
Match genome	37	33103
Match genome	38	22669
Match genome	39	19159
Match genome	40	14829
Match genome	41	14204
miRBase-miRNA match genome	17	1245
miRBase-miRNA match genome	18	1491
miRBase-miRNA match genome	19	3321
miRBase-miRNA match genome	20	10913
miRBase-miRNA match genome	21	34503
miRBase-miRNA match genome	22	76010
miRBase-miRNA match genome	23	12493
miRBase-miRNA match genome	24	9555
miRBase-miRNA match genome	25	603
miRBase-miRNA match genome	26	375
miRBase-miRNA match genome	27	546
miRBase-miRNA match genome	28	114
miRBase-miRNA match genome	29	78
miRBase-miRNA match genome	30	146
miRBase-miRNA match genome	31	72
miRBase-miRNA match genome	32	31
miRBase-miRNA match genome	33	28
miRBase-miRNA match genome	34	29
miRBase-miRNA match genome	35	40
miRBase-miRNA match genome	36	4
miRBase-miRNA match genome	37	2
miRBase-miRNA match genome	38	16
miRBase-miRNA match genome	39	3
miRBase-miRNA match genome	40	7
miRBase-miRNA match genome	41	14
miRBase-miRNA unmatch genome	17	12
miRBase-miRNA unmatch genome	18	16
miRBase-miRNA unmatch genome	19	4
miRBase-miRNA unmatch genome	20	8
miRBase-miRNA unmatch genome	21	24
miRBase-miRNA unmatch genome	22	11
miRBase-miRNA unmatch genome	23	20
miRBase-miRNA unmatch genome	24	26
miRBase-miRNA unmatch genome	25	72
miRBase-miRNA unmatch genome	26	67
miRBase-miRNA unmatch genome	27	36
miRBase-miRNA unmatch genome	28	2
miRBase-miRNA unmatch genome	29	3
miRBase-miRNA unmatch genome	30	1
miRBase-miRNA unmatch genome	31	1
miRBase-miRNA unmatch genome	32	5
miRBase-miRNA unmatch genome	33	3
miRBase-miRNA unmatch genome	34	16
miRBase-miRNA unmatch genome	35	17
miRBase-miRNA unmatch genome	36	21
miRBase-miRNA unmatch genome	37	18
miRBase-miRNA unmatch genome	38	10
miRBase-miRNA unmatch genome	39	9
miRBase-miRNA unmatch genome	40	7
miRBase-miRNA unmatch genome	41	3
rRNAdb-rRNA match genome	17	15465
rRNAdb-rRNA match genome	18	14135
rRNAdb-rRNA match genome	19	13819
rRNAdb-rRNA match genome	20	12400
rRNAdb-rRNA match genome	21	14147
rRNAdb-rRNA match genome	22	15169
rRNAdb-rRNA match genome	23	21500
rRNAdb-rRNA match genome	24	19648
rRNAdb-rRNA match genome	25	19462
rRNAdb-rRNA match genome	26	15539
rRNAdb-rRNA match genome	27	13379
rRNAdb-rRNA match genome	28	16683
rRNAdb-rRNA match genome	29	15232
rRNAdb-rRNA match genome	30	13694
rRNAdb-rRNA match genome	31	12299
rRNAdb-rRNA match genome	32	9290
rRNAdb-rRNA match genome	33	12020
rRNAdb-rRNA match genome	34	10248
rRNAdb-rRNA match genome	35	15369
rRNAdb-rRNA match genome	36	11327
rRNAdb-rRNA match genome	37	8749
rRNAdb-rRNA match genome	38	7986
rRNAdb-rRNA match genome	39	7355
rRNAdb-rRNA match genome	40	3907
rRNAdb-rRNA match genome	41	4762
rRNAdb-18S-rRNA match genome	17	3969
rRNAdb-18S-rRNA match genome	18	5118
rRNAdb-18S-rRNA match genome	19	4568
rRNAdb-18S-rRNA match genome	20	4521
rRNAdb-18S-rRNA match genome	21	4716
rRNAdb-18S-rRNA match genome	22	4698
rRNAdb-18S-rRNA match genome	23	5964
rRNAdb-18S-rRNA match genome	24	8118
rRNAdb-18S-rRNA match genome	25	5951
rRNAdb-18S-rRNA match genome	26	3462
rRNAdb-18S-rRNA match genome	27	3354
rRNAdb-18S-rRNA match genome	28	3637
rRNAdb-18S-rRNA match genome	29	6837
rRNAdb-18S-rRNA match genome	30	3351
rRNAdb-18S-rRNA match genome	31	3105
rRNAdb-18S-rRNA match genome	32	2895
rRNAdb-18S-rRNA match genome	33	2816
rRNAdb-18S-rRNA match genome	34	2420
rRNAdb-18S-rRNA match genome	35	2268
rRNAdb-18S-rRNA match genome	36	1928
rRNAdb-18S-rRNA match genome	37	2421
rRNAdb-18S-rRNA match genome	38	1322
rRNAdb-18S-rRNA match genome	39	1473
rRNAdb-18S-rRNA match genome	40	1333
rRNAdb-18S-rRNA match genome	41	876
rRNAdb-28S-rRNA match genome	17	9494
rRNAdb-28S-rRNA match genome	18	7076
rRNAdb-28S-rRNA match genome	19	7624
rRNAdb-28S-rRNA match genome	20	6467
rRNAdb-28S-rRNA match genome	21	7741
rRNAdb-28S-rRNA match genome	22	8028
rRNAdb-28S-rRNA match genome	23	13917
rRNAdb-28S-rRNA match genome	24	10289
rRNAdb-28S-rRNA match genome	25	12276
rRNAdb-28S-rRNA match genome	26	11195
rRNAdb-28S-rRNA match genome	27	9056
rRNAdb-28S-rRNA match genome	28	12290
rRNAdb-28S-rRNA match genome	29	7073
rRNAdb-28S-rRNA match genome	30	8829
rRNAdb-28S-rRNA match genome	31	7776
rRNAdb-28S-rRNA match genome	32	4722
rRNAdb-28S-rRNA match genome	33	4966
rRNAdb-28S-rRNA match genome	34	4991
rRNAdb-28S-rRNA match genome	35	11867
rRNAdb-28S-rRNA match genome	36	7857
rRNAdb-28S-rRNA match genome	37	5056
rRNAdb-28S-rRNA match genome	38	5157
rRNAdb-28S-rRNA match genome	39	3405
rRNAdb-28S-rRNA match genome	40	2074
rRNAdb-28S-rRNA match genome	41	3207
rRNAdb-4.5S-rRNA match genome	17	181
rRNAdb-4.5S-rRNA match genome	18	215
rRNAdb-4.5S-rRNA match genome	19	279
rRNAdb-4.5S-rRNA match genome	20	262
rRNAdb-4.5S-rRNA match genome	21	335
rRNAdb-4.5S-rRNA match genome	22	487
rRNAdb-4.5S-rRNA match genome	23	289
rRNAdb-4.5S-rRNA match genome	24	183
rRNAdb-4.5S-rRNA match genome	25	216
rRNAdb-4.5S-rRNA match genome	26	109
rRNAdb-4.5S-rRNA match genome	27	109
rRNAdb-4.5S-rRNA match genome	28	72
rRNAdb-4.5S-rRNA match genome	29	112
rRNAdb-4.5S-rRNA match genome	30	207
rRNAdb-4.5S-rRNA match genome	31	145
rRNAdb-4.5S-rRNA match genome	32	218
rRNAdb-4.5S-rRNA match genome	33	96
rRNAdb-4.5S-rRNA match genome	34	59
rRNAdb-4.5S-rRNA match genome	35	35
rRNAdb-4.5S-rRNA match genome	36	80
rRNAdb-4.5S-rRNA match genome	37	57
rRNAdb-4.5S-rRNA match genome	38	55
rRNAdb-4.5S-rRNA match genome	39	52
rRNAdb-4.5S-rRNA match genome	40	44
rRNAdb-4.5S-rRNA match genome	41	48
rRNAdb-45S-rRNA match genome	17	532
rRNAdb-45S-rRNA match genome	18	652
rRNAdb-45S-rRNA match genome	19	379
rRNAdb-45S-rRNA match genome	20	307
rRNAdb-45S-rRNA match genome	21	385
rRNAdb-45S-rRNA match genome	22	599
rRNAdb-45S-rRNA match genome	23	218
rRNAdb-45S-rRNA match genome	24	216
rRNAdb-45S-rRNA match genome	25	222
rRNAdb-45S-rRNA match genome	26	351
rRNAdb-45S-rRNA match genome	27	444
rRNAdb-45S-rRNA match genome	28	344
rRNAdb-45S-rRNA match genome	29	162
rRNAdb-45S-rRNA match genome	30	195
rRNAdb-45S-rRNA match genome	31	238
rRNAdb-45S-rRNA match genome	32	128
rRNAdb-45S-rRNA match genome	33	113
rRNAdb-45S-rRNA match genome	34	110
rRNAdb-45S-rRNA match genome	35	93
rRNAdb-45S-rRNA match genome	36	151
rRNAdb-45S-rRNA match genome	37	358
rRNAdb-45S-rRNA match genome	38	415
rRNAdb-45S-rRNA match genome	39	512
rRNAdb-45S-rRNA match genome	40	84
rRNAdb-45S-rRNA match genome	41	42
rRNAdb-5.8S-rRNA match genome	17	33
rRNAdb-5.8S-rRNA match genome	18	2
rRNAdb-5S-rRNA match genome	17	1256
rRNAdb-5S-rRNA match genome	18	1072
rRNAdb-5S-rRNA match genome	19	969
rRNAdb-5S-rRNA match genome	20	843
rRNAdb-5S-rRNA match genome	21	970
rRNAdb-5S-rRNA match genome	22	1357
rRNAdb-5S-rRNA match genome	23	1112
rRNAdb-5S-rRNA match genome	24	842
rRNAdb-5S-rRNA match genome	25	797
rRNAdb-5S-rRNA match genome	26	422
rRNAdb-5S-rRNA match genome	27	416
rRNAdb-5S-rRNA match genome	28	340
rRNAdb-5S-rRNA match genome	29	1048
rRNAdb-5S-rRNA match genome	30	1112
rRNAdb-5S-rRNA match genome	31	1035
rRNAdb-5S-rRNA match genome	32	1327
rRNAdb-5S-rRNA match genome	33	4029
rRNAdb-5S-rRNA match genome	34	2668
rRNAdb-5S-rRNA match genome	35	1106
rRNAdb-5S-rRNA match genome	36	1311
rRNAdb-5S-rRNA match genome	37	857
rRNAdb-5S-rRNA match genome	38	1037
rRNAdb-5S-rRNA match genome	39	1913
rRNAdb-5S-rRNA match genome	40	372
rRNAdb-5S-rRNA match genome	41	589
rRNAdb-rRNA unmatch genome	17	7090
rRNAdb-rRNA unmatch genome	18	8340
rRNAdb-rRNA unmatch genome	19	11308
rRNAdb-rRNA unmatch genome	20	12354
rRNAdb-rRNA unmatch genome	21	13612
rRNAdb-rRNA unmatch genome	22	16287
rRNAdb-rRNA unmatch genome	23	9320
rRNAdb-rRNA unmatch genome	24	7861
rRNAdb-rRNA unmatch genome	25	10912
rRNAdb-rRNA unmatch genome	26	13719
rRNAdb-rRNA unmatch genome	27	11631
rRNAdb-rRNA unmatch genome	28	9437
rRNAdb-rRNA unmatch genome	29	8147
rRNAdb-rRNA unmatch genome	30	12906
rRNAdb-rRNA unmatch genome	31	12590
rRNAdb-rRNA unmatch genome	32	8392
rRNAdb-rRNA unmatch genome	33	12342
rRNAdb-rRNA unmatch genome	34	13609
rRNAdb-rRNA unmatch genome	35	23823
rRNAdb-rRNA unmatch genome	36	55371
rRNAdb-rRNA unmatch genome	37	11952
rRNAdb-rRNA unmatch genome	38	4247
rRNAdb-rRNA unmatch genome	39	4271
rRNAdb-rRNA unmatch genome	40	3608
rRNAdb-rRNA unmatch genome	41	3355
rRNAdb-18S-rRNA unmatch genome	17	109
rRNAdb-18S-rRNA unmatch genome	18	128
rRNAdb-18S-rRNA unmatch genome	19	145
rRNAdb-18S-rRNA unmatch genome	20	232
rRNAdb-18S-rRNA unmatch genome	21	344
rRNAdb-18S-rRNA unmatch genome	22	347
rRNAdb-18S-rRNA unmatch genome	23	488
rRNAdb-18S-rRNA unmatch genome	24	669
rRNAdb-18S-rRNA unmatch genome	25	803
rRNAdb-18S-rRNA unmatch genome	26	938
rRNAdb-18S-rRNA unmatch genome	27	898
rRNAdb-18S-rRNA unmatch genome	28	1223
rRNAdb-18S-rRNA unmatch genome	29	892
rRNAdb-18S-rRNA unmatch genome	30	1152
rRNAdb-18S-rRNA unmatch genome	31	534
rRNAdb-18S-rRNA unmatch genome	32	346
rRNAdb-18S-rRNA unmatch genome	33	486
rRNAdb-18S-rRNA unmatch genome	34	491
rRNAdb-18S-rRNA unmatch genome	35	371
rRNAdb-18S-rRNA unmatch genome	36	444
rRNAdb-18S-rRNA unmatch genome	37	485
rRNAdb-18S-rRNA unmatch genome	38	608
rRNAdb-18S-rRNA unmatch genome	39	665
rRNAdb-18S-rRNA unmatch genome	40	666
rRNAdb-18S-rRNA unmatch genome	41	461
rRNAdb-28S-rRNA unmatch genome	17	5117
rRNAdb-28S-rRNA unmatch genome	18	6785
rRNAdb-28S-rRNA unmatch genome	19	8819
rRNAdb-28S-rRNA unmatch genome	20	9336
rRNAdb-28S-rRNA unmatch genome	21	6637
rRNAdb-28S-rRNA unmatch genome	22	9618
rRNAdb-28S-rRNA unmatch genome	23	5721
rRNAdb-28S-rRNA unmatch genome	24	4297
rRNAdb-28S-rRNA unmatch genome	25	5349
rRNAdb-28S-rRNA unmatch genome	26	6087
rRNAdb-28S-rRNA unmatch genome	27	5192
rRNAdb-28S-rRNA unmatch genome	28	4926
rRNAdb-28S-rRNA unmatch genome	29	4758
rRNAdb-28S-rRNA unmatch genome	30	8351
rRNAdb-28S-rRNA unmatch genome	31	9986
rRNAdb-28S-rRNA unmatch genome	32	6493
rRNAdb-28S-rRNA unmatch genome	33	10305
rRNAdb-28S-rRNA unmatch genome	34	11861
rRNAdb-28S-rRNA unmatch genome	35	22501
rRNAdb-28S-rRNA unmatch genome	36	54108
rRNAdb-28S-rRNA unmatch genome	37	10442
rRNAdb-28S-rRNA unmatch genome	38	2879
rRNAdb-28S-rRNA unmatch genome	39	2779
rRNAdb-28S-rRNA unmatch genome	40	1292
rRNAdb-28S-rRNA unmatch genome	41	1340
rRNAdb-45S-rRNA unmatch genome	17	863
rRNAdb-45S-rRNA unmatch genome	18	377
rRNAdb-45S-rRNA unmatch genome	19	668
rRNAdb-45S-rRNA unmatch genome	20	487
rRNAdb-45S-rRNA unmatch genome	21	3788
rRNAdb-45S-rRNA unmatch genome	22	4648
rRNAdb-45S-rRNA unmatch genome	23	1610
rRNAdb-45S-rRNA unmatch genome	24	1410
rRNAdb-45S-rRNA unmatch genome	25	1107
rRNAdb-45S-rRNA unmatch genome	26	2920
rRNAdb-45S-rRNA unmatch genome	27	3041
rRNAdb-45S-rRNA unmatch genome	28	2277
rRNAdb-45S-rRNA unmatch genome	29	1033
rRNAdb-45S-rRNA unmatch genome	30	1760
rRNAdb-45S-rRNA unmatch genome	31	1530
rRNAdb-45S-rRNA unmatch genome	32	664
rRNAdb-45S-rRNA unmatch genome	33	701
rRNAdb-45S-rRNA unmatch genome	34	732
rRNAdb-45S-rRNA unmatch genome	35	396
rRNAdb-45S-rRNA unmatch genome	36	409
rRNAdb-45S-rRNA unmatch genome	37	584
rRNAdb-45S-rRNA unmatch genome	38	365
rRNAdb-45S-rRNA unmatch genome	39	320
rRNAdb-45S-rRNA unmatch genome	40	258
rRNAdb-45S-rRNA unmatch genome	41	244
rRNAdb-5.8S-rRNA unmatch genome	17	1001
rRNAdb-5.8S-rRNA unmatch genome	18	1050
rRNAdb-5.8S-rRNA unmatch genome	19	1676
rRNAdb-5.8S-rRNA unmatch genome	20	2299
rRNAdb-5.8S-rRNA unmatch genome	21	2843
rRNAdb-5.8S-rRNA unmatch genome	22	1674
rRNAdb-5.8S-rRNA unmatch genome	23	1501
rRNAdb-5.8S-rRNA unmatch genome	24	1485
rRNAdb-5.8S-rRNA unmatch genome	25	3653
rRNAdb-5.8S-rRNA unmatch genome	26	3774
rRNAdb-5.8S-rRNA unmatch genome	27	2500
rRNAdb-5.8S-rRNA unmatch genome	28	1011
rRNAdb-5.8S-rRNA unmatch genome	29	1464
rRNAdb-5.8S-rRNA unmatch genome	30	1643
rRNAdb-5.8S-rRNA unmatch genome	31	540
rRNAdb-5.8S-rRNA unmatch genome	32	889
rRNAdb-5.8S-rRNA unmatch genome	33	850
rRNAdb-5.8S-rRNA unmatch genome	34	525
rRNAdb-5.8S-rRNA unmatch genome	35	555
rRNAdb-5.8S-rRNA unmatch genome	36	410
rRNAdb-5.8S-rRNA unmatch genome	37	441
rRNAdb-5.8S-rRNA unmatch genome	38	395
rRNAdb-5.8S-rRNA unmatch genome	39	507
rRNAdb-5.8S-rRNA unmatch genome	40	1392
rRNAdb-5.8S-rRNA unmatch genome	41	1310
GtRNAdb-tRNA match genome	17	3116
GtRNAdb-tRNA match genome	18	11314
GtRNAdb-tRNA match genome	19	3518
GtRNAdb-tRNA match genome	20	1806
GtRNAdb-tRNA match genome	21	2371
GtRNAdb-tRNA match genome	22	1327
GtRNAdb-tRNA match genome	23	2939
GtRNAdb-tRNA match genome	24	9017
GtRNAdb-tRNA match genome	25	7154
GtRNAdb-tRNA match genome	26	9171
GtRNAdb-tRNA match genome	27	51881
GtRNAdb-tRNA match genome	28	267742
GtRNAdb-tRNA match genome	29	236450
GtRNAdb-tRNA match genome	30	1128740
GtRNAdb-tRNA match genome	31	524430
GtRNAdb-tRNA match genome	32	319542
GtRNAdb-tRNA match genome	33	167899
GtRNAdb-tRNA match genome	34	53551
GtRNAdb-tRNA match genome	35	7231
GtRNAdb-tRNA match genome	36	3020
GtRNAdb-tRNA match genome	37	4590
GtRNAdb-tRNA match genome	38	836
GtRNAdb-tRNA match genome	39	461
GtRNAdb-tRNA match genome	40	550
GtRNAdb-tRNA match genome	41	586
GtRNAdb-tRNA_5_end match genome	17	916
GtRNAdb-tRNA_5_end match genome	18	9177
GtRNAdb-tRNA_5_end match genome	19	2057
GtRNAdb-tRNA_5_end match genome	20	336
GtRNAdb-tRNA_5_end match genome	21	878
GtRNAdb-tRNA_5_end match genome	22	479
GtRNAdb-tRNA_5_end match genome	23	1761
GtRNAdb-tRNA_5_end match genome	24	8361
GtRNAdb-tRNA_5_end match genome	25	5652
GtRNAdb-tRNA_5_end match genome	26	6552
GtRNAdb-tRNA_5_end match genome	27	48130.1
GtRNAdb-tRNA_5_end match genome	28	258922
GtRNAdb-tRNA_5_end match genome	29	224362
GtRNAdb-tRNA_5_end match genome	30	1120260
GtRNAdb-tRNA_5_end match genome	31	506347
GtRNAdb-tRNA_5_end match genome	32	305990
GtRNAdb-tRNA_5_end match genome	33	160952
GtRNAdb-tRNA_5_end match genome	34	51211
GtRNAdb-tRNA_5_end match genome	35	4993
GtRNAdb-tRNA_5_end match genome	36	1624
GtRNAdb-tRNA_5_end match genome	37	3457
GtRNAdb-tRNA_5_end match genome	38	134
GtRNAdb-tRNA_5_end match genome	39	122
GtRNAdb-tRNA_5_end match genome	40	106
GtRNAdb-tRNA_5_end match genome	41	259
GtRNAdb-tRNA_3_end match genome	17	24.67
GtRNAdb-tRNA_3_end match genome	18	14
GtRNAdb-tRNA_3_end match genome	19	10
GtRNAdb-tRNA_3_end match genome	20	1
GtRNAdb-tRNA_3_end match genome	21	20
GtRNAdb-tRNA_3_end match genome	22	12
GtRNAdb-tRNA_3_end match genome	23	13
GtRNAdb-tRNA_3_end match genome	24	7
GtRNAdb-tRNA_3_end match genome	25	11
GtRNAdb-tRNA_3_end match genome	26	51
GtRNAdb-tRNA_3_end match genome	27	2
GtRNAdb-tRNA_3_end match genome	28	46
GtRNAdb-tRNA_3_end match genome	29	60
GtRNAdb-tRNA_3_end match genome	30	128
GtRNAdb-tRNA_3_end match genome	31	228
GtRNAdb-tRNA_3_end match genome	32	217
GtRNAdb-tRNA_3_end match genome	33	235.43
GtRNAdb-tRNA_3_end match genome	34	306
GtRNAdb-tRNA_3_end match genome	35	927
GtRNAdb-tRNA_3_end match genome	36	149
GtRNAdb-tRNA_3_end match genome	37	518
GtRNAdb-tRNA_3_end match genome	38	212
GtRNAdb-tRNA_3_end match genome	39	57
GtRNAdb-tRNA_3_end match genome	40	38
GtRNAdb-tRNA_3_end match genome	41	53
GtRNAdb-tRNA_CCA_end match genome	17	25.86
GtRNAdb-tRNA_CCA_end match genome	18	70.38
GtRNAdb-tRNA_CCA_end match genome	19	15.15
GtRNAdb-tRNA_CCA_end match genome	20	33.28
GtRNAdb-tRNA_CCA_end match genome	21	51.67
GtRNAdb-tRNA_CCA_end match genome	22	15
GtRNAdb-tRNA_CCA_end match genome	25	3
GtRNAdb-tRNA unmatch genome	17	88.92
GtRNAdb-tRNA unmatch genome	18	180.15
GtRNAdb-tRNA unmatch genome	19	55.69
GtRNAdb-tRNA unmatch genome	20	78.83
GtRNAdb-tRNA unmatch genome	21	133.37
GtRNAdb-tRNA unmatch genome	22	2665.2
GtRNAdb-tRNA unmatch genome	23	370.57
GtRNAdb-tRNA unmatch genome	24	63.51
GtRNAdb-tRNA unmatch genome	25	14.72
GtRNAdb-tRNA unmatch genome	26	31.12
GtRNAdb-tRNA unmatch genome	27	66.86
GtRNAdb-tRNA unmatch genome	28	186.63
GtRNAdb-tRNA unmatch genome	29	68.64
GtRNAdb-tRNA unmatch genome	30	53.68
GtRNAdb-tRNA unmatch genome	31	94.25
GtRNAdb-tRNA unmatch genome	32	180.63
GtRNAdb-tRNA unmatch genome	33	39.72
GtRNAdb-tRNA unmatch genome	34	75.33
GtRNAdb-tRNA unmatch genome	35	51.3
GtRNAdb-tRNA unmatch genome	36	85.09
GtRNAdb-tRNA unmatch genome	37	43.6
GtRNAdb-tRNA unmatch genome	38	25.52
GtRNAdb-tRNA unmatch genome	39	11
GtRNAdb-tRNA unmatch genome	40	15.83
GtRNAdb-tRNA unmatch genome	41	6.17
GtRNAdb-tRNA_5_end unmatch genome	17	2.67
GtRNAdb-tRNA_5_end unmatch genome	18	0.89
GtRNAdb-tRNA_5_end unmatch genome	19	0.89
GtRNAdb-tRNA_5_end unmatch genome	21	0.88
GtRNAdb-tRNA_5_end unmatch genome	23	4.3
GtRNAdb-tRNA_5_end unmatch genome	24	2
GtRNAdb-tRNA_5_end unmatch genome	25	0.67
GtRNAdb-tRNA_5_end unmatch genome	26	4.97
GtRNAdb-tRNA_5_end unmatch genome	27	10.94
GtRNAdb-tRNA_5_end unmatch genome	28	148.17
GtRNAdb-tRNA_5_end unmatch genome	29	45.25
GtRNAdb-tRNA_5_end unmatch genome	30	43.99
GtRNAdb-tRNA_5_end unmatch genome	31	59.85
GtRNAdb-tRNA_5_end unmatch genome	32	49.93
GtRNAdb-tRNA_5_end unmatch genome	33	8.4
GtRNAdb-tRNA_3_end unmatch genome	17	0.85
GtRNAdb-tRNA_3_end unmatch genome	19	0.54
GtRNAdb-tRNA_3_end unmatch genome	20	0.29
GtRNAdb-tRNA_3_end unmatch genome	23	0.93
GtRNAdb-tRNA_3_end unmatch genome	24	4.64
GtRNAdb-tRNA_3_end unmatch genome	25	8.36
GtRNAdb-tRNA_3_end unmatch genome	26	20.93
GtRNAdb-tRNA_3_end unmatch genome	27	38.38
GtRNAdb-tRNA_3_end unmatch genome	28	0.14
GtRNAdb-tRNA_CCA_end unmatch genome	17	8.75
GtRNAdb-tRNA_CCA_end unmatch genome	18	54.42
GtRNAdb-tRNA_CCA_end unmatch genome	19	26.97
GtRNAdb-tRNA_CCA_end unmatch genome	20	57.5
GtRNAdb-tRNA_CCA_end unmatch genome	21	23.09
GtRNAdb-tRNA_CCA_end unmatch genome	22	1111.53
GtRNAdb-tRNA_CCA_end unmatch genome	23	73.98
GtRNAdb-tRNA_CCA_end unmatch genome	24	33.14
GtRNAdb-tRNA_CCA_end unmatch genome	25	2
GtRNAdb-tRNA_CCA_end unmatch genome	26	1.67
GtRNAdb-tRNA_CCA_end unmatch genome	27	1.78
GtRNAdb-tRNA_CCA_end unmatch genome	28	4.29
GtRNAdb-tRNA_CCA_end unmatch genome	29	3.33
GtRNAdb-tRNA_CCA_end unmatch genome	31	0.8
GtRNAdb-tRNA_CCA_end unmatch genome	32	124.93
GtRNAdb-tRNA_CCA_end unmatch genome	33	22.12
GtRNAdb-tRNA_CCA_end unmatch genome	34	45.33
GtRNAdb-tRNA_CCA_end unmatch genome	35	39.55
GtRNAdb-tRNA_CCA_end unmatch genome	36	40.52
GtRNAdb-tRNA_CCA_end unmatch genome	37	26.93
GtRNAdb-tRNA_CCA_end unmatch genome	38	5.38
GtRNAdb-tRNA_CCA_end unmatch genome	39	9.67
GtRNAdb-tRNA_CCA_end unmatch genome	40	1.58
GtRNAdb-tRNA_CCA_end unmatch genome	41	2.5
piRNAdb-piRNA match genome	17	6618
piRNAdb-piRNA match genome	18	6521
piRNAdb-piRNA match genome	19	6342
piRNAdb-piRNA match genome	20	6438
piRNAdb-piRNA match genome	21	6873
piRNAdb-piRNA match genome	22	7312
piRNAdb-piRNA match genome	23	6061
piRNAdb-piRNA match genome	24	5735
piRNAdb-piRNA match genome	25	5615
piRNAdb-piRNA match genome	26	5410
piRNAdb-piRNA match genome	27	6036
piRNAdb-piRNA match genome	28	7286
piRNAdb-piRNA match genome	29	10830
piRNAdb-piRNA match genome	30	13469
piRNAdb-piRNA match genome	31	6510
piRNAdb-piRNA match genome	32	2481
piRNAdb-piRNA match genome	33	734
piRNAdb-piRNA match genome	34	213
piRNAdb-piRNA match genome	35	13
piRNAdb-piRNA unmatch genome	17	4953
piRNAdb-piRNA unmatch genome	18	3539
piRNAdb-piRNA unmatch genome	19	3255
piRNAdb-piRNA unmatch genome	20	5338
piRNAdb-piRNA unmatch genome	21	5260
piRNAdb-piRNA unmatch genome	22	23540
piRNAdb-piRNA unmatch genome	23	18346
piRNAdb-piRNA unmatch genome	24	9808
piRNAdb-piRNA unmatch genome	25	8464
piRNAdb-piRNA unmatch genome	26	26183
piRNAdb-piRNA unmatch genome	27	90950
piRNAdb-piRNA unmatch genome	28	120774
piRNAdb-piRNA unmatch genome	29	368394
piRNAdb-piRNA unmatch genome	30	216034
piRNAdb-piRNA unmatch genome	31	64756
piRNAdb-piRNA unmatch genome	32	31055
piRNAdb-piRNA unmatch genome	33	14055
piRNAdb-piRNA unmatch genome	34	651
Rfam-DNA match genome	17	239.83
Rfam-DNA match genome	18	167.87
Rfam-DNA match genome	19	144.02
Rfam-DNA match genome	20	121.92
Rfam-DNA match genome	21	146.44
Rfam-DNA match genome	22	134.59
Rfam-DNA match genome	23	218.12
Rfam-DNA match genome	24	310.48
Rfam-DNA match genome	25	246.15
Rfam-DNA match genome	26	293.38
Rfam-DNA match genome	27	327.5
Rfam-DNA match genome	28	210.91
Rfam-DNA match genome	29	218.28
Rfam-DNA match genome	30	435.99
Rfam-DNA match genome	31	401.63
Rfam-DNA match genome	32	157.01
Rfam-DNA match genome	33	209.24
Rfam-DNA match genome	34	205.7
Rfam-DNA match genome	35	234.41
Rfam-DNA match genome	36	581.94
Rfam-DNA match genome	37	944.94
Rfam-DNA match genome	38	301.27
Rfam-DNA match genome	39	218.55
Rfam-DNA match genome	40	695.52
Rfam-DNA match genome	41	1612.47
Rfam-gene_region match genome	17	0.22
Rfam-gene_region match genome	19	0.56
Rfam-gene_region match genome	24	0.89
Rfam-gene_region match genome	34	0.11
Rfam-gene_region match genome	37	0.32
Rfam-gene_region match genome	41	0.57
Rfam-mRNA match genome	17	38.51
Rfam-mRNA match genome	18	20.56
Rfam-mRNA match genome	19	12.1
Rfam-mRNA match genome	20	10.41
Rfam-mRNA match genome	21	19.13
Rfam-mRNA match genome	22	9.32
Rfam-mRNA match genome	23	14.16
Rfam-mRNA match genome	24	28.05
Rfam-mRNA match genome	25	18.43
Rfam-mRNA match genome	26	14.06
Rfam-mRNA match genome	27	22.07
Rfam-mRNA match genome	28	15.13
Rfam-mRNA match genome	29	20.96
Rfam-mRNA match genome	30	13.87
Rfam-mRNA match genome	31	5.68
Rfam-mRNA match genome	32	9.87
Rfam-mRNA match genome	33	17.51
Rfam-mRNA match genome	34	16.16
Rfam-mRNA match genome	35	13.47
Rfam-mRNA match genome	36	39.35
Rfam-mRNA match genome	37	42.85
Rfam-mRNA match genome	38	23.19
Rfam-mRNA match genome	39	15.07
Rfam-mRNA match genome	40	55.31
Rfam-mRNA match genome	41	146.84
Rfam-other match genome	17	0.67
Rfam-other match genome	18	0.42
Rfam-other match genome	19	0.56
Rfam-other match genome	21	0.25
Rfam-other match genome	23	0.03
Rfam-other match genome	24	0.45
Rfam-other match genome	25	0.03
Rfam-other match genome	26	0.13
Rfam-other match genome	27	0.5
Rfam-other match genome	29	1.3
Rfam-other match genome	30	4.28
Rfam-other match genome	31	0.83
Rfam-other match genome	32	1.03
Rfam-other match genome	34	0.05
Rfam-other match genome	36	0.03
Rfam-other match genome	37	0.03
Rfam-other match genome	38	0.12
Rfam-other match genome	39	0.03
Rfam-other match genome	40	0.12
Rfam-other_RNA match genome	18	3
Rfam-other_RNA match genome	19	2
Rfam-piRNA match genome	17	0.25
Rfam-pseudogene match genome	34	0.11
Rfam-pseudogene match genome	37	0.32
Rfam-rRNA match genome	17	18.52
Rfam-rRNA match genome	18	11.15
Rfam-rRNA match genome	19	6.77
Rfam-rRNA match genome	20	4.67
Rfam-rRNA match genome	21	4.18
Rfam-rRNA match genome	22	5.09
Rfam-rRNA match genome	23	7.7
Rfam-rRNA match genome	24	16.13
Rfam-rRNA match genome	25	8.38
Rfam-rRNA match genome	26	10.42
Rfam-rRNA match genome	27	10.43
Rfam-rRNA match genome	28	5.96
Rfam-rRNA match genome	29	8.13
Rfam-rRNA match genome	30	6.03
Rfam-rRNA match genome	31	4.02
Rfam-rRNA match genome	32	3.1
Rfam-rRNA match genome	33	6.25
Rfam-rRNA match genome	34	4.88
Rfam-rRNA match genome	35	8.12
Rfam-rRNA match genome	36	21.68
Rfam-rRNA match genome	37	32.55
Rfam-rRNA match genome	38	12.42
Rfam-rRNA match genome	39	8.34
Rfam-rRNA match genome	40	29.05
Rfam-rRNA match genome	41	74.12
Rfam-snoRNA match genome	27	0.5
Rfam-snoRNA match genome	29	0.33
Rfam-snoRNA match genome	30	2.83
Rfam-snoRNA match genome	31	0.83
Rfam-DNA unmatch genome	17	286.87
Rfam-DNA unmatch genome	18	362.66
Rfam-DNA unmatch genome	19	258.17
Rfam-DNA unmatch genome	20	312.28
Rfam-DNA unmatch genome	21	304.19
Rfam-DNA unmatch genome	22	308.14
Rfam-DNA unmatch genome	23	244.91
Rfam-DNA unmatch genome	24	394.7
Rfam-DNA unmatch genome	25	487.63
Rfam-DNA unmatch genome	26	331.55
Rfam-DNA unmatch genome	27	315.66
Rfam-DNA unmatch genome	28	363.01
Rfam-DNA unmatch genome	29	289.17
Rfam-DNA unmatch genome	30	370.38
Rfam-DNA unmatch genome	31	224.94
Rfam-DNA unmatch genome	32	313.67
Rfam-DNA unmatch genome	33	409.31
Rfam-DNA unmatch genome	34	168.58
Rfam-DNA unmatch genome	35	121.42
Rfam-DNA unmatch genome	36	148.8
Rfam-DNA unmatch genome	37	176.7
Rfam-DNA unmatch genome	38	180.63
Rfam-DNA unmatch genome	39	209.14
Rfam-DNA unmatch genome	40	258.1
Rfam-DNA unmatch genome	41	114.49
Rfam-gene_region unmatch genome	17	7.18
Rfam-gene_region unmatch genome	18	15.17
Rfam-gene_region unmatch genome	19	3.36
Rfam-gene_region unmatch genome	20	7.97
Rfam-gene_region unmatch genome	21	5.42
Rfam-gene_region unmatch genome	22	3.75
Rfam-gene_region unmatch genome	23	1.07
Rfam-gene_region unmatch genome	24	0.5
Rfam-gene_region unmatch genome	25	0.18
Rfam-gene_region unmatch genome	26	0.17
Rfam-gene_region unmatch genome	28	1.17
Rfam-gene_region unmatch genome	29	0.14
Rfam-gene_region unmatch genome	32	0.5
Rfam-gene_region unmatch genome	33	0.67
Rfam-gene_region unmatch genome	35	0.83
Rfam-gene_region unmatch genome	39	0.33
Rfam-mRNA unmatch genome	17	35.78
Rfam-mRNA unmatch genome	18	55.12
Rfam-mRNA unmatch genome	19	57.88
Rfam-mRNA unmatch genome	20	51.16
Rfam-mRNA unmatch genome	21	62.31
Rfam-mRNA unmatch genome	22	87.41
Rfam-mRNA unmatch genome	23	72.39
Rfam-mRNA unmatch genome	24	80.85
Rfam-mRNA unmatch genome	25	200.08
Rfam-mRNA unmatch genome	26	126.15
Rfam-mRNA unmatch genome	27	89.86
Rfam-mRNA unmatch genome	28	92.83
Rfam-mRNA unmatch genome	29	55.26
Rfam-mRNA unmatch genome	30	36.61
Rfam-mRNA unmatch genome	31	33.22
Rfam-mRNA unmatch genome	32	54.8
Rfam-mRNA unmatch genome	33	46.67
Rfam-mRNA unmatch genome	34	36.24
Rfam-mRNA unmatch genome	35	26.81
Rfam-mRNA unmatch genome	36	24.83
Rfam-mRNA unmatch genome	37	30.87
Rfam-mRNA unmatch genome	38	25.68
Rfam-mRNA unmatch genome	39	21.1
Rfam-mRNA unmatch genome	40	45.59
Rfam-mRNA unmatch genome	41	17.81
Rfam-mt_DNA unmatch genome	25	2
Rfam-mt_DNA unmatch genome	27	6
Rfam-mt_DNA unmatch genome	31	2
Rfam-mt_DNA unmatch genome	32	1
Rfam-mt_DNA unmatch genome	35	4
Rfam-mt_DNA unmatch genome	36	1
Rfam-mt_DNA unmatch genome	38	2
Rfam-other unmatch genome	17	22.06
Rfam-other unmatch genome	18	39.12
Rfam-other unmatch genome	19	64.56
Rfam-other unmatch genome	20	50.45
Rfam-other unmatch genome	21	27.85
Rfam-other unmatch genome	22	16.67
Rfam-other unmatch genome	23	26
Rfam-other unmatch genome	24	74.33
Rfam-other unmatch genome	25	110.52
Rfam-other unmatch genome	26	84
Rfam-other unmatch genome	27	110
Rfam-other unmatch genome	28	246
Rfam-other unmatch genome	29	142.81
Rfam-other unmatch genome	30	118
Rfam-other unmatch genome	31	102.33
Rfam-other unmatch genome	32	118
Rfam-other unmatch genome	33	87.67
Rfam-other unmatch genome	34	68
Rfam-other unmatch genome	35	88
Rfam-other unmatch genome	36	53.67
Rfam-other unmatch genome	37	21
Rfam-other unmatch genome	38	55.67
Rfam-other unmatch genome	39	22
Rfam-other unmatch genome	40	34.33
Rfam-other unmatch genome	41	21.67
Rfam-other_RNA unmatch genome	17	23.5
Rfam-other_RNA unmatch genome	18	3
Rfam-other_RNA unmatch genome	19	6
Rfam-other_RNA unmatch genome	20	12
Rfam-other_RNA unmatch genome	21	10
Rfam-other_RNA unmatch genome	22	6.5
Rfam-other_RNA unmatch genome	23	7
Rfam-other_RNA unmatch genome	24	6
Rfam-other_RNA unmatch genome	25	2
Rfam-other_RNA unmatch genome	26	12
Rfam-other_RNA unmatch genome	27	1.5
Rfam-other_RNA unmatch genome	28	9
Rfam-other_RNA unmatch genome	29	6
Rfam-other_RNA unmatch genome	30	2
Rfam-other_RNA unmatch genome	31	4
Rfam-other_RNA unmatch genome	32	5
Rfam-other_RNA unmatch genome	33	2
Rfam-other_RNA unmatch genome	34	2
Rfam-other_RNA unmatch genome	36	3
Rfam-rRNA unmatch genome	17	23.61
Rfam-rRNA unmatch genome	18	30.93
Rfam-rRNA unmatch genome	19	34.03
Rfam-rRNA unmatch genome	20	31.13
Rfam-rRNA unmatch genome	21	55.22
Rfam-rRNA unmatch genome	22	53.53
Rfam-rRNA unmatch genome	23	44.63
Rfam-rRNA unmatch genome	24	52.61
Rfam-rRNA unmatch genome	25	115.6
Rfam-rRNA unmatch genome	26	70.14
Rfam-rRNA unmatch genome	27	47.99
Rfam-rRNA unmatch genome	28	50.99
Rfam-rRNA unmatch genome	29	43.62
Rfam-rRNA unmatch genome	30	37.01
Rfam-rRNA unmatch genome	31	17.5
Rfam-rRNA unmatch genome	32	32.03
Rfam-rRNA unmatch genome	33	20.69
Rfam-rRNA unmatch genome	34	36.18
Rfam-rRNA unmatch genome	35	37.93
Rfam-rRNA unmatch genome	36	12.7
Rfam-rRNA unmatch genome	37	19.43
Rfam-rRNA unmatch genome	38	26.02
Rfam-rRNA unmatch genome	39	33.42
Rfam-rRNA unmatch genome	40	31.98
Rfam-rRNA unmatch genome	41	27.04
Rfam-snRNA unmatch genome	17	3
Rfam-snRNA unmatch genome	22	1
Rfam-snRNA unmatch genome	30	2
Rfam-snRNA unmatch genome	39	2
Rfam-snoRNA unmatch genome	36	1
Unannotated match genome	17	5564
Unannotated match genome	18	5927
Unannotated match genome	19	6083
Unannotated match genome	20	6118
Unannotated match genome	21	6398
Unannotated match genome	22	6867
Unannotated match genome	23	6888
Unannotated match genome	24	6582
Unannotated match genome	25	7138
Unannotated match genome	26	7465
Unannotated match genome	27	7661
Unannotated match genome	28	7537
Unannotated match genome	29	8519
Unannotated match genome	30	9029
Unannotated match genome	31	9035
Unannotated match genome	32	9262
Unannotated match genome	33	9745
Unannotated match genome	34	9311
Unannotated match genome	35	8821
Unannotated match genome	36	8155
Unannotated match genome	37	7525
Unannotated match genome	38	7099
Unannotated match genome	39	6378
Unannotated match genome	40	5989
Unannotated match genome	41	4290
Unannotated unmatch genome	17	3462
Unannotated unmatch genome	18	3539
Unannotated unmatch genome	19	4355
Unannotated unmatch genome	20	5250
Unannotated unmatch genome	21	5369
Unannotated unmatch genome	22	6702
Unannotated unmatch genome	23	5784
Unannotated unmatch genome	24	4892
Unannotated unmatch genome	25	4941
Unannotated unmatch genome	26	4772
Unannotated unmatch genome	27	5535
Unannotated unmatch genome	28	5827
Unannotated unmatch genome	29	7961
Unannotated unmatch genome	30	11857
Unannotated unmatch genome	31	25070
Unannotated unmatch genome	32	23024
Unannotated unmatch genome	33	20735
Unannotated unmatch genome	34	49951
Unannotated unmatch genome	35	15495
Unannotated unmatch genome	36	11826
Unannotated unmatch genome	37	13047
Unannotated unmatch genome	38	12848
Unannotated unmatch genome	39	25065
Unannotated unmatch genome	40	13129
Unannotated unmatch genome	41	48141

## Sheet: Table S2C
Table S2C The expression level for each annotated category of dataset GSM2304822
Note: Some numbers in the 'No. of reads' column may be decimal because number of reads is uniformly distributed for sequences that have multiple matching loci.
Sequence class	Sub class	No. of reads
Clean reads	-	5434809
Match genome	-	3756608
miRBase-miRNA match genome	-	151638
-	mmu-let-7a-1	1140
-	mmu-let-7a-2	1133.5
-	mmu-let-7b	958
-	mmu-let-7c-1	1434
-	mmu-let-7c-2	1421.5
-	mmu-let-7d	656
-	mmu-let-7e	94
-	mmu-let-7f-1	404
-	mmu-let-7f-2	470
-	mmu-let-7g	698
-	mmu-let-7i	365
-	mmu-let-7j	1
-	mmu-mir-100	925
-	mmu-mir-101a	9
-	mmu-mir-103-1	39.5
-	mmu-mir-103-2	39.5
-	mmu-mir-106b	45
-	mmu-mir-107	1
-	mmu-mir-10a	5998
-	mmu-mir-10b	5372
-	mmu-mir-1193	9
-	mmu-mir-1194	27
-	mmu-mir-1195	14
-	mmu-mir-1198	10
-	mmu-mir-1199	4
-	mmu-mir-124-1	31.33
-	mmu-mir-124-2	31.33
-	mmu-mir-124-3	31.33
-	mmu-mir-1247	3
-	mmu-mir-1249	2
-	mmu-mir-125a	2189
-	mmu-mir-125b-1	2822.5
-	mmu-mir-125b-2	2745.5
-	mmu-mir-126a	59
-	mmu-mir-127	207
-	mmu-mir-128-1	51
-	mmu-mir-128-2	20
-	mmu-mir-1306	13
-	mmu-mir-130a	6
-	mmu-mir-130b	46
-	mmu-mir-132	15
-	mmu-mir-133a-1	12
-	mmu-mir-133a-2	12
-	mmu-mir-135a-1	5
-	mmu-mir-135a-2	5
-	mmu-mir-136	12
-	mmu-mir-138-2	1
-	mmu-mir-139	15
-	mmu-mir-140	91
-	mmu-mir-141	228
-	mmu-mir-142a	510
-	mmu-mir-143	1965
-	mmu-mir-144	150
-	mmu-mir-145a	265
-	mmu-mir-146a	610
-	mmu-mir-146b	668
-	mmu-mir-147	5
-	mmu-mir-148a	696
-	mmu-mir-148b	112
-	mmu-mir-149	14
-	mmu-mir-150	152
-	mmu-mir-151	1245
-	mmu-mir-152	16
-	mmu-mir-155	4
-	mmu-mir-15b	772
-	mmu-mir-16-1	1255.5
-	mmu-mir-16-2	1261.5
-	mmu-mir-17	1
-	mmu-mir-181a-1	36
-	mmu-mir-181a-2	36
-	mmu-mir-181b-1	1
-	mmu-mir-181b-2	1
-	mmu-mir-181c	22
-	mmu-mir-181d	11
-	mmu-mir-182	199
-	mmu-mir-183	433
-	mmu-mir-1839	40
-	mmu-mir-184	309
-	mmu-mir-1843a	3
-	mmu-mir-1843b	3
-	mmu-mir-185	26
-	mmu-mir-186	204
-	mmu-mir-187	4
-	mmu-mir-1893	11
-	mmu-mir-1895	2
-	mmu-mir-18a	5
-	mmu-mir-1906-1	5.5
-	mmu-mir-1906-2	5.5
-	mmu-mir-191	52967
-	mmu-mir-192	244
-	mmu-mir-1930	3
-	mmu-mir-1931	1
-	mmu-mir-1934	13
-	mmu-mir-194-1	8.5
-	mmu-mir-194-2	28.5
-	mmu-mir-1947	7
-	mmu-mir-1948	3
-	mmu-mir-1954	4
-	mmu-mir-1955	15
-	mmu-mir-1956	3
-	mmu-mir-195a	174
-	mmu-mir-1960	2
-	mmu-mir-196a-1	7
-	mmu-mir-196a-2	7
-	mmu-mir-196b	21
-	mmu-mir-1981	6
-	mmu-mir-1982	1
-	mmu-mir-1983	33
-	mmu-mir-199a-1	112
-	mmu-mir-199a-2	112
-	mmu-mir-199b	59
-	mmu-mir-19a	6
-	mmu-mir-19b-1	15
-	mmu-mir-19b-2	14
-	mmu-mir-200a	451
-	mmu-mir-200b	168
-	mmu-mir-200c	210
-	mmu-mir-202	2
-	mmu-mir-204	30
-	mmu-mir-205	38
-	mmu-mir-20a	40
-	mmu-mir-212	11
-	mmu-mir-214	26
-	mmu-mir-21a	436
-	mmu-mir-22	1269
-	mmu-mir-221	134
-	mmu-mir-222	175
-	mmu-mir-223	8
-	mmu-mir-224	20
-	mmu-mir-23a	943
-	mmu-mir-23b	257
-	mmu-mir-24-1	442
-	mmu-mir-24-2	444
-	mmu-mir-25	679
-	mmu-mir-26a-1	4038.5
-	mmu-mir-26a-2	4044.5
-	mmu-mir-26b	108
-	mmu-mir-27a	204.5
-	mmu-mir-27b	540.5
-	mmu-mir-28a	11
-	mmu-mir-290a	4
-	mmu-mir-291a	2
-	mmu-mir-292a	4
-	mmu-mir-293	8
-	mmu-mir-294	2
-	mmu-mir-295	4
-	mmu-mir-296	3
-	mmu-mir-297a-3	1
-	mmu-mir-297a-4	1
-	mmu-mir-297b	1
-	mmu-mir-297c	1
-	mmu-mir-29a	356
-	mmu-mir-29b-1	16.67
-	mmu-mir-29b-2	13.67
-	mmu-mir-29c	8.67
-	mmu-mir-3058	2
-	mmu-mir-3062	3
-	mmu-mir-3068	32
-	mmu-mir-3089	1
-	mmu-mir-30a	241.5
-	mmu-mir-30b	1236.67
-	mmu-mir-30c-1	1222.17
-	mmu-mir-30c-2	1235.17
-	mmu-mir-30d	980
-	mmu-mir-30e	202.5
-	mmu-mir-31	22
-	mmu-mir-3105	3
-	mmu-mir-320	105
-	mmu-mir-322	12
-	mmu-mir-323	2
-	mmu-mir-324	2
-	mmu-mir-328	23.5
-	mmu-mir-329	6
-	mmu-mir-335	42
-	mmu-mir-337	1
-	mmu-mir-338	3
-	mmu-mir-339	25
-	mmu-mir-340	64
-	mmu-mir-342	218
-	mmu-mir-345	18
-	mmu-mir-3470a	3
-	mmu-mir-3470b	22
-	mmu-mir-3471-1	5
-	mmu-mir-3471-2	10
-	mmu-mir-3473a	1.33
-	mmu-mir-3473b	137
-	mmu-mir-3473e	114
-	mmu-mir-3473f	10.33
-	mmu-mir-34b	6189
-	mmu-mir-34c	1243
-	mmu-mir-350	32
-	mmu-mir-351	12
-	mmu-mir-3535	906
-	mmu-mir-361	59
-	mmu-mir-362	39
-	mmu-mir-363	9
-	mmu-mir-365-1	19
-	mmu-mir-365-2	23
-	mmu-mir-369	3
-	mmu-mir-370	1
-	mmu-mir-374b	115
-	mmu-mir-375	34
-	mmu-mir-377	6
-	mmu-mir-378a	19
-	mmu-mir-379	22
-	mmu-mir-380	3
-	mmu-mir-409	78
-	mmu-mir-411	20
-	mmu-mir-421	3
-	mmu-mir-423	224
-	mmu-mir-425	1050
-	mmu-mir-429	41
-	mmu-mir-433	3
-	mmu-mir-434	130
-	mmu-mir-449a	27
-	mmu-mir-449c	1
-	mmu-mir-450b	3
-	mmu-mir-451a	2549
-	mmu-mir-455	20
-	mmu-mir-463	32
-	mmu-mir-465a	703.8
-	mmu-mir-465b-1	104.3
-	mmu-mir-465b-2	104.3
-	mmu-mir-465c-1	218.3
-	mmu-mir-465c-2	218.3
-	mmu-mir-466a	1.12
-	mmu-mir-466b-1	1.12
-	mmu-mir-466b-2	1.12
-	mmu-mir-466b-3	0.36
-	mmu-mir-466b-4	1.12
-	mmu-mir-466b-5	1.12
-	mmu-mir-466b-6	1.12
-	mmu-mir-466b-7	1.12
-	mmu-mir-466b-8	1.12
-	mmu-mir-466c-1	1.12
-	mmu-mir-466c-2	1.12
-	mmu-mir-466c-3	1.12
-	mmu-mir-466d	18.14
-	mmu-mir-466e	1.12
-	mmu-mir-466n	6
-	mmu-mir-466p	1.12
-	mmu-mir-467a-1	6.18
-	mmu-mir-467a-10	6.18
-	mmu-mir-467a-2	6.18
-	mmu-mir-467a-3	6.18
-	mmu-mir-467a-4	6.18
-	mmu-mir-467a-5	6.18
-	mmu-mir-467a-6	6.18
-	mmu-mir-467a-7	6.18
-	mmu-mir-467a-8	6.18
-	mmu-mir-467a-9	6.18
-	mmu-mir-467b	4
-	mmu-mir-467c	10
-	mmu-mir-467d	7.18
-	mmu-mir-467e	8
-	mmu-mir-470	1136
-	mmu-mir-471	35
-	mmu-mir-484	37
-	mmu-mir-485	29
-	mmu-mir-486a	1286.5
-	mmu-mir-486b	1265.5
-	mmu-mir-493	3
-	mmu-mir-494	8
-	mmu-mir-496a	1
-	mmu-mir-497a	2
-	mmu-mir-499	7
-	mmu-mir-501	130
-	mmu-mir-503	4
-	mmu-mir-504	2
-	mmu-mir-5098	3
-	mmu-mir-5099	483
-	mmu-mir-5114	14
-	mmu-mir-5121	62
-	mmu-mir-5125	2
-	mmu-mir-5126	2
-	mmu-mir-5128	2
-	mmu-mir-532	10
-	mmu-mir-541	145
-	mmu-mir-574	14
-	mmu-mir-615	42
-	mmu-mir-6236	409
-	mmu-mir-6240	231
-	mmu-mir-6395	1.5
-	mmu-mir-652	41
-	mmu-mir-6538	9
-	mmu-mir-664	9
-	mmu-mir-669a-1	1
-	mmu-mir-669a-10	1
-	mmu-mir-669a-11	1
-	mmu-mir-669a-12	1
-	mmu-mir-669a-2	1
-	mmu-mir-669a-4	1
-	mmu-mir-669a-5	1
-	mmu-mir-669a-6	1
-	mmu-mir-669a-7	1
-	mmu-mir-669a-8	1
-	mmu-mir-669a-9	1
-	mmu-mir-669c	58
-	mmu-mir-669e	2
-	mmu-mir-669f	2
-	mmu-mir-669o	4
-	mmu-mir-671	1
-	mmu-mir-672	18
-	mmu-mir-674	1
-	mmu-mir-676	26
-	mmu-mir-677	16
-	mmu-mir-680-2	2
-	mmu-mir-682	10
-	mmu-mir-690	33.33
-	mmu-mir-696	4
-	mmu-mir-6960	4
-	mmu-mir-700	4
-	mmu-mir-7015	1
-	mmu-mir-706	6
-	mmu-mir-708	5
-	mmu-mir-709	82
-	mmu-mir-714	2
-	mmu-mir-7210	37
-	mmu-mir-7214	10
-	mmu-mir-7217	6
-	mmu-mir-7234	1
-	mmu-mir-7241	8
-	mmu-mir-741	2451
-	mmu-mir-742	9
-	mmu-mir-743a	201
-	mmu-mir-743b	875
-	mmu-mir-744	13
-	mmu-mir-760	1
-	mmu-mir-7650	1
-	mmu-mir-770	2
-	mmu-mir-7a-1	10
-	mmu-mir-7a-2	6
-	mmu-mir-8092	2
-	mmu-mir-8094	3
-	mmu-mir-8098	8
-	mmu-mir-8111	2
-	mmu-mir-8114	1
-	mmu-mir-871	540
-	mmu-mir-872	60
-	mmu-mir-874	5
-	mmu-mir-878	244
-	mmu-mir-880	330
-	mmu-mir-881	51
-	mmu-mir-883a	77
-	mmu-mir-883b	66
-	mmu-mir-9-1	0.67
-	mmu-mir-9-2	0.67
-	mmu-mir-9-3	0.67
-	mmu-mir-92a-1	527.5
-	mmu-mir-92a-2	57.5
-	mmu-mir-92b	6
-	mmu-mir-93	132
-	mmu-mir-935	3
-	mmu-mir-96	320
-	mmu-mir-98	14
-	mmu-mir-99a	8599
-	mmu-mir-99b	838
miRBase-miRNA unmatch genome	-	412
-	mmu-mir-696	336
-	mmu-mir-712	57
-	mmu-mir-714	19
rRNAdb-rRNA match genome	-	323584
-	18S-rRNA match genome	91121
-	28S-rRNA match genome	192433
-	4.5S-rRNA match genome	3945
-	45S-rRNA match genome	7250
-	5.8S-rRNA match genome	35
-	5S-rRNA match genome	28800
rRNAdb-rRNA unmatch genome	-	306484
-	18S-rRNA unmatch genome	13925
-	28S-rRNA unmatch genome	224979
-	45S-rRNA unmatch genome	32192
-	5.8S-rRNA unmatch genome	35388
GtRNAdb-tRNA match genome	-	2819241
-	tRNA-Ala-AGC	3198.22
-	tRNA-Ala-CGC	995.05
-	tRNA-Ala-TGC	2043.83
-	tRNA-Arg-ACG	214
-	tRNA-Arg-CCG	2383.3
-	tRNA-Arg-CCT	284
-	tRNA-Arg-TCG	99.7
-	tRNA-Arg-TCT	66
-	tRNA-Asn-GTT	168
-	tRNA-Asp-GTC	21207
-	tRNA-Cys-GCA	36906
-	tRNA-Gln-CTG	13018.3
-	tRNA-Gln-TTG	1288.68
-	tRNA-Glu-CTC	236720
-	tRNA-Glu-TTC	165779
-	tRNA-Gly-ACC	18.79
-	tRNA-Gly-CCC	153339
-	tRNA-Gly-GCC	1.58644e+06
-	tRNA-Gly-TCC	2470.52
-	tRNA-His-GTG	19002
-	tRNA-Ile-AAT	121
-	tRNA-Ile-TAT	7
-	tRNA-Leu-AAG	1892.27
-	tRNA-Leu-CAA	80.51
-	tRNA-Leu-CAG	918.69
-	tRNA-Leu-TAA	3111.51
-	tRNA-Leu-TAG	1192.53
-	tRNA-Lys-CTT	9912.81
-	tRNA-Lys-TTT	1956
-	tRNA-Met-CAT	7742
-	tRNA-Phe-GAA	98.43
-	tRNA-Pro-AGG	638.98
-	tRNA-Pro-CGG	356.4
-	tRNA-Pro-TGG	626.37
-	tRNA-SeC-TCA	6216
-	tRNA-Ser-AGA	1172
-	tRNA-Ser-CGA	58.91
-	tRNA-Ser-GCT	3754.16
-	tRNA-Ser-GGA	0.57
-	tRNA-Ser-TGA	451.68
-	tRNA-Thr-AGT	130.25
-	tRNA-Thr-CGT	27.38
-	tRNA-Thr-TGT	379.38
-	tRNA-Trp-CCA	304
-	tRNA-Tyr-GTA	33
-	tRNA-Val-AAC	154385
-	tRNA-Val-CAC	339662
-	tRNA-Val-TAC	38372
GtRNAdb-tRNA_5_end match genome	-	2723038
-	tRNA-Ala-AGC_5_end	3012.88
-	tRNA-Ala-CGC_5_end	810.61
-	tRNA-Ala-TGC_5_end	1646.51
-	tRNA-Arg-ACG_5_end	51
-	tRNA-Arg-CCG_5_end	874
-	tRNA-Arg-CCT_5_end	8
-	tRNA-Arg-TCG_5_end	18
-	tRNA-Arg-TCT_5_end	57
-	tRNA-Asn-GTT_5_end	3
-	tRNA-Asp-GTC_5_end	4686
-	tRNA-Cys-GCA_5_end	36591.1
-	tRNA-Gln-CTG_5_end	11019
-	tRNA-Gln-TTG_5_end	763
-	tRNA-Glu-CTC_5_end	232364
-	tRNA-Glu-TTC_5_end	158633
-	tRNA-Gly-ACC_5_end	15.17
-	tRNA-Gly-CCC_5_end	150412
-	tRNA-Gly-GCC_5_end	1.56965e+06
-	tRNA-Gly-TCC_5_end	289
-	tRNA-His-GTG_5_end	18015
-	tRNA-Ile-AAT_5_end	36
-	tRNA-Leu-AAG_5_end	1835.58
-	tRNA-Leu-CAA_5_end	23.2
-	tRNA-Leu-CAG_5_end	713.8
-	tRNA-Leu-TAA_5_end	2904
-	tRNA-Leu-TAG_5_end	1049.42
-	tRNA-Lys-CTT_5_end	8107
-	tRNA-Lys-TTT_5_end	1522
-	tRNA-Met-CAT_5_end	6504
-	tRNA-Phe-GAA_5_end	62
-	tRNA-Pro-AGG_5_end	358.21
-	tRNA-Pro-CGG_5_end	215.1
-	tRNA-Pro-TGG_5_end	313.69
-	tRNA-SeC-TCA_5_end	4565
-	tRNA-Ser-AGA_5_end	1162.78
-	tRNA-Ser-CGA_5_end	48
-	tRNA-Ser-GCT_5_end	3538
-	tRNA-Ser-TGA_5_end	438.22
-	tRNA-Thr-TGT_5_end	202
-	tRNA-Trp-CCA_5_end	27
-	tRNA-Tyr-GTA_5_end	26
-	tRNA-Val-AAC_5_end	145032
-	tRNA-Val-CAC_5_end	318464
-	tRNA-Val-TAC_5_end	36972
GtRNAdb-tRNA_3_end match genome	-	3340
-	tRNA-Ala-AGC_3_end	10
-	tRNA-Ala-TGC_3_end	35
-	tRNA-Arg-ACG_3_end	129
-	tRNA-Arg-CCG_3_end	196
-	tRNA-Arg-CCT_3_end	39
-	tRNA-Arg-TCG_3_end	10
-	tRNA-Asn-GTT_3_end	5
-	tRNA-Asp-GTC_3_end	1843
-	tRNA-Cys-GCA_3_end	4
-	tRNA-Gln-CTG_3_end	104
-	tRNA-Gln-TTG_3_end	13
-	tRNA-Glu-CTC_3_end	8.25
-	tRNA-Glu-TTC_3_end	178.75
-	tRNA-Gly-CCC_3_end	4.67
-	tRNA-Gly-GCC_3_end	1.33
-	tRNA-His-GTG_3_end	2
-	tRNA-Ile-AAT_3_end	14
-	tRNA-Leu-CAG_3_end	0.43
-	tRNA-Leu-TAA_3_end	1
-	tRNA-Leu-TAG_3_end	5.67
-	tRNA-Lys-CTT_3_end	5
-	tRNA-Lys-TTT_3_end	5
-	tRNA-Met-CAT_3_end	308
-	tRNA-Phe-GAA_3_end	10
-	tRNA-Pro-AGG_3_end	1.29
-	tRNA-Pro-CGG_3_end	0.64
-	tRNA-Pro-TGG_3_end	2.07
-	tRNA-Ser-TGA_3_end	1
-	tRNA-Thr-AGT_3_end	90
-	tRNA-Thr-CGT_3_end	4.5
-	tRNA-Thr-TGT_3_end	22.5
-	tRNA-Trp-CCA_3_end	129
-	tRNA-Val-AAC_3_end	1.88
-	tRNA-Val-CAC_3_end	3.12
-	tRNA-Val-TAC_3_end	152
GtRNAdb-tRNA_CCA_end match genome	-	214
-	tRNA-Ala-AGC_CCA_end	4
-	tRNA-Gly-CCC_CCA_end	48.92
-	tRNA-Gly-GCC_CCA_end	69.42
-	tRNA-Met-CAT_CCA_end	35
-	tRNA-Phe-GAA_CCA_end	8.57
-	tRNA-Pro-AGG_CCA_end	20.57
-	tRNA-Pro-CGG_CCA_end	10.29
-	tRNA-Pro-TGG_CCA_end	17.14
-	tRNA-Ser-GGA_CCA_end	0.43
GtRNAdb-tRNA unmatch genome	-	4686
-	tRNA-Ala-AGC	54.92
-	tRNA-Ala-CGC	7.01
-	tRNA-Ala-TGC	14.94
-	tRNA-Arg-ACG	8.92
-	tRNA-Arg-CCT	0.5
-	tRNA-Arg-TCG	0.5
-	tRNA-Asp-GTC	116.36
-	tRNA-Cys-GCA	1.67
-	tRNA-Gln-CTG	10.04
-	tRNA-Glu-CTC	173.31
-	tRNA-Glu-TTC	429.32
-	tRNA-Gly-ACC	19.77
-	tRNA-Gly-CCC	1176.31
-	tRNA-Gly-GCC	1485.84
-	tRNA-Gly-TCC	138.25
-	tRNA-His-GTG	43.11
-	tRNA-Ile-AAT	26.96
-	tRNA-Ile-TAT	2.25
-	tRNA-Leu-AAG	40.86
-	tRNA-Leu-CAA	49.95
-	tRNA-Leu-CAG	87.6
-	tRNA-Leu-TAA	26
-	tRNA-Leu-TAG	21.43
-	tRNA-Lys-TTT	6.86
-	tRNA-Met-CAT	32.04
-	tRNA-Pro-AGG	4.4
-	tRNA-Pro-CGG	2.2
-	tRNA-Pro-TGG	3.67
-	tRNA-Ser-AGA	44.1
-	tRNA-Ser-CGA	2
-	tRNA-Ser-GCT	22.58
-	tRNA-Ser-TGA	64.6
-	tRNA-Thr-AGT	3.2
-	tRNA-Thr-CGT	5.33
-	tRNA-Thr-TGT	10.92
-	tRNA-Trp-CCA	7.45
-	tRNA-Val-AAC	178.93
-	tRNA-Val-CAC	288.74
-	tRNA-Val-TAC	73.5
GtRNAdb-tRNA_5_end unmatch genome	-	383
-	tRNA-Gln-CTG_5_end	3.64
-	tRNA-Glu-CTC_5_end	53.1
-	tRNA-Glu-TTC_5_end	39.33
-	tRNA-His-GTG_5_end	5.33
-	tRNA-Leu-TAA_5_end	4.5
-	tRNA-Ser-AGA_5_end	1.4
-	tRNA-Ser-GCT_5_end	0.88
-	tRNA-Ser-TGA_5_end	0.4
-	tRNA-Thr-TGT_5_end	2.67
-	tRNA-Val-AAC_5_end	77.75
-	tRNA-Val-CAC_5_end	164.79
-	tRNA-Val-TAC_5_end	30
GtRNAdb-tRNA_3_end unmatch genome	-	75
-	tRNA-Arg-ACG_3_end	0.67
-	tRNA-Asp-GTC_3_end	72.57
-	tRNA-Gly-ACC_3_end	1.38
-	tRNA-Leu-TAG_3_end	0.43
GtRNAdb-tRNA_CCA_end unmatch genome	-	1721
-	tRNA-Ala-AGC_CCA_end	40.42
-	tRNA-Ala-CGC_CCA_end	5.95
-	tRNA-Ala-TGC_CCA_end	13.11
-	tRNA-Cys-GCA_CCA_end	1.67
-	tRNA-Glu-CTC_CCA_end	44.25
-	tRNA-Glu-TTC_CCA_end	286.5
-	tRNA-Gly-CCC_CCA_end	1104.26
-	tRNA-Gly-GCC_CCA_end	37.19
-	tRNA-His-GTG_CCA_end	34.2
-	tRNA-Leu-TAA_CCA_end	19.5
-	tRNA-Lys-TTT_CCA_end	4.29
-	tRNA-Met-CAT_CCA_end	20.41
-	tRNA-Pro-AGG_CCA_end	4.4
-	tRNA-Pro-CGG_CCA_end	2.2
-	tRNA-Pro-TGG_CCA_end	3.67
-	tRNA-Ser-AGA_CCA_end	30.1
-	tRNA-Ser-GCT_CCA_end	8.33
-	tRNA-Ser-TGA_CCA_end	55.6
-	tRNA-Thr-CGT_CCA_end	4
-	tRNA-Trp-CCA_CCA_end	1.71
piRNAdb-piRNA match genome	-	110496
piRNAdb-piRNA unmatch genome	-	1015354
Rfam-DNA match genome	-	8778
Rfam-gene_region match genome	-	2
Rfam-mRNA match genome	-	642
Rfam-other match genome	-	10
Rfam-other_RNA match genome	-	5
Rfam-piRNA match genome	-	0
Rfam-pseudogene match genome	-	0
Rfam-rRNA match genome	-	328
Rfam-snoRNA match genome	-	4
Rfam-DNA unmatch genome	-	6955
Rfam-gene_region unmatch genome	-	48
Rfam-mRNA unmatch genome	-	1467
Rfam-mt_DNA unmatch genome	-	17
Rfam-other unmatch genome	-	1804
Rfam-other_RNA unmatch genome	-	122
Rfam-rRNA unmatch genome	-	985
Rfam-snRNA unmatch genome	-	8
Rfam-snoRNA unmatch genome	-	1
Unannotated match genome	-	183386
Unannotated unmatch genome	-	338577
