# Supplementary material for: SPORTS1.0: A Tool for Annotating and Profiling Non-coding RNAs Optimized for rRNA- and tRNA-derived Small RNAs
Source: Genomics Proteomics Bioinformatics. 2018 May 3;16(2):144–51. doi: 10.1016/j.gpb.2018.04.004 (PMC6112344; doi:10.1016/j.gpb.2018.04.004)
Supplement: Supplementary Table S2 — Example output of SPORTS1.0 for sRNA sequence mismatch analysis for dataset GSM2304822 under the alignment criteria of mismatch ≤1 (A), ≤2 (B), and ≤3 (C). [file mmc6.xlsx]

## Sheet: Table S3A
Table S3A The detailed mismatch analysis of dataset GSM2304822 under the alignment criteria (mismatch ≤ 1)
Note: The 'H1.p' column contains the P values calculated using method 1 (considering n_mut as the read number of sequences containing a particular mismatch). The 'H2.p' column contains the P values calculated using method 2 (read number of sequences from multiple matching loci is uniformly distributed and consequently generates an adjusted n_mut). The values in 'H1.p Adj' and 'H2.p Adj' represent…
Sequence ID	Sequence	Mut position	Ref base	Mut base	No. of Ref reads	No. of Mut reads	Adj No. of Mut reads	H1.p	H1.p Adj	H2.p	H2.p Adj	Significance
t00000001	GCATTGGTGGTTCAGTGGTAGAATTCTCGC	5	G	T	22217	933624	164757	0	0	0	0	TRUE
t00000001	GCATTGGTGGTTCAGTGGTAGAATTCTCGC	15	A	G	1675	933624	109838	0	0	0	0	TRUE
t00000001	GCATTGGTGGTTCAGTGGTAGAATTCTCGC	28	T	C	223	933624	54919.1	0	0	0	0	TRUE
t00000002	GCATTGGTGGTTCAGTGGTAGAATTCTCGCC	5	G	T	18402	369623	65227.6	0	0	0	0	TRUE
t00000002	GCATTGGTGGTTCAGTGGTAGAATTCTCGCC	15	A	G	792	369623	43485.1	0	0	0	0	TRUE
t00000002	GCATTGGTGGTTCAGTGGTAGAATTCTCGCC	28	T	C	101	369623	21742.5	0	0	0	0	TRUE
t00000003	GCATTGTGGTTCAGTGGTAGAATTCTCGC	1	A	G	448	265222	3315.28	0	0	0	0	TRUE
t00000003	GCATTGTGGTTCAGTGGTAGAATTCTCGC	1	C	G	35	265222	2210.18	0	0	0	0	TRUE
t00000003	GCATTGTGGTTCAGTGGTAGAATTCTCGC	1	T	G	112	265222	3315.28	0	0	0	0	TRUE
t00000003	GCATTGTGGTTCAGTGGTAGAATTCTCGC	2	A	C	112	265222	3315.28	0	0	0	0	TRUE
t00000003	GCATTGTGGTTCAGTGGTAGAATTCTCGC	2	G	C	62	265222	3315.28	0	0	0	0	TRUE
t00000003	GCATTGTGGTTCAGTGGTAGAATTCTCGC	2	T	C	34	265222	2210.18	0	0	0	0	TRUE
t00000003	GCATTGTGGTTCAGTGGTAGAATTCTCGC	3	C	A	12	265222	4420.37	0	0	0	0	TRUE
t00000003	GCATTGTGGTTCAGTGGTAGAATTCTCGC	3	G	A	7	265222	2210.18	0	0	0	0	TRUE
t00000003	GCATTGTGGTTCAGTGGTAGAATTCTCGC	3	T	A	18	265222	2210.18	0	0	0	0	TRUE
t00000003	GCATTGTGGTTCAGTGGTAGAATTCTCGC	4	A	T	19	265222	2210.18	0	0	0	0	TRUE
t00000003	GCATTGTGGTTCAGTGGTAGAATTCTCGC	4	C	T	32	265222	3315.28	0	0	0	0	TRUE
t00000003	GCATTGTGGTTCAGTGGTAGAATTCTCGC	4	G	T	10	265222	2210.18	0	0	0	0	TRUE
t00000003	GCATTGTGGTTCAGTGGTAGAATTCTCGC	5	A	T	42	265222	4420.37	0	0	0	0	TRUE
t00000003	GCATTGTGGTTCAGTGGTAGAATTCTCGC	5	C	T	103	265222	3315.28	0	0	0	0	TRUE
t00000003	GCATTGTGGTTCAGTGGTAGAATTCTCGC	5	G	T	309	265222	4420.37	0	0	0	0	TRUE
t00000003	GCATTGTGGTTCAGTGGTAGAATTCTCGC	6	A	G	22	265222	2210.18	0	0	0	0	TRUE
t00000003	GCATTGTGGTTCAGTGGTAGAATTCTCGC	6	C	G	12	265222	2210.18	0	0	0	0	TRUE
t00000003	GCATTGTGGTTCAGTGGTAGAATTCTCGC	6	T	G	188	265222	3315.28	0	0	0	0	TRUE
t00000003	GCATTGTGGTTCAGTGGTAGAATTCTCGC	7	A	T	69	265222	2210.18	0	0	0	0	TRUE
t00000003	GCATTGTGGTTCAGTGGTAGAATTCTCGC	7	C	T	134	265222	4420.37	0	0	0	0	TRUE
t00000003	GCATTGTGGTTCAGTGGTAGAATTCTCGC	7	G	T	449	265222	2210.18	0	0	0	0	TRUE
t00000003	GCATTGTGGTTCAGTGGTAGAATTCTCGC	8	A	G	449	265222	3315.28	0	0	0	0	TRUE
t00000003	GCATTGTGGTTCAGTGGTAGAATTCTCGC	8	C	G	406	265222	3315.28	0	0	0	0	TRUE
t00000003	GCATTGTGGTTCAGTGGTAGAATTCTCGC	8	T	G	757	265222	5525.46	0	0	0	0	TRUE
t00000003	GCATTGTGGTTCAGTGGTAGAATTCTCGC	9	A	G	16	265222	2210.18	0	0	0	0	TRUE
t00000003	GCATTGTGGTTCAGTGGTAGAATTCTCGC	9	C	G	2	265222	2210.18	0	0	0	0	TRUE
t00000003	GCATTGTGGTTCAGTGGTAGAATTCTCGC	9	T	G	68	265222	2210.18	0	0	0	0	TRUE
t00000003	GCATTGTGGTTCAGTGGTAGAATTCTCGC	10	A	T	18	265222	2210.18	0	0	0	0	TRUE
t00000003	GCATTGTGGTTCAGTGGTAGAATTCTCGC	10	C	T	79	265222	2210.18	0	0	0	0	TRUE
t00000003	GCATTGTGGTTCAGTGGTAGAATTCTCGC	10	G	T	278	265222	4420.37	0	0	0	0	TRUE
t00000003	GCATTGTGGTTCAGTGGTAGAATTCTCGC	11	A	T	11	265222	2210.18	0	0	0	0	TRUE
t00000003	GCATTGTGGTTCAGTGGTAGAATTCTCGC	11	C	T	11	265222	2210.18	0	0	0	0	TRUE
t00000003	GCATTGTGGTTCAGTGGTAGAATTCTCGC	11	G	T	0	265222	2210.18	0	0	0	0	TRUE
t00000003	GCATTGTGGTTCAGTGGTAGAATTCTCGC	12	A	C	96	265222	2210.18	0	0	0	0	TRUE
t00000003	GCATTGTGGTTCAGTGGTAGAATTCTCGC	12	G	C	42	265222	2210.18	0	0	0	0	TRUE
t00000003	GCATTGTGGTTCAGTGGTAGAATTCTCGC	12	T	C	63	265222	2210.18	0	0	0	0	TRUE
t00000003	GCATTGTGGTTCAGTGGTAGAATTCTCGC	13	C	A	65	265222	3315.28	0	0	0	0	TRUE
t00000003	GCATTGTGGTTCAGTGGTAGAATTCTCGC	13	G	A	64	265222	2210.18	0	0	0	0	TRUE
t00000003	GCATTGTGGTTCAGTGGTAGAATTCTCGC	13	T	A	23	265222	2210.18	0	0	0	0	TRUE
t00000003	GCATTGTGGTTCAGTGGTAGAATTCTCGC	14	A	G	692	265222	5525.46	0	0	0	0	TRUE
t00000003	GCATTGTGGTTCAGTGGTAGAATTCTCGC	14	C	G	8	265222	2210.18	0	0	0	0	TRUE
t00000003	GCATTGTGGTTCAGTGGTAGAATTCTCGC	14	T	G	70	265222	2210.18	0	0	0	0	TRUE
t00000003	GCATTGTGGTTCAGTGGTAGAATTCTCGC	15	A	T	35	265222	2210.18	0	0	0	0	TRUE
t00000003	GCATTGTGGTTCAGTGGTAGAATTCTCGC	15	C	T	64	265222	2210.18	0	0	0	0	TRUE
t00000003	GCATTGTGGTTCAGTGGTAGAATTCTCGC	15	G	T	242	265222	2210.18	0	0	0	0	TRUE
t00000003	GCATTGTGGTTCAGTGGTAGAATTCTCGC	16	A	G	45	265222	2210.18	0	0	0	0	TRUE
t00000003	GCATTGTGGTTCAGTGGTAGAATTCTCGC	16	C	G	16	265222	2210.18	0	0	0	0	TRUE
t00000003	GCATTGTGGTTCAGTGGTAGAATTCTCGC	16	T	G	89	265222	2210.18	0	0	0	0	TRUE
t00000003	GCATTGTGGTTCAGTGGTAGAATTCTCGC	17	A	G	19	265222	2210.18	0	0	0	0	TRUE
t00000003	GCATTGTGGTTCAGTGGTAGAATTCTCGC	17	C	G	9	265222	2210.18	0	0	0	0	TRUE
t00000003	GCATTGTGGTTCAGTGGTAGAATTCTCGC	17	T	G	71	265222	3315.28	0	0	0	0	TRUE
t00000003	GCATTGTGGTTCAGTGGTAGAATTCTCGC	18	A	T	28	265222	4420.37	0	0	0	0	TRUE
t00000003	GCATTGTGGTTCAGTGGTAGAATTCTCGC	18	C	T	209	265222	3315.28	0	0	0	0	TRUE
t00000003	GCATTGTGGTTCAGTGGTAGAATTCTCGC	18	G	T	99	265222	3315.28	0	0	0	0	TRUE
t00000003	GCATTGTGGTTCAGTGGTAGAATTCTCGC	19	C	A	2	265222	1105.09	0	0	0	0	TRUE
t00000003	GCATTGTGGTTCAGTGGTAGAATTCTCGC	19	G	A	56	265222	3315.28	0	0	0	0	TRUE
t00000003	GCATTGTGGTTCAGTGGTAGAATTCTCGC	19	T	A	22	265222	2210.18	0	0	0	0	TRUE
t00000003	GCATTGTGGTTCAGTGGTAGAATTCTCGC	20	A	G	58	265222	2210.18	0	0	0	0	TRUE
t00000003	GCATTGTGGTTCAGTGGTAGAATTCTCGC	20	C	G	13	265222	3315.28	0	0	0	0	TRUE
t00000003	GCATTGTGGTTCAGTGGTAGAATTCTCGC	20	T	G	42	265222	2210.18	0	0	0	0	TRUE
t00000003	GCATTGTGGTTCAGTGGTAGAATTCTCGC	21	C	A	6	265222	2210.18	0	0	0	0	TRUE
t00000003	GCATTGTGGTTCAGTGGTAGAATTCTCGC	21	G	A	38	265222	2210.18	0	0	0	0	TRUE
t00000003	GCATTGTGGTTCAGTGGTAGAATTCTCGC	21	T	A	9	265222	2210.18	0	0	0	0	TRUE
t00000003	GCATTGTGGTTCAGTGGTAGAATTCTCGC	22	C	A	2	265222	3315.28	0	0	0	0	TRUE
t00000003	GCATTGTGGTTCAGTGGTAGAATTCTCGC	22	G	A	13	265222	2210.18	0	0	0	0	TRUE
t00000003	GCATTGTGGTTCAGTGGTAGAATTCTCGC	22	T	A	6	265222	2210.18	0	0	0	0	TRUE
t00000003	GCATTGTGGTTCAGTGGTAGAATTCTCGC	23	A	T	18	265222	1105.09	0	0	0	0	TRUE
t00000003	GCATTGTGGTTCAGTGGTAGAATTCTCGC	23	C	T	25	265222	2210.18	0	0	0	0	TRUE
t00000003	GCATTGTGGTTCAGTGGTAGAATTCTCGC	23	G	T	0	265222	2210.18	0	0	0	0	TRUE
t00000003	GCATTGTGGTTCAGTGGTAGAATTCTCGC	24	A	T	6	265222	2210.18	0	0	0	0	TRUE
t00000003	GCATTGTGGTTCAGTGGTAGAATTCTCGC	24	C	T	15	265222	2210.18	0	0	0	0	TRUE
t00000003	GCATTGTGGTTCAGTGGTAGAATTCTCGC	24	G	T	1	265222	2210.18	0	0	0	0	TRUE
t00000003	GCATTGTGGTTCAGTGGTAGAATTCTCGC	25	A	C	32	265222	4420.37	0	0	0	0	TRUE
t00000003	GCATTGTGGTTCAGTGGTAGAATTCTCGC	25	G	C	19	265222	2210.18	0	0	0	0	TRUE
t00000003	GCATTGTGGTTCAGTGGTAGAATTCTCGC	25	T	C	18	265222	3315.28	0	0	0	0	TRUE
t00000003	GCATTGTGGTTCAGTGGTAGAATTCTCGC	26	A	T	27	265222	2210.18	0	0	0	0	TRUE
t00000003	GCATTGTGGTTCAGTGGTAGAATTCTCGC	26	C	T	36	265222	3315.28	0	0	0	0	TRUE
t00000003	GCATTGTGGTTCAGTGGTAGAATTCTCGC	26	G	T	1	265222	2210.18	0	0	0	0	TRUE
t00000003	GCATTGTGGTTCAGTGGTAGAATTCTCGC	27	A	C	70	265222	3315.28	0	0	0	0	TRUE
t00000003	GCATTGTGGTTCAGTGGTAGAATTCTCGC	27	G	C	12	265222	2210.18	0	0	0	0	TRUE
t00000003	GCATTGTGGTTCAGTGGTAGAATTCTCGC	27	T	C	60	265222	5525.46	0	0	0	0	TRUE
t00000003	GCATTGTGGTTCAGTGGTAGAATTCTCGC	28	A	G	1212	265222	3315.28	0	0	0	0	TRUE
t00000003	GCATTGTGGTTCAGTGGTAGAATTCTCGC	28	C	G	39	265222	3315.28	0	0	0	0	TRUE
t00000003	GCATTGTGGTTCAGTGGTAGAATTCTCGC	28	T	G	156	265222	5525.46	0	0	0	0	TRUE
t00000003	GCATTGTGGTTCAGTGGTAGAATTCTCGC	29	A	C	199	265222	5525.46	0	0	0	0	TRUE
t00000003	GCATTGTGGTTCAGTGGTAGAATTCTCGC	29	G	C	15	265222	3315.28	0	0	0	0	TRUE
t00000003	GCATTGTGGTTCAGTGGTAGAATTCTCGC	29	T	C	105	265222	4420.37	0	0	0	0	TRUE
t00000004	GTTTCCGTAGTGTAGTGGTTATCACGTTCGCC	6	T	C	116	218295	19845	0	0	0	0	TRUE
t00000004	GTTTCCGTAGTGTAGTGGTTATCACGTTCGCC	7	C	G	253	218295	19845	0	0	0	0	TRUE
t00000004	GTTTCCGTAGTGTAGTGGTTATCACGTTCGCC	26	A	G	5435	218295	19845	0	0	0	0	TRUE
t00000004	GTTTCCGTAGTGTAGTGGTTATCACGTTCGCC	27	C	T	3571	218295	19845	0	0	0	0	TRUE
t00000005	GCATTGGTGGTTCAGTGGTAGAATTCTC	5	G	T	29682	204197	45377.1	0	0	0	0	TRUE
t00000005	GCATTGGTGGTTCAGTGGTAGAATTCTC	15	A	G	28	204197	22688.6	0	0	0	0	TRUE
t00000005	GCATTGGTGGTTCAGTGGTAGAATTCTC	28	T	C	53	204197	11344.3	0	0	0	0	TRUE
t00000006	GTTTCCGTAGTGTAGTGGTTATCACGTTCGCCT	6	T	C	289	108736	9885.09	0	0	0	0	TRUE
t00000006	GTTTCCGTAGTGTAGTGGTTATCACGTTCGCCT	7	C	G	186	108736	9885.09	0	0	0	0	TRUE
t00000006	GTTTCCGTAGTGTAGTGGTTATCACGTTCGCCT	26	A	G	6466	108736	9885.09	0	0	0	0	TRUE
t00000006	GTTTCCGTAGTGTAGTGGTTATCACGTTCGCCT	27	C	T	2674	108736	9885.09	0	0	0	0	TRUE
t00000007	GCATTGTGGTTCAGTGGTAGAATTCTCGCC	1	A	G	185	105822	1749.12	0	0	0	0	TRUE
t00000007	GCATTGTGGTTCAGTGGTAGAATTCTCGCC	1	C	G	13	105822	874.562	0	0	0	0	TRUE
t00000007	GCATTGTGGTTCAGTGGTAGAATTCTCGCC	1	T	G	47	105822	1749.12	0	0	0	0	TRUE
t00000007	GCATTGTGGTTCAGTGGTAGAATTCTCGCC	2	A	C	42	105822	1749.12	0	0	0	0	TRUE
t00000007	GCATTGTGGTTCAGTGGTAGAATTCTCGCC	2	G	C	22	105822	874.562	0	0	0	0	TRUE
t00000007	GCATTGTGGTTCAGTGGTAGAATTCTCGCC	2	T	C	14	105822	874.562	0	0	0	0	TRUE
t00000007	GCATTGTGGTTCAGTGGTAGAATTCTCGCC	3	C	A	2	105822	1749.12	0	0	0	0	TRUE
t00000007	GCATTGTGGTTCAGTGGTAGAATTCTCGCC	3	G	A	0	105822	874.562	0	0	0	0	TRUE
t00000007	GCATTGTGGTTCAGTGGTAGAATTCTCGCC	3	T	A	7	105822	874.562	0	0	0	0	TRUE
t00000007	GCATTGTGGTTCAGTGGTAGAATTCTCGCC	4	A	T	6	105822	874.562	0	0	0	0	TRUE
t00000007	GCATTGTGGTTCAGTGGTAGAATTCTCGCC	4	C	T	15	105822	1749.12	0	0	0	0	TRUE
t00000007	GCATTGTGGTTCAGTGGTAGAATTCTCGCC	4	G	T	6	105822	874.562	0	0	0	0	TRUE
t00000007	GCATTGTGGTTCAGTGGTAGAATTCTCGCC	5	A	T	11	105822	1749.12	0	0	0	0	TRUE
t00000007	GCATTGTGGTTCAGTGGTAGAATTCTCGCC	5	C	T	40	105822	1749.12	0	0	0	0	TRUE
t00000007	GCATTGTGGTTCAGTGGTAGAATTCTCGCC	5	G	T	133	105822	1749.12	0	0	0	0	TRUE
t00000007	GCATTGTGGTTCAGTGGTAGAATTCTCGCC	6	A	G	4	105822	874.562	0	0	0	0	TRUE
t00000007	GCATTGTGGTTCAGTGGTAGAATTCTCGCC	6	C	G	3	105822	874.562	0	0	0	0	TRUE
t00000007	GCATTGTGGTTCAGTGGTAGAATTCTCGCC	6	T	G	64	105822	1749.12	0	0	0	0	TRUE
t00000007	GCATTGTGGTTCAGTGGTAGAATTCTCGCC	7	A	T	43	105822	874.562	0	0	0	0	TRUE
t00000007	GCATTGTGGTTCAGTGGTAGAATTCTCGCC	7	C	T	80	105822	2623.69	0	0	0	0	TRUE
t00000007	GCATTGTGGTTCAGTGGTAGAATTCTCGCC	7	G	T	146	105822	874.562	0	0	0	0	TRUE
t00000007	GCATTGTGGTTCAGTGGTAGAATTCTCGCC	8	A	G	167	105822	1749.12	0	0	0	0	TRUE
t00000007	GCATTGTGGTTCAGTGGTAGAATTCTCGCC	8	C	G	126	105822	1749.12	0	0	0	0	TRUE
t00000007	GCATTGTGGTTCAGTGGTAGAATTCTCGCC	8	T	G	179	105822	1749.12	0	0	0	0	TRUE
t00000007	GCATTGTGGTTCAGTGGTAGAATTCTCGCC	9	A	G	8	105822	874.562	0	0	0	0	TRUE
t00000007	GCATTGTGGTTCAGTGGTAGAATTCTCGCC	9	C	G	2	105822	874.562	0	0	0	0	TRUE
t00000007	GCATTGTGGTTCAGTGGTAGAATTCTCGCC	9	T	G	22	105822	874.562	0	0	0	0	TRUE
t00000007	GCATTGTGGTTCAGTGGTAGAATTCTCGCC	10	A	T	9	105822	874.562	0	0	0	0	TRUE
t00000007	GCATTGTGGTTCAGTGGTAGAATTCTCGCC	10	C	T	31	105822	874.562	0	0	0	0	TRUE
t00000007	GCATTGTGGTTCAGTGGTAGAATTCTCGCC	10	G	T	30	105822	874.562	0	0	0	0	TRUE
t00000007	GCATTGTGGTTCAGTGGTAGAATTCTCGCC	11	A	T	3	105822	874.562	0	0	0	0	TRUE
t00000007	GCATTGTGGTTCAGTGGTAGAATTCTCGCC	11	C	T	2	105822	874.562	0	0	0	0	TRUE
t00000007	GCATTGTGGTTCAGTGGTAGAATTCTCGCC	11	G	T	0	105822	874.562	0	0	0	0	TRUE
t00000007	GCATTGTGGTTCAGTGGTAGAATTCTCGCC	12	A	C	35	105822	874.562	0	0	0	0	TRUE
t00000007	GCATTGTGGTTCAGTGGTAGAATTCTCGCC	12	G	C	25	105822	874.562	0	0	0	0	TRUE
t00000007	GCATTGTGGTTCAGTGGTAGAATTCTCGCC	12	T	C	13	105822	874.562	0	0	0	0	TRUE
t00000007	GCATTGTGGTTCAGTGGTAGAATTCTCGCC	13	C	A	68	105822	874.562	0	0	0	0	TRUE
t00000007	GCATTGTGGTTCAGTGGTAGAATTCTCGCC	13	G	A	20	105822	874.562	0	0	0	0	TRUE
t00000007	GCATTGTGGTTCAGTGGTAGAATTCTCGCC	13	T	A	3	105822	874.562	0	0	0	0	TRUE
t00000007	GCATTGTGGTTCAGTGGTAGAATTCTCGCC	14	A	G	287	105822	2623.69	0	0	0	0	TRUE
t00000007	GCATTGTGGTTCAGTGGTAGAATTCTCGCC	14	C	G	2	105822	874.562	0	0	0	0	TRUE
t00000007	GCATTGTGGTTCAGTGGTAGAATTCTCGCC	14	T	G	24	105822	874.562	0	0	0	0	TRUE
t00000007	GCATTGTGGTTCAGTGGTAGAATTCTCGCC	15	A	T	14	105822	874.562	0	0	0	0	TRUE
t00000007	GCATTGTGGTTCAGTGGTAGAATTCTCGCC	15	C	T	35	105822	874.562	0	0	0	0	TRUE
t00000007	GCATTGTGGTTCAGTGGTAGAATTCTCGCC	15	G	T	83	105822	874.562	0	0	0	0	TRUE
t00000007	GCATTGTGGTTCAGTGGTAGAATTCTCGCC	16	A	G	10	105822	874.562	0	0	0	0	TRUE
t00000007	GCATTGTGGTTCAGTGGTAGAATTCTCGCC	16	C	G	4	105822	874.562	0	0	0	0	TRUE
t00000007	GCATTGTGGTTCAGTGGTAGAATTCTCGCC	16	T	G	38	105822	874.562	0	0	0	0	TRUE
t00000007	GCATTGTGGTTCAGTGGTAGAATTCTCGCC	17	A	G	9	105822	874.562	0	0	0	0	TRUE
t00000007	GCATTGTGGTTCAGTGGTAGAATTCTCGCC	17	C	G	6	105822	874.562	0	0	0	0	TRUE
t00000007	GCATTGTGGTTCAGTGGTAGAATTCTCGCC	17	T	G	27	105822	1749.12	0	0	0	0	TRUE
t00000007	GCATTGTGGTTCAGTGGTAGAATTCTCGCC	18	A	T	16	105822	1749.12	0	0	0	0	TRUE
t00000007	GCATTGTGGTTCAGTGGTAGAATTCTCGCC	18	C	T	100	105822	874.562	0	0	0	0	TRUE
t00000007	GCATTGTGGTTCAGTGGTAGAATTCTCGCC	18	G	T	97	105822	874.562	0	0	0	0	TRUE
t00000007	GCATTGTGGTTCAGTGGTAGAATTCTCGCC	19	C	A	0	105822	874.562	0	0	0	0	TRUE
t00000007	GCATTGTGGTTCAGTGGTAGAATTCTCGCC	19	G	A	20	105822	874.562	0	0	0	0	TRUE
t00000007	GCATTGTGGTTCAGTGGTAGAATTCTCGCC	19	T	A	5	105822	874.562	0	0	0	0	TRUE
t00000007	GCATTGTGGTTCAGTGGTAGAATTCTCGCC	20	A	G	17	105822	874.562	0	0	0	0	TRUE
t00000007	GCATTGTGGTTCAGTGGTAGAATTCTCGCC	20	C	G	7	105822	1749.12	0	0	0	0	TRUE
t00000007	GCATTGTGGTTCAGTGGTAGAATTCTCGCC	20	T	G	16	105822	874.562	0	0	0	0	TRUE
t00000007	GCATTGTGGTTCAGTGGTAGAATTCTCGCC	21	C	A	0	105822	874.562	0	0	0	0	TRUE
t00000007	GCATTGTGGTTCAGTGGTAGAATTCTCGCC	21	G	A	17	105822	874.562	0	0	0	0	TRUE
t00000007	GCATTGTGGTTCAGTGGTAGAATTCTCGCC	21	T	A	1	105822	874.562	0	0	0	0	TRUE
t00000007	GCATTGTGGTTCAGTGGTAGAATTCTCGCC	22	C	A	0	105822	1749.12	0	0	0	0	TRUE
t00000007	GCATTGTGGTTCAGTGGTAGAATTCTCGCC	22	G	A	9	105822	874.562	0	0	0	0	TRUE
t00000007	GCATTGTGGTTCAGTGGTAGAATTCTCGCC	22	T	A	2	105822	874.562	0	0	0	0	TRUE
t00000007	GCATTGTGGTTCAGTGGTAGAATTCTCGCC	23	A	T	16	105822	874.562	0	0	0	0	TRUE
t00000007	GCATTGTGGTTCAGTGGTAGAATTCTCGCC	23	C	T	16	105822	874.562	0	0	0	0	TRUE
t00000007	GCATTGTGGTTCAGTGGTAGAATTCTCGCC	23	G	T	1	105822	874.562	0	0	0	0	TRUE
t00000007	GCATTGTGGTTCAGTGGTAGAATTCTCGCC	24	A	T	7	105822	874.562	0	0	0	0	TRUE
t00000007	GCATTGTGGTTCAGTGGTAGAATTCTCGCC	24	C	T	11	105822	874.562	0	0	0	0	TRUE
t00000007	GCATTGTGGTTCAGTGGTAGAATTCTCGCC	24	G	T	0	105822	874.562	0	0	0	0	TRUE
t00000007	GCATTGTGGTTCAGTGGTAGAATTCTCGCC	25	A	C	19	105822	874.562	0	0	0	0	TRUE
t00000007	GCATTGTGGTTCAGTGGTAGAATTCTCGCC	25	G	C	7	105822	874.562	0	0	0	0	TRUE
t00000007	GCATTGTGGTTCAGTGGTAGAATTCTCGCC	25	T	C	14	105822	874.562	0	0	0	0	TRUE
t00000007	GCATTGTGGTTCAGTGGTAGAATTCTCGCC	26	A	T	12	105822	874.562	0	0	0	0	TRUE
t00000007	GCATTGTGGTTCAGTGGTAGAATTCTCGCC	26	C	T	29	105822	1749.12	0	0	0	0	TRUE
t00000007	GCATTGTGGTTCAGTGGTAGAATTCTCGCC	26	G	T	0	105822	874.562	0	0	0	0	TRUE
t00000007	GCATTGTGGTTCAGTGGTAGAATTCTCGCC	27	A	C	36	105822	874.562	0	0	0	0	TRUE
t00000007	GCATTGTGGTTCAGTGGTAGAATTCTCGCC	27	G	C	10	105822	874.562	0	0	0	0	TRUE
t00000007	GCATTGTGGTTCAGTGGTAGAATTCTCGCC	27	T	C	24	105822	874.562	0	0	0	0	TRUE
t00000007	GCATTGTGGTTCAGTGGTAGAATTCTCGCC	28	A	G	41	105822	874.562	0	0	0	0	TRUE
t00000007	GCATTGTGGTTCAGTGGTAGAATTCTCGCC	28	C	G	22	105822	1749.12	0	0	0	0	TRUE
t00000007	GCATTGTGGTTCAGTGGTAGAATTCTCGCC	28	T	G	50	105822	1749.12	0	0	0	0	TRUE
t00000007	GCATTGTGGTTCAGTGGTAGAATTCTCGCC	29	A	C	322	105822	874.562	0	0	0	0	TRUE
t00000007	GCATTGTGGTTCAGTGGTAGAATTCTCGCC	29	G	C	6	105822	874.562	0	0	0	0	TRUE
t00000007	GCATTGTGGTTCAGTGGTAGAATTCTCGCC	29	T	C	18	105822	1749.12	0	0	0	0	TRUE
t00000007	GCATTGTGGTTCAGTGGTAGAATTCTCGCC	30	A	C	67	105822	874.562	0	0	0	0	TRUE
t00000007	GCATTGTGGTTCAGTGGTAGAATTCTCGCC	30	G	C	4	105822	874.562	0	0	0	0	TRUE
t00000007	GCATTGTGGTTCAGTGGTAGAATTCTCGCC	30	T	C	237	105822	2623.69	0	0	0	0	TRUE
t00000008	TCCCTGGTGGTCTAGTGGTTAGGATTCGG	9	A	G	168	90413	6954.85	0	0	0	0	TRUE
t00000008	TCCCTGGTGGTCTAGTGGTTAGGATTCGG	19	C	T	21	90413	13909.7	0	0	0	0	TRUE
t00000008	TCCCTGGTGGTCTAGTGGTTAGGATTCGG	27	T	C	52	90413	6954.85	0	0	0	0	TRUE
t00000009	TCCCTGGTGGTCTAGTGGTTAGGATTCGGC	19	C	T	13	81651	13608.5	0	0	0	0	TRUE
t00000009	TCCCTGGTGGTCTAGTGGTTAGGATTCGGC	27	T	C	65	81651	6804.25	0	0	0	0	TRUE
t00000010	GCATTGTGGTTCAGTGGTAGAATTCTC	1	A	G	124	64928	735.034	0	0	0	0	TRUE
t00000010	GCATTGTGGTTCAGTGGTAGAATTCTC	1	C	G	11	64928	367.517	0	0	0	0	TRUE
t00000010	GCATTGTGGTTCAGTGGTAGAATTCTC	1	T	G	39	64928	857.54	0	0	0	0	TRUE
t00000010	GCATTGTGGTTCAGTGGTAGAATTCTC	2	A	C	28	64928	612.528	0	0	0	0	TRUE
t00000010	GCATTGTGGTTCAGTGGTAGAATTCTC	2	G	C	12	64928	490.023	0	0	0	0	TRUE
t00000010	GCATTGTGGTTCAGTGGTAGAATTCTC	2	T	C	5	64928	490.023	0	0	0	0	TRUE
t00000010	GCATTGTGGTTCAGTGGTAGAATTCTC	3	C	A	2	64928	857.54	0	0	0	0	TRUE
t00000010	GCATTGTGGTTCAGTGGTAGAATTCTC	3	G	A	0	64928	490.023	0	0	0	0	TRUE
t00000010	GCATTGTGGTTCAGTGGTAGAATTCTC	3	T	A	3	64928	490.023	0	0	0	0	TRUE
t00000010	GCATTGTGGTTCAGTGGTAGAATTCTC	4	A	T	5	64928	490.023	0	0	0	0	TRUE
t00000010	GCATTGTGGTTCAGTGGTAGAATTCTC	4	C	T	6	64928	735.034	0	0	0	0	TRUE
t00000010	GCATTGTGGTTCAGTGGTAGAATTCTC	4	G	T	3	64928	367.517	0	0	0	0	TRUE
t00000010	GCATTGTGGTTCAGTGGTAGAATTCTC	5	A	T	10	64928	612.528	0	0	0	0	TRUE
t00000010	GCATTGTGGTTCAGTGGTAGAATTCTC	5	C	T	30	64928	735.034	0	0	0	0	TRUE
t00000010	GCATTGTGGTTCAGTGGTAGAATTCTC	5	G	T	53	64928	735.034	0	0	0	0	TRUE
t00000010	GCATTGTGGTTCAGTGGTAGAATTCTC	6	A	G	1	64928	735.034	0	0	0	0	TRUE
t00000010	GCATTGTGGTTCAGTGGTAGAATTCTC	6	C	G	0	64928	367.517	0	0	0	0	TRUE
t00000010	GCATTGTGGTTCAGTGGTAGAATTCTC	6	T	G	31	64928	612.528	0	0	0	0	TRUE
t00000010	GCATTGTGGTTCAGTGGTAGAATTCTC	7	A	T	15	64928	612.528	0	0	0	0	TRUE
t00000010	GCATTGTGGTTCAGTGGTAGAATTCTC	7	C	T	32	64928	1225.06	0	0	0	0	TRUE
t00000010	GCATTGTGGTTCAGTGGTAGAATTCTC	7	G	T	71	64928	1102.55	0	0	0	0	TRUE
t00000010	GCATTGTGGTTCAGTGGTAGAATTCTC	8	A	G	19	64928	980.045	0	0	0	0	TRUE
t00000010	GCATTGTGGTTCAGTGGTAGAATTCTC	8	C	G	9	64928	1225.06	0	0	0	0	TRUE
t00000010	GCATTGTGGTTCAGTGGTAGAATTCTC	8	T	G	59	64928	1715.08	0	0	0	0	TRUE
t00000010	GCATTGTGGTTCAGTGGTAGAATTCTC	9	A	G	5	64928	980.045	0	0	0	0	TRUE
t00000010	GCATTGTGGTTCAGTGGTAGAATTCTC	9	C	G	2	64928	490.023	0	0	0	0	TRUE
t00000010	GCATTGTGGTTCAGTGGTAGAATTCTC	9	T	G	7	64928	612.528	0	0	0	0	TRUE
t00000010	GCATTGTGGTTCAGTGGTAGAATTCTC	10	A	T	0	64928	367.517	0	0	0	0	TRUE
t00000010	GCATTGTGGTTCAGTGGTAGAATTCTC	10	C	T	29	64928	857.54	0	0	0	0	TRUE
t00000010	GCATTGTGGTTCAGTGGTAGAATTCTC	10	G	T	54	64928	1102.55	0	0	0	0	TRUE
t00000010	GCATTGTGGTTCAGTGGTAGAATTCTC	11	A	T	2	64928	490.023	0	0	0	0	TRUE
t00000010	GCATTGTGGTTCAGTGGTAGAATTCTC	11	C	T	9	64928	612.528	0	0	0	0	TRUE
t00000010	GCATTGTGGTTCAGTGGTAGAATTCTC	11	G	T	0	64928	245.011	0	0	0	0	TRUE
t00000010	GCATTGTGGTTCAGTGGTAGAATTCTC	12	A	C	19	64928	367.517	0	0	0	0	TRUE
t00000010	GCATTGTGGTTCAGTGGTAGAATTCTC	12	G	C	17	64928	367.517	0	0	0	0	TRUE
t00000010	GCATTGTGGTTCAGTGGTAGAATTCTC	12	T	C	17	64928	490.023	0	0	0	0	TRUE
t00000010	GCATTGTGGTTCAGTGGTAGAATTCTC	13	C	A	23	64928	735.034	0	0	0	0	TRUE
t00000010	GCATTGTGGTTCAGTGGTAGAATTCTC	13	G	A	18	64928	490.023	0	0	0	0	TRUE
t00000010	GCATTGTGGTTCAGTGGTAGAATTCTC	13	T	A	2	64928	490.023	0	0	0	0	TRUE
t00000010	GCATTGTGGTTCAGTGGTAGAATTCTC	14	A	G	8	64928	1225.06	0	0	0	0	TRUE
t00000010	GCATTGTGGTTCAGTGGTAGAATTCTC	14	C	G	0	64928	490.023	0	0	0	0	TRUE
t00000010	GCATTGTGGTTCAGTGGTAGAATTCTC	14	T	G	18	64928	490.023	0	0	0	0	TRUE
t00000010	GCATTGTGGTTCAGTGGTAGAATTCTC	15	A	T	4	64928	490.023	0	0	0	0	TRUE
t00000010	GCATTGTGGTTCAGTGGTAGAATTCTC	15	C	T	11	64928	980.045	0	0	0	0	TRUE
t00000010	GCATTGTGGTTCAGTGGTAGAATTCTC	15	G	T	58	64928	1225.06	0	0	0	0	TRUE
t00000010	GCATTGTGGTTCAGTGGTAGAATTCTC	16	A	G	9	64928	612.528	0	0	0	0	TRUE
t00000010	GCATTGTGGTTCAGTGGTAGAATTCTC	16	C	G	1	64928	490.023	0	0	0	0	TRUE
t00000010	GCATTGTGGTTCAGTGGTAGAATTCTC	16	T	G	25	64928	367.517	0	0	0	0	TRUE
t00000010	GCATTGTGGTTCAGTGGTAGAATTCTC	17	A	G	6	64928	490.023	0	0	0	0	TRUE
t00000010	GCATTGTGGTTCAGTGGTAGAATTCTC	17	C	G	4	64928	490.023	0	0	0	0	TRUE
t00000010	GCATTGTGGTTCAGTGGTAGAATTCTC	17	T	G	20	64928	857.54	0	0	0	0	TRUE
t00000010	GCATTGTGGTTCAGTGGTAGAATTCTC	18	A	T	6	64928	980.045	0	0	0	0	TRUE
t00000010	GCATTGTGGTTCAGTGGTAGAATTCTC	18	C	T	33	64928	1347.56	0	0	0	0	TRUE
t00000010	GCATTGTGGTTCAGTGGTAGAATTCTC	18	G	T	24	64928	980.045	0	0	0	0	TRUE
t00000010	GCATTGTGGTTCAGTGGTAGAATTCTC	19	C	A	0	64928	245.011	0	0	0	0	TRUE
t00000010	GCATTGTGGTTCAGTGGTAGAATTCTC	19	G	A	14	64928	490.023	0	0	0	0	TRUE
t00000010	GCATTGTGGTTCAGTGGTAGAATTCTC	19	T	A	4	64928	367.517	0	0	0	0	TRUE
t00000010	GCATTGTGGTTCAGTGGTAGAATTCTC	20	A	G	12	64928	367.517	0	0	0	0	TRUE
t00000010	GCATTGTGGTTCAGTGGTAGAATTCTC	20	C	G	5	64928	490.023	0	0	0	0	TRUE
t00000010	GCATTGTGGTTCAGTGGTAGAATTCTC	20	T	G	13	64928	735.034	0	0	0	0	TRUE
t00000010	GCATTGTGGTTCAGTGGTAGAATTCTC	21	C	A	2	64928	1225.06	0	0	0	0	TRUE
t00000010	GCATTGTGGTTCAGTGGTAGAATTCTC	21	G	A	17	64928	490.023	0	0	0	0	TRUE
t00000010	GCATTGTGGTTCAGTGGTAGAATTCTC	21	T	A	0	64928	367.517	0	0	0	0	TRUE
t00000010	GCATTGTGGTTCAGTGGTAGAATTCTC	22	C	A	2	64928	980.045	0	0	0	0	TRUE
t00000010	GCATTGTGGTTCAGTGGTAGAATTCTC	22	G	A	1	64928	490.023	0	0	0	0	TRUE
t00000010	GCATTGTGGTTCAGTGGTAGAATTCTC	22	T	A	0	64928	612.528	0	0	0	0	TRUE
t00000010	GCATTGTGGTTCAGTGGTAGAATTCTC	23	A	T	12	64928	367.517	0	0	0	0	TRUE
t00000010	GCATTGTGGTTCAGTGGTAGAATTCTC	23	C	T	2	64928	612.528	0	0	0	0	TRUE
t00000010	GCATTGTGGTTCAGTGGTAGAATTCTC	23	G	T	0	64928	1102.55	0	0	0	0	TRUE
t00000010	GCATTGTGGTTCAGTGGTAGAATTCTC	24	A	T	1	64928	367.517	0	0	0	0	TRUE
t00000010	GCATTGTGGTTCAGTGGTAGAATTCTC	24	C	T	7	64928	367.517	0	0	0	0	TRUE
t00000010	GCATTGTGGTTCAGTGGTAGAATTCTC	24	G	T	0	64928	245.011	0	0	0	0	TRUE
t00000010	GCATTGTGGTTCAGTGGTAGAATTCTC	25	A	C	11	64928	1102.55	0	0	0	0	TRUE
t00000010	GCATTGTGGTTCAGTGGTAGAATTCTC	25	G	C	3	64928	490.023	0	0	0	0	TRUE
t00000010	GCATTGTGGTTCAGTGGTAGAATTCTC	25	T	C	1	64928	857.54	0	0	0	0	TRUE
t00000010	GCATTGTGGTTCAGTGGTAGAATTCTC	26	A	T	35	64928	490.023	0	0	0	0	TRUE
t00000010	GCATTGTGGTTCAGTGGTAGAATTCTC	26	C	T	28	64928	980.045	0	0	0	0	TRUE
t00000010	GCATTGTGGTTCAGTGGTAGAATTCTC	26	G	T	5	64928	490.023	0	0	0	0	TRUE
t00000010	GCATTGTGGTTCAGTGGTAGAATTCTC	27	A	C	21	64928	2327.61	0	0	0	0	TRUE
t00000010	GCATTGTGGTTCAGTGGTAGAATTCTC	27	G	C	6	64928	1592.57	0	0	0	0	TRUE
t00000010	GCATTGTGGTTCAGTGGTAGAATTCTC	27	T	C	15	64928	1592.57	0	0	0	0	TRUE
t00000011	GCATTGGTGGTTCAGTGGTAGAATTCTCG	5	G	T	3399	56681	10002.5	0	0	0	0	TRUE
t00000011	GCATTGGTGGTTCAGTGGTAGAATTCTCG	15	A	G	19	56681	6668.35	0	0	0	0	TRUE
t00000011	GCATTGGTGGTTCAGTGGTAGAATTCTCG	28	T	C	12	56681	3334.18	0	0	0	0	TRUE
t00000012	GTTTCCGTAGTGTAGTGGTTATCACGTTCGC	6	T	C	28	54761	4978.27	0	0	0	0	TRUE
t00000012	GTTTCCGTAGTGTAGTGGTTATCACGTTCGC	7	C	G	61	54761	4978.27	0	0	0	0	TRUE
t00000012	GTTTCCGTAGTGTAGTGGTTATCACGTTCGC	26	A	G	1342	54761	4978.27	0	0	0	0	TRUE
t00000012	GTTTCCGTAGTGTAGTGGTTATCACGTTCGC	27	C	T	1280	54761	4978.27	0	0	0	0	TRUE
t00000014	TCCCTGTGGTCTAGTGGTTAGGATTCGG	1	A	T	20	44680	565.57	0	0	0	0	TRUE
t00000014	TCCCTGTGGTCTAGTGGTTAGGATTCGG	1	C	T	926	44680	2343.07	0	0	0	0	TRUE
t00000014	TCCCTGTGGTCTAGTGGTTAGGATTCGG	1	G	T	22	44680	242.387	0	0	0	0	TRUE
t00000014	TCCCTGTGGTCTAGTGGTTAGGATTCGG	2	A	C	27	44680	403.978	0	0	0	0	TRUE
t00000014	TCCCTGTGGTCTAGTGGTTAGGATTCGG	2	G	C	10	44680	323.183	0	0	0	0	TRUE
t00000014	TCCCTGTGGTCTAGTGGTTAGGATTCGG	2	T	C	16	44680	646.365	0	0	0	0	TRUE
t00000014	TCCCTGTGGTCTAGTGGTTAGGATTCGG	3	A	C	17	44680	242.387	0	0	0	0	TRUE
t00000014	TCCCTGTGGTCTAGTGGTTAGGATTCGG	3	G	C	4	44680	242.387	0	0	0	0	TRUE
t00000014	TCCCTGTGGTCTAGTGGTTAGGATTCGG	3	T	C	4	44680	484.774	0	0	0	0	TRUE
t00000014	TCCCTGTGGTCTAGTGGTTAGGATTCGG	4	A	C	19	44680	323.183	0	0	0	0	TRUE
t00000014	TCCCTGTGGTCTAGTGGTTAGGATTCGG	4	G	C	0	44680	323.183	0	0	0	0	TRUE
t00000014	TCCCTGTGGTCTAGTGGTTAGGATTCGG	4	T	C	0	44680	403.978	0	0	0	0	TRUE
t00000014	TCCCTGTGGTCTAGTGGTTAGGATTCGG	5	A	T	4	44680	323.183	0	0	0	0	TRUE
t00000014	TCCCTGTGGTCTAGTGGTTAGGATTCGG	5	C	T	21	44680	484.774	0	0	0	0	TRUE
t00000014	TCCCTGTGGTCTAGTGGTTAGGATTCGG	5	G	T	0	44680	484.774	0	0	0	0	TRUE
t00000014	TCCCTGTGGTCTAGTGGTTAGGATTCGG	6	A	G	4	44680	403.978	0	0	0	0	TRUE
t00000014	TCCCTGTGGTCTAGTGGTTAGGATTCGG	6	C	G	1	44680	323.183	0	0	0	0	TRUE
t00000014	TCCCTGTGGTCTAGTGGTTAGGATTCGG	6	T	G	21	44680	403.978	0	0	0	0	TRUE
t00000014	TCCCTGTGGTCTAGTGGTTAGGATTCGG	7	A	T	7	44680	403.978	0	0	0	0	TRUE
t00000014	TCCCTGTGGTCTAGTGGTTAGGATTCGG	7	C	T	26	44680	565.57	0	0	0	0	TRUE
t00000014	TCCCTGTGGTCTAGTGGTTAGGATTCGG	7	G	T	227	44680	646.365	0	0	0	0	TRUE
t00000014	TCCCTGTGGTCTAGTGGTTAGGATTCGG	8	A	G	63	44680	969.548	0	0	0	0	TRUE
t00000014	TCCCTGTGGTCTAGTGGTTAGGATTCGG	8	C	G	98	44680	1454.32	0	0	0	0	TRUE
t00000014	TCCCTGTGGTCTAGTGGTTAGGATTCGG	8	T	G	433	44680	1696.71	0	0	0	0	TRUE
t00000014	TCCCTGTGGTCTAGTGGTTAGGATTCGG	9	A	G	2	44680	323.183	0	0	0	0	TRUE
t00000014	TCCCTGTGGTCTAGTGGTTAGGATTCGG	9	C	G	3	44680	242.387	0	0	0	0	TRUE
t00000014	TCCCTGTGGTCTAGTGGTTAGGATTCGG	9	T	G	6	44680	323.183	0	0	0	0	TRUE
t00000014	TCCCTGTGGTCTAGTGGTTAGGATTCGG	10	A	T	4	44680	484.774	0	0	0	0	TRUE
t00000014	TCCCTGTGGTCTAGTGGTTAGGATTCGG	10	C	T	20	44680	484.774	0	0	0	0	TRUE
t00000014	TCCCTGTGGTCTAGTGGTTAGGATTCGG	10	G	T	55	44680	323.183	0	0	0	0	TRUE
t00000014	TCCCTGTGGTCTAGTGGTTAGGATTCGG	11	A	C	7	44680	323.183	0	0	0	0	TRUE
t00000014	TCCCTGTGGTCTAGTGGTTAGGATTCGG	11	G	C	2	44680	242.387	0	0	0	0	TRUE
t00000014	TCCCTGTGGTCTAGTGGTTAGGATTCGG	11	T	C	2	44680	565.57	0	0	0	0	TRUE
t00000014	TCCCTGTGGTCTAGTGGTTAGGATTCGG	12	A	T	10	44680	403.978	0	0	0	0	TRUE
t00000014	TCCCTGTGGTCTAGTGGTTAGGATTCGG	12	C	T	5	44680	323.183	0	0	0	0	TRUE
t00000014	TCCCTGTGGTCTAGTGGTTAGGATTCGG	12	G	T	5	44680	403.978	0	0	0	0	TRUE
t00000014	TCCCTGTGGTCTAGTGGTTAGGATTCGG	13	C	A	12	44680	323.183	0	0	0	0	TRUE
t00000014	TCCCTGTGGTCTAGTGGTTAGGATTCGG	13	G	A	6	44680	323.183	0	0	0	0	TRUE
t00000014	TCCCTGTGGTCTAGTGGTTAGGATTCGG	13	T	A	7	44680	403.978	0	0	0	0	TRUE
t00000014	TCCCTGTGGTCTAGTGGTTAGGATTCGG	14	A	G	7	44680	484.774	0	0	0	0	TRUE
t00000014	TCCCTGTGGTCTAGTGGTTAGGATTCGG	14	C	G	2	44680	80.7957	0	0	3.3361e-159	1.93263e-157	TRUE
t00000014	TCCCTGTGGTCTAGTGGTTAGGATTCGG	14	T	G	11	44680	242.387	0	0	0	0	TRUE
t00000014	TCCCTGTGGTCTAGTGGTTAGGATTCGG	15	A	T	11	44680	403.978	0	0	0	0	TRUE
t00000014	TCCCTGTGGTCTAGTGGTTAGGATTCGG	15	C	T	15	44680	484.774	0	0	0	0	TRUE
t00000014	TCCCTGTGGTCTAGTGGTTAGGATTCGG	15	G	T	172	44680	565.57	0	0	0	0	TRUE
t00000014	TCCCTGTGGTCTAGTGGTTAGGATTCGG	16	A	G	125	44680	484.774	0	0	0	0	TRUE
t00000014	TCCCTGTGGTCTAGTGGTTAGGATTCGG	16	C	G	0	44680	161.591	0	0	0	0	TRUE
t00000014	TCCCTGTGGTCTAGTGGTTAGGATTCGG	16	T	G	10	44680	161.591	0	0	0	3.62752e-307	TRUE
t00000014	TCCCTGTGGTCTAGTGGTTAGGATTCGG	17	A	G	1	44680	484.774	0	0	0	0	TRUE
t00000014	TCCCTGTGGTCTAGTGGTTAGGATTCGG	17	C	G	3	44680	323.183	0	0	0	0	TRUE
t00000014	TCCCTGTGGTCTAGTGGTTAGGATTCGG	17	T	G	9	44680	323.183	0	0	0	0	TRUE
t00000014	TCCCTGTGGTCTAGTGGTTAGGATTCGG	18	A	T	11	44680	403.978	0	0	0	0	TRUE
t00000014	TCCCTGTGGTCTAGTGGTTAGGATTCGG	18	C	T	18	44680	484.774	0	0	0	0	TRUE
t00000014	TCCCTGTGGTCTAGTGGTTAGGATTCGG	18	G	T	160	44680	323.183	0	0	0	0	TRUE
t00000014	TCCCTGTGGTCTAGTGGTTAGGATTCGG	19	A	T	0	44680	242.387	0	0	0	0	TRUE
t00000014	TCCCTGTGGTCTAGTGGTTAGGATTCGG	19	C	T	14	44680	323.183	0	0	0	0	TRUE
t00000014	TCCCTGTGGTCTAGTGGTTAGGATTCGG	19	G	T	0	44680	242.387	0	0	0	0	TRUE
t00000014	TCCCTGTGGTCTAGTGGTTAGGATTCGG	20	C	A	1	44680	161.591	0	0	1.63041663127611e-322	1.37696095495955e-320	TRUE
t00000014	TCCCTGTGGTCTAGTGGTTAGGATTCGG	20	G	A	12	44680	403.978	0	0	0	0	TRUE
t00000014	TCCCTGTGGTCTAGTGGTTAGGATTCGG	20	T	A	0	44680	161.591	0	0	0	0	TRUE
t00000014	TCCCTGTGGTCTAGTGGTTAGGATTCGG	21	A	G	8	44680	646.365	0	0	0	0	TRUE
t00000014	TCCCTGTGGTCTAGTGGTTAGGATTCGG	21	C	G	2	44680	242.387	0	0	0	0	TRUE
t00000014	TCCCTGTGGTCTAGTGGTTAGGATTCGG	21	T	G	9	44680	323.183	0	0	0	0	TRUE
t00000014	TCCCTGTGGTCTAGTGGTTAGGATTCGG	22	A	G	5	44680	323.183	0	0	0	0	TRUE
t00000014	TCCCTGTGGTCTAGTGGTTAGGATTCGG	22	C	G	1	44680	242.387	0	0	0	0	TRUE
t00000014	TCCCTGTGGTCTAGTGGTTAGGATTCGG	22	T	G	11	44680	403.978	0	0	0	0	TRUE
t00000014	TCCCTGTGGTCTAGTGGTTAGGATTCGG	23	C	A	2	44680	807.957	0	0	0	0	TRUE
t00000014	TCCCTGTGGTCTAGTGGTTAGGATTCGG	23	G	A	31	44680	807.957	0	0	0	0	TRUE
t00000014	TCCCTGTGGTCTAGTGGTTAGGATTCGG	23	T	A	5	44680	403.978	0	0	0	0	TRUE
t00000014	TCCCTGTGGTCTAGTGGTTAGGATTCGG	24	A	T	1	44680	646.365	0	0	0	0	TRUE
t00000014	TCCCTGTGGTCTAGTGGTTAGGATTCGG	24	C	T	6	44680	565.57	0	0	0	0	TRUE
t00000014	TCCCTGTGGTCTAGTGGTTAGGATTCGG	24	G	T	0	44680	484.774	0	0	0	0	TRUE
t00000014	TCCCTGTGGTCTAGTGGTTAGGATTCGG	25	A	T	2	44680	484.774	0	0	0	0	TRUE
t00000014	TCCCTGTGGTCTAGTGGTTAGGATTCGG	25	C	T	5	44680	323.183	0	0	0	0	TRUE
t00000014	TCCCTGTGGTCTAGTGGTTAGGATTCGG	25	G	T	0	44680	242.387	0	0	0	0	TRUE
t00000014	TCCCTGTGGTCTAGTGGTTAGGATTCGG	26	A	C	16	44680	565.57	0	0	0	0	TRUE
t00000014	TCCCTGTGGTCTAGTGGTTAGGATTCGG	26	G	C	5	44680	484.774	0	0	0	0	TRUE
t00000014	TCCCTGTGGTCTAGTGGTTAGGATTCGG	26	T	C	15	44680	888.752	0	0	0	0	TRUE
t00000014	TCCCTGTGGTCTAGTGGTTAGGATTCGG	27	A	G	11	44680	484.774	0	0	0	0	TRUE
t00000014	TCCCTGTGGTCTAGTGGTTAGGATTCGG	27	C	G	18	44680	484.774	0	0	0	0	TRUE
t00000014	TCCCTGTGGTCTAGTGGTTAGGATTCGG	27	T	G	69	44680	727.161	0	0	0	0	TRUE
t00000014	TCCCTGTGGTCTAGTGGTTAGGATTCGG	28	A	G	39	44680	1050.34	0	0	0	0	TRUE
t00000014	TCCCTGTGGTCTAGTGGTTAGGATTCGG	28	C	G	339	44680	565.57	0	0	0	0	TRUE
t00000014	TCCCTGTGGTCTAGTGGTTAGGATTCGG	28	T	G	51	44680	1373.53	0	0	0	0	TRUE
t00000015	TCCCTGTGGTCTAGTGGTTAGGATTCGGC	1	A	T	15	42332	447.169	0	0	0	0	TRUE
t00000015	TCCCTGTGGTCTAGTGGTTAGGATTCGGC	1	C	T	983	42332	1937.73	0	0	0	0	TRUE
t00000015	TCCCTGTGGTCTAGTGGTTAGGATTCGGC	1	G	T	26	42332	298.113	0	0	0	0	TRUE
t00000015	TCCCTGTGGTCTAGTGGTTAGGATTCGGC	2	A	C	28	42332	447.169	0	0	0	0	TRUE
t00000015	TCCCTGTGGTCTAGTGGTTAGGATTCGGC	2	G	C	7	42332	298.113	0	0	0	0	TRUE
t00000015	TCCCTGTGGTCTAGTGGTTAGGATTCGGC	2	T	C	20	42332	298.113	0	0	0	0	TRUE
t00000015	TCCCTGTGGTCTAGTGGTTAGGATTCGGC	3	A	C	17	42332	149.056	0	0	5.60849e-276	4.39635e-274	TRUE
t00000015	TCCCTGTGGTCTAGTGGTTAGGATTCGGC	3	G	C	0	42332	298.113	0	0	0	0	TRUE
t00000015	TCCCTGTGGTCTAGTGGTTAGGATTCGGC	3	T	C	3	42332	298.113	0	0	0	0	TRUE
t00000015	TCCCTGTGGTCTAGTGGTTAGGATTCGGC	4	A	C	16	42332	298.113	0	0	0	0	TRUE
t00000015	TCCCTGTGGTCTAGTGGTTAGGATTCGGC	4	G	C	0	42332	447.169	0	0	0	0	TRUE
t00000015	TCCCTGTGGTCTAGTGGTTAGGATTCGGC	4	T	C	2	42332	447.169	0	0	0	0	TRUE
t00000015	TCCCTGTGGTCTAGTGGTTAGGATTCGGC	5	A	T	1	42332	447.169	0	0	0	0	TRUE
t00000015	TCCCTGTGGTCTAGTGGTTAGGATTCGGC	5	C	T	9	42332	298.113	0	0	0	0	TRUE
t00000015	TCCCTGTGGTCTAGTGGTTAGGATTCGGC	5	G	T	5	42332	447.169	0	0	0	0	TRUE
t00000015	TCCCTGTGGTCTAGTGGTTAGGATTCGGC	6	A	G	5	42332	447.169	0	0	0	0	TRUE
t00000015	TCCCTGTGGTCTAGTGGTTAGGATTCGGC	6	C	G	0	42332	447.169	0	0	0	0	TRUE
t00000015	TCCCTGTGGTCTAGTGGTTAGGATTCGGC	6	T	G	29	42332	298.113	0	0	0	0	TRUE
t00000015	TCCCTGTGGTCTAGTGGTTAGGATTCGGC	7	A	T	7	42332	298.113	0	0	0	0	TRUE
t00000015	TCCCTGTGGTCTAGTGGTTAGGATTCGGC	7	C	T	11	42332	298.113	0	0	0	0	TRUE
t00000015	TCCCTGTGGTCTAGTGGTTAGGATTCGGC	7	G	T	182	42332	447.169	0	0	0	0	TRUE
t00000015	TCCCTGTGGTCTAGTGGTTAGGATTCGGC	8	A	G	87	42332	894.338	0	0	0	0	TRUE
t00000015	TCCCTGTGGTCTAGTGGTTAGGATTCGGC	8	C	G	87	42332	1341.51	0	0	0	0	TRUE
t00000015	TCCCTGTGGTCTAGTGGTTAGGATTCGGC	8	T	G	378	42332	1192.45	0	0	0	0	TRUE
t00000015	TCCCTGTGGTCTAGTGGTTAGGATTCGGC	9	A	G	0	42332	298.113	0	0	0	0	TRUE
t00000015	TCCCTGTGGTCTAGTGGTTAGGATTCGGC	9	C	G	5	42332	298.113	0	0	0	0	TRUE
t00000015	TCCCTGTGGTCTAGTGGTTAGGATTCGGC	9	T	G	9	42332	149.056	0	0	1.22561e-284	9.71865e-283	TRUE
t00000015	TCCCTGTGGTCTAGTGGTTAGGATTCGGC	10	A	T	4	42332	298.113	0	0	0	0	TRUE
t00000015	TCCCTGTGGTCTAGTGGTTAGGATTCGGC	10	C	T	10	42332	447.169	0	0	0	0	TRUE
t00000015	TCCCTGTGGTCTAGTGGTTAGGATTCGGC	10	G	T	10	42332	298.113	0	0	0	0	TRUE
t00000015	TCCCTGTGGTCTAGTGGTTAGGATTCGGC	11	A	C	18	42332	298.113	0	0	0	0	TRUE
t00000015	TCCCTGTGGTCTAGTGGTTAGGATTCGGC	11	G	C	1	42332	298.113	0	0	0	0	TRUE
t00000015	TCCCTGTGGTCTAGTGGTTAGGATTCGGC	11	T	C	1	42332	447.169	0	0	0	0	TRUE
t00000015	TCCCTGTGGTCTAGTGGTTAGGATTCGGC	12	A	T	6	42332	298.113	0	0	0	0	TRUE
t00000015	TCCCTGTGGTCTAGTGGTTAGGATTCGGC	12	C	T	9	42332	298.113	0	0	0	0	TRUE
t00000015	TCCCTGTGGTCTAGTGGTTAGGATTCGGC	12	G	T	4	42332	298.113	0	0	0	0	TRUE
t00000015	TCCCTGTGGTCTAGTGGTTAGGATTCGGC	13	C	A	1	42332	298.113	0	0	0	0	TRUE
t00000015	TCCCTGTGGTCTAGTGGTTAGGATTCGGC	13	G	A	10	42332	298.113	0	0	0	0	TRUE
t00000015	TCCCTGTGGTCTAGTGGTTAGGATTCGGC	13	T	A	7	42332	447.169	0	0	0	0	TRUE
t00000015	TCCCTGTGGTCTAGTGGTTAGGATTCGGC	14	A	G	7	42332	447.169	0	0	0	0	TRUE
t00000015	TCCCTGTGGTCTAGTGGTTAGGATTCGGC	14	C	G	1	42332	149.056	0	0	1.4851e-296	1.19911e-294	TRUE
t00000015	TCCCTGTGGTCTAGTGGTTAGGATTCGGC	14	T	G	9	42332	149.056	0	0	1.22561e-284	9.71865e-283	TRUE
t00000015	TCCCTGTGGTCTAGTGGTTAGGATTCGGC	15	A	T	4	42332	298.113	0	0	0	0	TRUE
t00000015	TCCCTGTGGTCTAGTGGTTAGGATTCGGC	15	C	T	10	42332	447.169	0	0	0	0	TRUE
t00000015	TCCCTGTGGTCTAGTGGTTAGGATTCGGC	15	G	T	73	42332	447.169	0	0	0	0	TRUE
t00000015	TCCCTGTGGTCTAGTGGTTAGGATTCGGC	16	A	G	114	42332	596.225	0	0	0	0	TRUE
t00000015	TCCCTGTGGTCTAGTGGTTAGGATTCGGC	16	C	G	0	42332	298.113	0	0	0	0	TRUE
t00000015	TCCCTGTGGTCTAGTGGTTAGGATTCGGC	16	T	G	12	42332	298.113	0	0	0	0	TRUE
t00000015	TCCCTGTGGTCTAGTGGTTAGGATTCGGC	17	A	G	0	42332	447.169	0	0	0	0	TRUE
t00000015	TCCCTGTGGTCTAGTGGTTAGGATTCGGC	17	C	G	1	42332	298.113	0	0	0	0	TRUE
t00000015	TCCCTGTGGTCTAGTGGTTAGGATTCGGC	17	T	G	12	42332	298.113	0	0	0	0	TRUE
t00000015	TCCCTGTGGTCTAGTGGTTAGGATTCGGC	18	A	T	3	42332	447.169	0	0	0	0	TRUE
t00000015	TCCCTGTGGTCTAGTGGTTAGGATTCGGC	18	C	T	4	42332	298.113	0	0	0	0	TRUE
t00000015	TCCCTGTGGTCTAGTGGTTAGGATTCGGC	18	G	T	44	42332	298.113	0	0	0	0	TRUE
t00000015	TCCCTGTGGTCTAGTGGTTAGGATTCGGC	19	A	T	0	42332	298.113	0	0	0	0	TRUE
t00000015	TCCCTGTGGTCTAGTGGTTAGGATTCGGC	19	C	T	18	42332	447.169	0	0	0	0	TRUE
t00000015	TCCCTGTGGTCTAGTGGTTAGGATTCGGC	19	G	T	0	42332	149.056	0	0	1e-298	8.13535e-297	TRUE
t00000015	TCCCTGTGGTCTAGTGGTTAGGATTCGGC	20	C	A	1	42332	149.056	0	0	1.4851e-296	1.19911e-294	TRUE
t00000015	TCCCTGTGGTCTAGTGGTTAGGATTCGGC	20	G	A	8	42332	298.113	0	0	0	0	TRUE
t00000015	TCCCTGTGGTCTAGTGGTTAGGATTCGGC	20	T	A	0	42332	149.056	0	0	1e-298	8.13535e-297	TRUE
t00000015	TCCCTGTGGTCTAGTGGTTAGGATTCGGC	21	A	G	4	42332	596.225	0	0	0	0	TRUE
t00000015	TCCCTGTGGTCTAGTGGTTAGGATTCGGC	21	C	G	2	42332	298.113	0	0	0	0	TRUE
t00000015	TCCCTGTGGTCTAGTGGTTAGGATTCGGC	21	T	G	7	42332	447.169	0	0	0	0	TRUE
t00000015	TCCCTGTGGTCTAGTGGTTAGGATTCGGC	22	A	G	8	42332	298.113	0	0	0	0	TRUE
t00000015	TCCCTGTGGTCTAGTGGTTAGGATTCGGC	22	C	G	1	42332	447.169	0	0	0	0	TRUE
t00000015	TCCCTGTGGTCTAGTGGTTAGGATTCGGC	22	T	G	6	42332	447.169	0	0	0	0	TRUE
t00000015	TCCCTGTGGTCTAGTGGTTAGGATTCGGC	23	C	A	6	42332	745.282	0	0	0	0	TRUE
t00000015	TCCCTGTGGTCTAGTGGTTAGGATTCGGC	23	G	A	13	42332	447.169	0	0	0	0	TRUE
t00000015	TCCCTGTGGTCTAGTGGTTAGGATTCGGC	23	T	A	0	42332	447.169	0	0	0	0	TRUE
t00000015	TCCCTGTGGTCTAGTGGTTAGGATTCGGC	24	A	T	0	42332	447.169	0	0	0	0	TRUE
t00000015	TCCCTGTGGTCTAGTGGTTAGGATTCGGC	24	C	T	6	42332	447.169	0	0	0	0	TRUE
t00000015	TCCCTGTGGTCTAGTGGTTAGGATTCGGC	24	G	T	3	42332	447.169	0	0	0	0	TRUE
t00000015	TCCCTGTGGTCTAGTGGTTAGGATTCGGC	25	A	T	0	42332	447.169	0	0	0	0	TRUE
t00000015	TCCCTGTGGTCTAGTGGTTAGGATTCGGC	25	C	T	3	42332	447.169	0	0	0	0	TRUE
t00000015	TCCCTGTGGTCTAGTGGTTAGGATTCGGC	25	G	T	0	42332	298.113	0	0	0	0	TRUE
t00000015	TCCCTGTGGTCTAGTGGTTAGGATTCGGC	26	A	C	20	42332	298.113	0	0	0	0	TRUE
t00000015	TCCCTGTGGTCTAGTGGTTAGGATTCGGC	26	G	C	5	42332	298.113	0	0	0	0	TRUE
t00000015	TCCCTGTGGTCTAGTGGTTAGGATTCGGC	26	T	C	23	42332	596.225	0	0	0	0	TRUE
t00000015	TCCCTGTGGTCTAGTGGTTAGGATTCGGC	27	A	G	9	42332	447.169	0	0	0	0	TRUE
t00000015	TCCCTGTGGTCTAGTGGTTAGGATTCGGC	27	C	G	13	42332	447.169	0	0	0	0	TRUE
t00000015	TCCCTGTGGTCTAGTGGTTAGGATTCGGC	27	T	G	17	42332	447.169	0	0	0	0	TRUE
t00000015	TCCCTGTGGTCTAGTGGTTAGGATTCGGC	28	A	G	1679	42332	745.282	0	0	0	0	TRUE
t00000015	TCCCTGTGGTCTAGTGGTTAGGATTCGGC	28	C	G	127	42332	447.169	0	0	0	0	TRUE
t00000015	TCCCTGTGGTCTAGTGGTTAGGATTCGGC	28	T	G	29	42332	894.338	0	0	0	0	TRUE
t00000015	TCCCTGTGGTCTAGTGGTTAGGATTCGGC	29	A	C	42	42332	745.282	0	0	0	0	TRUE
t00000015	TCCCTGTGGTCTAGTGGTTAGGATTCGGC	29	G	C	20	42332	894.338	0	0	0	0	TRUE
t00000015	TCCCTGTGGTCTAGTGGTTAGGATTCGGC	29	T	C	47	42332	1043.39	0	0	0	0	TRUE
t00000016	TCCCACATGGTCTAGCGGTTAGGATTCCTG	6	T	C	2856	33952	11317.3	0	0	0	0	TRUE
t00000018	GCATTTGTGGTTCAGTGGTAGAATTCTCGC	6	G	T	979012	33442	33442	0	0	0	0	TRUE
t00000019	GTTTCCGTAGTGTAGTGGTTATCACGTTC	6	T	C	7	32533	2957.55	0	0	0	0	TRUE
t00000019	GTTTCCGTAGTGTAGTGGTTATCACGTTC	7	C	G	46	32533	2957.55	0	0	0	0	TRUE
t00000019	GTTTCCGTAGTGTAGTGGTTATCACGTTC	26	A	G	2154	32533	2957.55	0	0	0	0	TRUE
t00000019	GTTTCCGTAGTGTAGTGGTTATCACGTTC	27	C	T	2482	32533	2957.55	0	0	0	0	TRUE
t00000020	GCATTGGTGGTTCAGTGGTAGAATTCTCGCCT	5	G	T	2518	28980	5114.12	0	0	0	0	TRUE
t00000020	GCATTGGTGGTTCAGTGGTAGAATTCTCGCCT	15	A	G	59	28980	3409.41	0	0	0	0	TRUE
t00000020	GCATTGGTGGTTCAGTGGTAGAATTCTCGCCT	28	T	C	9	28980	1704.71	0	0	0	0	TRUE
t00000021	GCATGGGTGGTTCAGTGGTAGAATTCTC	5	T	G	216401	28262	20725.5	0	0	0	0	TRUE
t00000022	GCATTGGTGGTTCAGTGGTAGAATTCT	5	G	T	13222	24787	5508.22	0	0	0	0	TRUE
t00000022	GCATTGGTGGTTCAGTGGTAGAATTCT	15	A	G	7	24787	2754.11	0	0	0	0	TRUE
t00000024	TCCCACATGGTCTAGCGGTTAGGATTCCT	6	T	C	8620	21373	7124.33	0	0	0	0	TRUE
t00000025	TCCCACATGGTCTAGCGGTTAGGATTCCTGG	6	T	C	7043	21088	7029.33	0	0	0	0	TRUE
t00000027	GCATGTGGTTCAGTGGTAGAATTCTCGC	1	A	G	17	19648	254.069	0	0	0	0	TRUE
t00000027	GCATGTGGTTCAGTGGTAGAATTCTCGC	1	C	G	1	19648	169.379	0	0	0	0	TRUE
t00000027	GCATGTGGTTCAGTGGTAGAATTCTCGC	1	T	G	9	19648	169.379	0	0	4.94065645841247e-324	4.1995579896506e-322	TRUE
t00000027	GCATGTGGTTCAGTGGTAGAATTCTCGC	2	A	C	34	19648	338.759	0	0	0	0	TRUE
t00000027	GCATGTGGTTCAGTGGTAGAATTCTCGC	2	G	C	4	19648	254.069	0	0	0	0	TRUE
t00000027	GCATGTGGTTCAGTGGTAGAATTCTCGC	2	T	C	3	19648	169.379	0	0	0	0	TRUE
t00000027	GCATGTGGTTCAGTGGTAGAATTCTCGC	3	C	A	1	19648	254.069	0	0	0	0	TRUE
t00000027	GCATGTGGTTCAGTGGTAGAATTCTCGC	3	G	A	0	19648	169.379	0	0	0	0	TRUE
t00000027	GCATGTGGTTCAGTGGTAGAATTCTCGC	3	T	A	66	19648	254.069	0	0	0	0	TRUE
t00000027	GCATGTGGTTCAGTGGTAGAATTCTCGC	4	A	T	1	19648	84.6897	0	0	8.515e-169	5.05739e-167	TRUE
t00000027	GCATGTGGTTCAGTGGTAGAATTCTCGC	4	C	T	5	19648	169.379	0	0	0	0	TRUE
t00000027	GCATGTGGTTCAGTGGTAGAATTCTCGC	4	G	T	31	19648	84.6897	0	0	1.07658e-142	5.84525e-141	TRUE
t00000027	GCATGTGGTTCAGTGGTAGAATTCTCGC	5	A	G	1	19648	169.379	0	0	0	0	TRUE
t00000027	GCATGTGGTTCAGTGGTAGAATTCTCGC	5	C	G	0	19648	169.379	0	0	0	0	TRUE
t00000027	GCATGTGGTTCAGTGGTAGAATTCTCGC	5	T	G	13	19648	254.069	0	0	0	0	TRUE
t00000027	GCATGTGGTTCAGTGGTAGAATTCTCGC	6	A	T	6	19648	254.069	0	0	0	0	TRUE
t00000027	GCATGTGGTTCAGTGGTAGAATTCTCGC	6	C	T	3	19648	254.069	0	0	0	0	TRUE
t00000027	GCATGTGGTTCAGTGGTAGAATTCTCGC	6	G	T	28	19648	338.759	0	0	0	0	TRUE
t00000027	GCATGTGGTTCAGTGGTAGAATTCTCGC	7	A	G	13	19648	254.069	0	0	0	0	TRUE
t00000027	GCATGTGGTTCAGTGGTAGAATTCTCGC	7	C	G	12	19648	254.069	0	0	0	0	TRUE
t00000027	GCATGTGGTTCAGTGGTAGAATTCTCGC	7	T	G	22	19648	338.759	0	0	0	0	TRUE
t00000027	GCATGTGGTTCAGTGGTAGAATTCTCGC	8	A	G	5	19648	254.069	0	0	0	0	TRUE
t00000027	GCATGTGGTTCAGTGGTAGAATTCTCGC	8	C	G	1	19648	84.6897	0	0	8.515e-169	5.05739e-167	TRUE
t00000027	GCATGTGGTTCAGTGGTAGAATTCTCGC	8	T	G	2	19648	84.6897	0	0	3.66742e-167	2.16116e-165	TRUE
t00000027	GCATGTGGTTCAGTGGTAGAATTCTCGC	9	A	T	2	19648	169.379	0	0	0	0	TRUE
t00000027	GCATGTGGTTCAGTGGTAGAATTCTCGC	9	C	T	9	19648	254.069	0	0	0	0	TRUE
t00000027	GCATGTGGTTCAGTGGTAGAATTCTCGC	9	G	T	38	19648	169.379	0	0	3.55156e-297	2.87998e-295	TRUE
t00000027	GCATGTGGTTCAGTGGTAGAATTCTCGC	10	A	T	0	19648	338.759	0	0	0	0	TRUE
t00000027	GCATGTGGTTCAGTGGTAGAATTCTCGC	10	C	T	3	19648	254.069	0	0	0	0	TRUE
t00000027	GCATGTGGTTCAGTGGTAGAATTCTCGC	10	G	T	0	19648	84.6897	0	0	1e-170	5.98188e-169	TRUE
t00000027	GCATGTGGTTCAGTGGTAGAATTCTCGC	11	A	C	0	19648	84.6897	0	0	1e-170	5.98188e-169	TRUE
t00000027	GCATGTGGTTCAGTGGTAGAATTCTCGC	11	G	C	2	19648	84.6897	0	0	3.66742e-167	2.16116e-165	TRUE
t00000027	GCATGTGGTTCAGTGGTAGAATTCTCGC	11	T	C	4	19648	423.448	0	0	0	0	TRUE
t00000027	GCATGTGGTTCAGTGGTAGAATTCTCGC	12	C	A	0	19648	254.069	0	0	0	0	TRUE
t00000027	GCATGTGGTTCAGTGGTAGAATTCTCGC	12	G	A	8	19648	84.6897	0	0	9.4062e-160	5.45748e-158	TRUE
t00000027	GCATGTGGTTCAGTGGTAGAATTCTCGC	12	T	A	1	19648	169.379	0	0	0	0	TRUE
t00000027	GCATGTGGTTCAGTGGTAGAATTCTCGC	13	A	G	570	19648	508.138	0	0	0	0	TRUE
t00000027	GCATGTGGTTCAGTGGTAGAATTCTCGC	13	C	G	3	19648	254.069	0	0	0	0	TRUE
t00000027	GCATGTGGTTCAGTGGTAGAATTCTCGC	13	T	G	3	19648	169.379	0	0	0	0	TRUE
t00000027	GCATGTGGTTCAGTGGTAGAATTCTCGC	14	A	T	1	19648	169.379	0	0	0	0	TRUE
t00000027	GCATGTGGTTCAGTGGTAGAATTCTCGC	14	C	T	4	19648	338.759	0	0	0	0	TRUE
t00000027	GCATGTGGTTCAGTGGTAGAATTCTCGC	14	G	T	11	19648	254.069	0	0	0	0	TRUE
t00000027	GCATGTGGTTCAGTGGTAGAATTCTCGC	15	A	G	6	19648	254.069	0	0	0	0	TRUE
t00000027	GCATGTGGTTCAGTGGTAGAATTCTCGC	15	C	G	1	19648	254.069	0	0	0	0	TRUE
t00000027	GCATGTGGTTCAGTGGTAGAATTCTCGC	15	T	G	6	19648	254.069	0	0	0	0	TRUE
t00000027	GCATGTGGTTCAGTGGTAGAATTCTCGC	16	A	G	0	19648	254.069	0	0	0	0	TRUE
t00000027	GCATGTGGTTCAGTGGTAGAATTCTCGC	16	C	G	1	19648	84.6897	0	0	8.515e-169	5.05739e-167	TRUE
t00000027	GCATGTGGTTCAGTGGTAGAATTCTCGC	16	T	G	7	19648	169.379	0	0	0	0	TRUE
t00000027	GCATGTGGTTCAGTGGTAGAATTCTCGC	17	A	T	3	19648	338.759	0	0	0	0	TRUE
t00000027	GCATGTGGTTCAGTGGTAGAATTCTCGC	17	C	T	13	19648	254.069	0	0	0	0	TRUE
t00000027	GCATGTGGTTCAGTGGTAGAATTCTCGC	17	G	T	8	19648	254.069	0	0	0	0	TRUE
t00000027	GCATGTGGTTCAGTGGTAGAATTCTCGC	18	G	A	3	19648	254.069	0	0	0	0	TRUE
t00000027	GCATGTGGTTCAGTGGTAGAATTCTCGC	18	T	A	1	19648	169.379	0	0	0	0	TRUE
t00000027	GCATGTGGTTCAGTGGTAGAATTCTCGC	19	A	G	2	19648	254.069	0	0	0	0	TRUE
t00000027	GCATGTGGTTCAGTGGTAGAATTCTCGC	19	C	G	2	19648	169.379	0	0	0	0	TRUE
t00000027	GCATGTGGTTCAGTGGTAGAATTCTCGC	19	T	G	9	19648	254.069	0	0	0	0	TRUE
t00000027	GCATGTGGTTCAGTGGTAGAATTCTCGC	20	C	A	1	19648	254.069	0	0	0	0	TRUE
t00000027	GCATGTGGTTCAGTGGTAGAATTCTCGC	20	G	A	3	19648	254.069	0	0	0	0	TRUE
t00000027	GCATGTGGTTCAGTGGTAGAATTCTCGC	20	T	A	1	19648	84.6897	0	0	8.515e-169	5.05739e-167	TRUE
t00000027	GCATGTGGTTCAGTGGTAGAATTCTCGC	21	C	A	0	19648	169.379	0	0	0	0	TRUE
t00000027	GCATGTGGTTCAGTGGTAGAATTCTCGC	21	G	A	3	19648	169.379	0	0	0	0	TRUE
t00000027	GCATGTGGTTCAGTGGTAGAATTCTCGC	21	T	A	0	19648	84.6897	0	0	1e-170	5.98188e-169	TRUE
t00000027	GCATGTGGTTCAGTGGTAGAATTCTCGC	22	A	T	2	19648	84.6897	0	0	3.66742e-167	2.16116e-165	TRUE
t00000027	GCATGTGGTTCAGTGGTAGAATTCTCGC	22	C	T	2	19648	84.6897	0	0	3.66742e-167	2.16116e-165	TRUE
t00000027	GCATGTGGTTCAGTGGTAGAATTCTCGC	23	A	T	0	19648	169.379	0	0	0	0	TRUE
t00000027	GCATGTGGTTCAGTGGTAGAATTCTCGC	23	C	T	1	19648	338.759	0	0	0	0	TRUE
t00000027	GCATGTGGTTCAGTGGTAGAATTCTCGC	23	G	T	0	19648	338.759	0	0	0	0	TRUE
t00000027	GCATGTGGTTCAGTGGTAGAATTCTCGC	24	A	C	2	19648	254.069	0	0	0	0	TRUE
t00000027	GCATGTGGTTCAGTGGTAGAATTCTCGC	24	G	C	1	19648	169.379	0	0	0	0	TRUE
t00000027	GCATGTGGTTCAGTGGTAGAATTCTCGC	24	T	C	0	19648	338.759	0	0	0	0	TRUE
t00000027	GCATGTGGTTCAGTGGTAGAATTCTCGC	25	A	T	2	19648	254.069	0	0	0	0	TRUE
t00000027	GCATGTGGTTCAGTGGTAGAATTCTCGC	25	C	T	1	19648	254.069	0	0	0	0	TRUE
t00000027	GCATGTGGTTCAGTGGTAGAATTCTCGC	25	G	T	0	19648	84.6897	0	0	1e-170	5.98188e-169	TRUE
t00000027	GCATGTGGTTCAGTGGTAGAATTCTCGC	26	A	C	4	19648	84.6897	0	0	2.34652e-164	1.37417e-162	TRUE
t00000027	GCATGTGGTTCAGTGGTAGAATTCTCGC	26	G	C	0	19648	169.379	0	0	0	0	TRUE
t00000027	GCATGTGGTTCAGTGGTAGAATTCTCGC	26	T	C	5	19648	169.379	0	0	0	0	TRUE
t00000027	GCATGTGGTTCAGTGGTAGAATTCTCGC	27	A	G	104	19648	338.759	0	0	0	0	TRUE
t00000027	GCATGTGGTTCAGTGGTAGAATTCTCGC	27	C	G	2	19648	169.379	0	0	0	0	TRUE
t00000027	GCATGTGGTTCAGTGGTAGAATTCTCGC	27	T	G	11	19648	423.448	0	0	0	0	TRUE
t00000027	GCATGTGGTTCAGTGGTAGAATTCTCGC	28	A	C	16	19648	592.828	0	0	0	0	TRUE
t00000027	GCATGTGGTTCAGTGGTAGAATTCTCGC	28	G	C	1	19648	169.379	0	0	0	0	TRUE
t00000027	GCATGTGGTTCAGTGGTAGAATTCTCGC	28	T	C	10	19648	169.379	0	0	6.91691904177745e-323	5.86949987259401e-321	TRUE
t00000028	GCATGGGTGGTTCAGTGGTAGAATTCTCGC	5	T	G	997341	19530	14322	0	0	0	0	TRUE
t00000028	GCATGGGTGGTTCAGTGGTAGAATTCTCGC	29	A	G	4326	19530	1302	0	0	0	0	TRUE
t00000030	TCCCTGGTGGTCTAGTGGTTAGGATTCGGCG	19	C	T	4	17612	2935.33	0	0	0	0	TRUE
t00000030	TCCCTGGTGGTCTAGTGGTTAGGATTCGGCG	27	T	C	12	17612	1467.67	0	0	0	0	TRUE
t00000031	GCATTGTGGTTCAGTGGTAGAATTCTCG	1	A	G	30	17213	202.506	0	0	0	0	TRUE
t00000031	GCATTGTGGTTCAGTGGTAGAATTCTCG	1	C	G	2	17213	101.253	0	0	5.14949e-199	3.39325e-197	TRUE
t00000031	GCATTGTGGTTCAGTGGTAGAATTCTCG	1	T	G	3	17213	202.506	0	0	0	0	TRUE
t00000031	GCATTGTGGTTCAGTGGTAGAATTCTCG	2	A	C	10	17213	202.506	0	0	0	0	TRUE
t00000031	GCATTGTGGTTCAGTGGTAGAATTCTCG	2	G	C	7	17213	151.879	0	0	4.15756e-293	3.32835e-291	TRUE
t00000031	GCATTGTGGTTCAGTGGTAGAATTCTCG	2	T	C	0	17213	151.879	0	0	1e-304	8.27855e-303	TRUE
t00000031	GCATTGTGGTTCAGTGGTAGAATTCTCG	3	C	A	0	17213	253.132	0	0	0	0	TRUE
t00000031	GCATTGTGGTTCAGTGGTAGAATTCTCG	3	G	A	0	17213	151.879	0	0	1e-304	8.27855e-303	TRUE
t00000031	GCATTGTGGTTCAGTGGTAGAATTCTCG	3	T	A	0	17213	151.879	0	0	1e-304	8.27855e-303	TRUE
t00000031	GCATTGTGGTTCAGTGGTAGAATTCTCG	4	A	T	0	17213	101.253	0	0	1e-202	6.70098e-201	TRUE
t00000031	GCATTGTGGTTCAGTGGTAGAATTCTCG	4	C	T	0	17213	202.506	0	0	0	0	TRUE
t00000031	GCATTGTGGTTCAGTGGTAGAATTCTCG	4	G	T	1	17213	101.253	0	0	1.0099e-200	6.70759e-199	TRUE
t00000031	GCATTGTGGTTCAGTGGTAGAATTCTCG	5	A	T	3	17213	202.506	0	0	0	0	TRUE
t00000031	GCATTGTGGTTCAGTGGTAGAATTCTCG	5	C	T	4	17213	253.132	0	0	0	0	TRUE
t00000031	GCATTGTGGTTCAGTGGTAGAATTCTCG	5	G	T	21	17213	253.132	0	0	0	0	TRUE
t00000031	GCATTGTGGTTCAGTGGTAGAATTCTCG	6	A	G	7	17213	101.253	0	0	2.6007e-192	1.66844e-190	TRUE
t00000031	GCATTGTGGTTCAGTGGTAGAATTCTCG	6	C	G	1	17213	101.253	0	0	1.0099e-200	6.70759e-199	TRUE
t00000031	GCATTGTGGTTCAGTGGTAGAATTCTCG	6	T	G	6	17213	202.506	0	0	0	0	TRUE
t00000031	GCATTGTGGTTCAGTGGTAGAATTCTCG	7	A	T	7	17213	151.879	0	0	4.15756e-293	3.32835e-291	TRUE
t00000031	GCATTGTGGTTCAGTGGTAGAATTCTCG	7	C	T	7	17213	303.759	0	0	0	0	TRUE
t00000031	GCATTGTGGTTCAGTGGTAGAATTCTCG	7	G	T	24	17213	253.132	0	0	0	0	TRUE
t00000031	GCATTGTGGTTCAGTGGTAGAATTCTCG	8	A	G	33	17213	253.132	0	0	0	0	TRUE
t00000031	GCATTGTGGTTCAGTGGTAGAATTCTCG	8	C	G	35	17213	354.385	0	0	0	0	TRUE
t00000031	GCATTGTGGTTCAGTGGTAGAATTCTCG	8	T	G	59	17213	354.385	0	0	0	0	TRUE
t00000031	GCATTGTGGTTCAGTGGTAGAATTCTCG	9	A	G	1	17213	202.506	0	0	0	0	TRUE
t00000031	GCATTGTGGTTCAGTGGTAGAATTCTCG	9	C	G	1	17213	151.879	0	0	1.5148e-302	1.24581e-300	TRUE
t00000031	GCATTGTGGTTCAGTGGTAGAATTCTCG	9	T	G	5	17213	151.879	0	0	7.09098e-296	5.70706e-294	TRUE
t00000031	GCATTGTGGTTCAGTGGTAGAATTCTCG	10	A	T	0	17213	101.253	0	0	1e-202	6.70098e-201	TRUE
t00000031	GCATTGTGGTTCAGTGGTAGAATTCTCG	10	C	T	7	17213	202.506	0	0	0	0	TRUE
t00000031	GCATTGTGGTTCAGTGGTAGAATTCTCG	10	G	T	16	17213	303.759	0	0	0	0	TRUE
t00000031	GCATTGTGGTTCAGTGGTAGAATTCTCG	11	A	T	0	17213	101.253	0	0	1e-202	6.70098e-201	TRUE
t00000031	GCATTGTGGTTCAGTGGTAGAATTCTCG	11	C	T	0	17213	151.879	0	0	1e-304	8.27855e-303	TRUE
t00000031	GCATTGTGGTTCAGTGGTAGAATTCTCG	11	G	T	0	17213	101.253	0	0	1e-202	6.70098e-201	TRUE
t00000031	GCATTGTGGTTCAGTGGTAGAATTCTCG	12	A	C	6	17213	101.253	0	0	1.7025e-193	1.09408e-191	TRUE
t00000031	GCATTGTGGTTCAGTGGTAGAATTCTCG	12	G	C	3	17213	101.253	0	0	1.76748e-197	1.15357e-195	TRUE
t00000031	GCATTGTGGTTCAGTGGTAGAATTCTCG	12	T	C	1	17213	151.879	0	0	1.5148e-302	1.24581e-300	TRUE
t00000031	GCATTGTGGTTCAGTGGTAGAATTCTCG	13	C	A	5	17213	253.132	0	0	0	0	TRUE
t00000031	GCATTGTGGTTCAGTGGTAGAATTCTCG	13	G	A	0	17213	101.253	0	0	1e-202	6.70098e-201	TRUE
t00000031	GCATTGTGGTTCAGTGGTAGAATTCTCG	13	T	A	1	17213	151.879	0	0	1.5148e-302	1.24581e-300	TRUE
t00000031	GCATTGTGGTTCAGTGGTAGAATTCTCG	14	A	G	10	17213	354.385	0	0	0	0	TRUE
t00000031	GCATTGTGGTTCAGTGGTAGAATTCTCG	14	C	G	0	17213	101.253	0	0	1e-202	6.70098e-201	TRUE
t00000031	GCATTGTGGTTCAGTGGTAGAATTCTCG	14	T	G	9	17213	101.253	0	0	4.24555e-190	2.70751e-188	TRUE
t00000031	GCATTGTGGTTCAGTGGTAGAATTCTCG	15	A	T	3	17213	151.879	0	0	5.90723e-299	4.82138e-297	TRUE
t00000031	GCATTGTGGTTCAGTGGTAGAATTCTCG	15	C	T	6	17213	303.759	0	0	0	0	TRUE
t00000031	GCATTGTGGTTCAGTGGTAGAATTCTCG	15	G	T	18	17213	303.759	0	0	0	0	TRUE
t00000031	GCATTGTGGTTCAGTGGTAGAATTCTCG	16	A	G	9	17213	151.879	0	0	1.45808e-290	1.16109e-288	TRUE
t00000031	GCATTGTGGTTCAGTGGTAGAATTCTCG	16	C	G	0	17213	151.879	0	0	1e-304	8.27855e-303	TRUE
t00000031	GCATTGTGGTTCAGTGGTAGAATTCTCG	16	T	G	9	17213	101.253	0	0	4.24555e-190	2.70751e-188	TRUE
t00000031	GCATTGTGGTTCAGTGGTAGAATTCTCG	17	A	G	2	17213	101.253	0	0	5.14949e-199	3.39325e-197	TRUE
t00000031	GCATTGTGGTTCAGTGGTAGAATTCTCG	17	C	G	2	17213	101.253	0	0	5.14949e-199	3.39325e-197	TRUE
t00000031	GCATTGTGGTTCAGTGGTAGAATTCTCG	17	T	G	6	17213	202.506	0	0	0	0	TRUE
t00000031	GCATTGTGGTTCAGTGGTAGAATTCTCG	18	A	T	0	17213	202.506	0	0	0	0	TRUE
t00000031	GCATTGTGGTTCAGTGGTAGAATTCTCG	18	C	T	20	17213	303.759	0	0	0	0	TRUE
t00000031	GCATTGTGGTTCAGTGGTAGAATTCTCG	18	G	T	7	17213	303.759	0	0	0	0	TRUE
t00000031	GCATTGTGGTTCAGTGGTAGAATTCTCG	19	C	A	0	17213	50.6265	0	0	1e-102	4.37003e-101	TRUE
t00000031	GCATTGTGGTTCAGTGGTAGAATTCTCG	19	G	A	5	17213	151.879	0	0	7.09098e-296	5.70706e-294	TRUE
t00000031	GCATTGTGGTTCAGTGGTAGAATTCTCG	19	T	A	3	17213	101.253	0	0	1.76748e-197	1.15357e-195	TRUE
t00000031	GCATTGTGGTTCAGTGGTAGAATTCTCG	20	A	G	6	17213	101.253	0	0	1.7025e-193	1.09408e-191	TRUE
t00000031	GCATTGTGGTTCAGTGGTAGAATTCTCG	20	C	G	2	17213	151.879	0	0	1.15481e-300	9.47673e-299	TRUE
t00000031	GCATTGTGGTTCAGTGGTAGAATTCTCG	20	T	G	2	17213	202.506	0	0	0	0	TRUE
t00000031	GCATTGTGGTTCAGTGGTAGAATTCTCG	21	C	A	0	17213	151.879	0	0	1e-304	8.27855e-303	TRUE
t00000031	GCATTGTGGTTCAGTGGTAGAATTCTCG	21	G	A	6	17213	151.879	0	0	1.84874e-294	1.48475e-292	TRUE
t00000031	GCATTGTGGTTCAGTGGTAGAATTCTCG	21	T	A	1	17213	101.253	0	0	1.0099e-200	6.70759e-199	TRUE
t00000031	GCATTGTGGTTCAGTGGTAGAATTCTCG	22	C	A	0	17213	303.759	0	0	0	0	TRUE
t00000031	GCATTGTGGTTCAGTGGTAGAATTCTCG	22	G	A	1	17213	101.253	0	0	1.0099e-200	6.70759e-199	TRUE
t00000031	GCATTGTGGTTCAGTGGTAGAATTCTCG	22	T	A	0	17213	151.879	0	0	1e-304	8.27855e-303	TRUE
t00000031	GCATTGTGGTTCAGTGGTAGAATTCTCG	23	A	T	4	17213	50.6265	0	0	3.27871e-97	1.38224e-95	TRUE
t00000031	GCATTGTGGTTCAGTGGTAGAATTCTCG	23	C	T	3	17213	151.879	0	0	5.90723e-299	4.82138e-297	TRUE
t00000031	GCATTGTGGTTCAGTGGTAGAATTCTCG	23	G	T	0	17213	202.506	0	0	0	0	TRUE
t00000031	GCATTGTGGTTCAGTGGTAGAATTCTCG	24	A	T	0	17213	101.253	0	0	1e-202	6.70098e-201	TRUE
t00000031	GCATTGTGGTTCAGTGGTAGAATTCTCG	24	C	T	4	17213	101.253	0	0	4.59369e-196	2.97747e-194	TRUE
t00000031	GCATTGTGGTTCAGTGGTAGAATTCTCG	24	G	T	0	17213	101.253	0	0	1e-202	6.70098e-201	TRUE
t00000031	GCATTGTGGTTCAGTGGTAGAATTCTCG	25	A	C	2	17213	303.759	0	0	0	0	TRUE
t00000031	GCATTGTGGTTCAGTGGTAGAATTCTCG	25	G	C	1	17213	151.879	0	0	1.5148e-302	1.24581e-300	TRUE
t00000031	GCATTGTGGTTCAGTGGTAGAATTCTCG	25	T	C	2	17213	303.759	0	0	0	0	TRUE
t00000031	GCATTGTGGTTCAGTGGTAGAATTCTCG	26	A	T	1	17213	151.879	0	0	1.5148e-302	1.24581e-300	TRUE
t00000031	GCATTGTGGTTCAGTGGTAGAATTCTCG	26	C	T	3	17213	253.132	0	0	0	0	TRUE
t00000031	GCATTGTGGTTCAGTGGTAGAATTCTCG	26	G	T	0	17213	101.253	0	0	1e-202	6.70098e-201	TRUE
t00000031	GCATTGTGGTTCAGTGGTAGAATTCTCG	27	A	C	7	17213	303.759	0	0	0	0	TRUE
t00000031	GCATTGTGGTTCAGTGGTAGAATTCTCG	27	G	C	3	17213	202.506	0	0	0	0	TRUE
t00000031	GCATTGTGGTTCAGTGGTAGAATTCTCG	27	T	C	3	17213	354.385	0	0	0	0	TRUE
t00000031	GCATTGTGGTTCAGTGGTAGAATTCTCG	28	A	G	13	17213	455.638	0	0	0	0	TRUE
t00000031	GCATTGTGGTTCAGTGGTAGAATTCTCG	28	C	G	12	17213	253.132	0	0	0	0	TRUE
t00000031	GCATTGTGGTTCAGTGGTAGAATTCTCG	28	T	G	39	17213	506.265	0	0	0	0	TRUE
t00000032	GCATGGGTGGTTCAGTGGTAGAATTCTCGCC	5	T	G	396412	16866	12368.4	0	0	0	0	TRUE
t00000032	GCATGGGTGGTTCAGTGGTAGAATTCTCGCC	29	A	G	148	16866	1124.4	0	0	0	0	TRUE
t00000033	TCCCTGGTGGTCTAGTGGTTAGGATTCGGCGCT	19	C	T	3	15786	2631	0	0	0	0	TRUE
t00000033	TCCCTGGTGGTCTAGTGGTTAGGATTCGGCGCT	27	T	C	13	15786	1315.5	0	0	0	0	TRUE
t00000034	TCCCACATGGTCTAGCGGTTAGGATTCC	6	T	C	4955	15734	5244.67	0	0	0	0	TRUE
t00000035	TCCCACATGGTCTAGCGGTTAGGATTCCTGGTT	6	T	C	5846	14504	4834.67	0	0	0	0	TRUE
t00000037	TTTCCGTAGTGTAGTGGTTATCACGTTCGCC	5	T	C	2	14005	1273.18	0	0	0	0	TRUE
t00000037	TTTCCGTAGTGTAGTGGTTATCACGTTCGCC	6	C	G	27	14005	1273.18	0	0	0	0	TRUE
t00000037	TTTCCGTAGTGTAGTGGTTATCACGTTCGCC	25	A	G	451	14005	1273.18	0	0	0	0	TRUE
t00000037	TTTCCGTAGTGTAGTGGTTATCACGTTCGCC	26	C	T	107	14005	1273.18	0	0	0	0	TRUE
t00000038	GCATTTGTGGTTCAGTGGTAGAATTCTCGCC	6	G	T	397508	13945	13945	0	0	0	0	TRUE
t00000039	TCCCTGGTGGTCTAGTGGTTAGGATTCGGCGC	19	C	T	5	13599	2266.5	0	0	0	0	TRUE
t00000039	TCCCTGGTGGTCTAGTGGTTAGGATTCGGCGC	27	T	C	23	13599	1133.25	0	0	0	0	TRUE
t00000040	GTTTCCGTAGTGTAGTGGTTATCACGTTCG	6	T	C	5	13083	1189.36	0	0	0	0	TRUE
t00000040	GTTTCCGTAGTGTAGTGGTTATCACGTTCG	7	C	G	14	13083	1189.36	0	0	0	0	TRUE
t00000040	GTTTCCGTAGTGTAGTGGTTATCACGTTCG	26	A	G	318	13083	1189.36	0	0	0	0	TRUE
t00000040	GTTTCCGTAGTGTAGTGGTTATCACGTTCG	27	C	T	277	13083	1189.36	0	0	0	0	TRUE
t00000041	GCATGGGTGGTTCAGTGGTAGAATTCT	5	T	G	26457	12727	9545.25	0	0	0	0	TRUE
t00000043	TCGTTTCCCGGCCAATGCACCA	4	A	T	2098	11597	10704.9	0	0	0	0	TRUE
t00000043	TCGTTTCCCGGCCAATGCACCA	4	G	T	0	11597	892.077	0	0	0	0	TRUE
t00000044	GGGGGTATAGCTCAGTGGTAGAGCATTTGACT	16	A	T	36	11508	255.733	0	0	0	0	TRUE
t00000044	GGGGGTATAGCTCAGTGGTAGAGCATTTGACT	16	G	T	6904	11508	9462.13	0	0	0	0	TRUE
t00000045	GCCGTGATCGTATAGTGGTTAGTACTCTGC	5	A	T	5	11312	1131.2	0	0	0	0	TRUE
t00000045	GCCGTGATCGTATAGTGGTTAGTACTCTGC	16	G	T	30	11312	1131.2	0	0	0	0	TRUE
t00000047	TTTCCGTAGTGTAGTGGTTATCACGTTCGCCT	5	T	C	19	9824	893.091	0	0	0	0	TRUE
t00000047	TTTCCGTAGTGTAGTGGTTATCACGTTCGCCT	6	C	G	19	9824	893.091	0	0	0	0	TRUE
t00000047	TTTCCGTAGTGTAGTGGTTATCACGTTCGCCT	25	A	G	450	9824	893.091	0	0	0	0	TRUE
t00000047	TTTCCGTAGTGTAGTGGTTATCACGTTCGCCT	26	C	T	119	9824	893.091	0	0	0	0	TRUE
t00000048	TCCCACATGGTCTAGCGGTTAGGATTCCTGGT	6	T	C	3111	9340	3113.33	0	0	0	0	TRUE
t00000049	TCCCTGTGGTCTAGTGGTTAGGATTCGGCG	1	A	T	3	8475	67.8	0	0	5.54818e-132	2.80209e-130	TRUE
t00000049	TCCCTGTGGTCTAGTGGTTAGGATTCGGCG	1	C	T	202	8475	271.2	0	0	0	0	TRUE
t00000049	TCCCTGTGGTCTAGTGGTTAGGATTCGGCG	2	A	C	3	8475	135.6	0	0	4.25074e-267	3.2574e-265	TRUE
t00000049	TCCCTGTGGTCTAGTGGTTAGGATTCGGCG	2	G	C	0	8475	67.8	0	0	1e-136	5.20055e-135	TRUE
t00000049	TCCCTGTGGTCTAGTGGTTAGGATTCGGCG	2	T	C	13	8475	67.8	0	0	3.30034e-122	1.56396e-120	TRUE
t00000049	TCCCTGTGGTCTAGTGGTTAGGATTCGGCG	3	G	C	1	8475	67.8	0	0	6.832e-135	3.51416e-133	TRUE
t00000049	TCCCTGTGGTCTAGTGGTTAGGATTCGGCG	3	T	C	3	8475	67.8	0	0	5.54818e-132	2.80209e-130	TRUE
t00000049	TCCCTGTGGTCTAGTGGTTAGGATTCGGCG	4	A	C	3	8475	67.8	0	0	5.54818e-132	2.80209e-130	TRUE
t00000049	TCCCTGTGGTCTAGTGGTTAGGATTCGGCG	4	G	C	0	8475	67.8	0	0	1e-136	5.20055e-135	TRUE
t00000049	TCCCTGTGGTCTAGTGGTTAGGATTCGGCG	4	T	C	0	8475	67.8	0	0	1e-136	5.20055e-135	TRUE
t00000049	TCCCTGTGGTCTAGTGGTTAGGATTCGGCG	5	A	T	0	8475	67.8	0	0	1e-136	5.20055e-135	TRUE
t00000049	TCCCTGTGGTCTAGTGGTTAGGATTCGGCG	5	C	T	2	8475	67.8	0	0	2.36763e-133	1.20222e-131	TRUE
t00000049	TCCCTGTGGTCTAGTGGTTAGGATTCGGCG	5	G	T	0	8475	67.8	0	0	1e-136	5.20055e-135	TRUE
t00000049	TCCCTGTGGTCTAGTGGTTAGGATTCGGCG	6	A	G	5	8475	67.8	0	0	1.42946e-129	7.09565e-128	TRUE
t00000049	TCCCTGTGGTCTAGTGGTTAGGATTCGGCG	6	C	G	0	8475	67.8	0	0	1e-136	5.20055e-135	TRUE
t00000049	TCCCTGTGGTCTAGTGGTTAGGATTCGGCG	6	T	G	5	8475	67.8	0	0	1.42946e-129	7.09565e-128	TRUE
t00000049	TCCCTGTGGTCTAGTGGTTAGGATTCGGCG	7	A	T	4	8475	67.8	0	0	9.88831e-131	4.96076e-129	TRUE
t00000049	TCCCTGTGGTCTAGTGGTTAGGATTCGGCG	7	C	T	2	8475	67.8	0	0	2.36763e-133	1.20222e-131	TRUE
t00000049	TCCCTGTGGTCTAGTGGTTAGGATTCGGCG	7	G	T	30	8475	67.8	0	0	1.06468e-111	4.86454e-110	TRUE
t00000049	TCCCTGTGGTCTAGTGGTTAGGATTCGGCG	8	A	G	22	8475	135.6	0	0	3.61813e-246	2.69043e-244	TRUE
t00000049	TCCCTGTGGTCTAGTGGTTAGGATTCGGCG	8	C	G	18	8475	203.4	0	0	0	0	TRUE
t00000049	TCCCTGTGGTCTAGTGGTTAGGATTCGGCG	8	T	G	72	8475	271.2	0	0	0	0	TRUE
t00000049	TCCCTGTGGTCTAGTGGTTAGGATTCGGCG	9	A	G	0	8475	67.8	0	0	1e-136	5.20055e-135	TRUE
t00000049	TCCCTGTGGTCTAGTGGTTAGGATTCGGCG	9	C	G	0	8475	67.8	0	0	1e-136	5.20055e-135	TRUE
t00000049	TCCCTGTGGTCTAGTGGTTAGGATTCGGCG	10	A	T	2	8475	67.8	0	0	2.36763e-133	1.20222e-131	TRUE
t00000049	TCCCTGTGGTCTAGTGGTTAGGATTCGGCG	10	C	T	2	8475	67.8	0	0	2.36763e-133	1.20222e-131	TRUE
t00000049	TCCCTGTGGTCTAGTGGTTAGGATTCGGCG	10	G	T	6	8475	67.8	0	0	1.74563e-128	8.59701e-127	TRUE
t00000049	TCCCTGTGGTCTAGTGGTTAGGATTCGGCG	11	A	C	2	8475	67.8	0	0	2.36763e-133	1.20222e-131	TRUE
t00000049	TCCCTGTGGTCTAGTGGTTAGGATTCGGCG	11	G	C	0	8475	67.8	0	0	1e-136	5.20055e-135	TRUE
t00000049	TCCCTGTGGTCTAGTGGTTAGGATTCGGCG	11	T	C	2	8475	67.8	0	0	2.36763e-133	1.20222e-131	TRUE
t00000049	TCCCTGTGGTCTAGTGGTTAGGATTCGGCG	12	A	T	1	8475	67.8	0	0	6.832e-135	3.51416e-133	TRUE
t00000049	TCCCTGTGGTCTAGTGGTTAGGATTCGGCG	12	C	T	4	8475	67.8	0	0	9.88831e-131	4.96076e-129	TRUE
t00000049	TCCCTGTGGTCTAGTGGTTAGGATTCGGCG	12	G	T	1	8475	67.8	0	0	6.832e-135	3.51416e-133	TRUE
t00000049	TCCCTGTGGTCTAGTGGTTAGGATTCGGCG	13	C	A	1	8475	67.8	0	0	6.832e-135	3.51416e-133	TRUE
t00000049	TCCCTGTGGTCTAGTGGTTAGGATTCGGCG	13	G	A	1	8475	67.8	0	0	6.832e-135	3.51416e-133	TRUE
t00000049	TCCCTGTGGTCTAGTGGTTAGGATTCGGCG	13	T	A	0	8475	67.8	0	0	1e-136	5.20055e-135	TRUE
t00000049	TCCCTGTGGTCTAGTGGTTAGGATTCGGCG	14	A	G	1	8475	135.6	0	0	1.3564e-270	1.04261e-268	TRUE
t00000049	TCCCTGTGGTCTAGTGGTTAGGATTCGGCG	15	A	T	2	8475	67.8	0	0	2.36763e-133	1.20222e-131	TRUE
t00000049	TCCCTGTGGTCTAGTGGTTAGGATTCGGCG	15	C	T	1	8475	135.6	0	0	1.3564e-270	1.04261e-268	TRUE
t00000049	TCCCTGTGGTCTAGTGGTTAGGATTCGGCG	15	G	T	6	8475	67.8	0	0	1.74563e-128	8.59701e-127	TRUE
t00000049	TCCCTGTGGTCTAGTGGTTAGGATTCGGCG	16	A	G	17	8475	135.6	0	0	1.3011e-250	9.72301e-249	TRUE
t00000049	TCCCTGTGGTCTAGTGGTTAGGATTCGGCG	16	C	G	0	8475	67.8	0	0	1e-136	5.20055e-135	TRUE
t00000049	TCCCTGTGGTCTAGTGGTTAGGATTCGGCG	17	A	G	0	8475	67.8	0	0	1e-136	5.20055e-135	TRUE
t00000049	TCCCTGTGGTCTAGTGGTTAGGATTCGGCG	17	C	G	1	8475	67.8	0	0	6.832e-135	3.51416e-133	TRUE
t00000049	TCCCTGTGGTCTAGTGGTTAGGATTCGGCG	17	T	G	2	8475	67.8	0	0	2.36763e-133	1.20222e-131	TRUE
t00000049	TCCCTGTGGTCTAGTGGTTAGGATTCGGCG	18	A	T	1	8475	135.6	0	0	1.3564e-270	1.04261e-268	TRUE
t00000049	TCCCTGTGGTCTAGTGGTTAGGATTCGGCG	18	C	T	2	8475	67.8	0	0	2.36763e-133	1.20222e-131	TRUE
t00000049	TCCCTGTGGTCTAGTGGTTAGGATTCGGCG	18	G	T	5	8475	67.8	0	0	1.42946e-129	7.09565e-128	TRUE
t00000049	TCCCTGTGGTCTAGTGGTTAGGATTCGGCG	19	A	T	0	8475	67.8	0	0	1e-136	5.20055e-135	TRUE
t00000049	TCCCTGTGGTCTAGTGGTTAGGATTCGGCG	19	C	T	2	8475	67.8	0	0	2.36763e-133	1.20222e-131	TRUE
t00000049	TCCCTGTGGTCTAGTGGTTAGGATTCGGCG	20	G	A	2	8475	67.8	0	0	2.36763e-133	1.20222e-131	TRUE
t00000049	TCCCTGTGGTCTAGTGGTTAGGATTCGGCG	21	A	G	0	8475	67.8	0	0	1e-136	5.20055e-135	TRUE
t00000049	TCCCTGTGGTCTAGTGGTTAGGATTCGGCG	21	C	G	1	8475	67.8	0	0	6.832e-135	3.51416e-133	TRUE
t00000049	TCCCTGTGGTCTAGTGGTTAGGATTCGGCG	21	T	G	2	8475	67.8	0	0	2.36763e-133	1.20222e-131	TRUE
t00000049	TCCCTGTGGTCTAGTGGTTAGGATTCGGCG	22	A	G	0	8475	67.8	0	0	1e-136	5.20055e-135	TRUE
t00000049	TCCCTGTGGTCTAGTGGTTAGGATTCGGCG	22	C	G	0	8475	135.6	0	0	1e-272	7.75794e-271	TRUE
t00000049	TCCCTGTGGTCTAGTGGTTAGGATTCGGCG	22	T	G	3	8475	67.8	0	0	5.54818e-132	2.80209e-130	TRUE
t00000049	TCCCTGTGGTCTAGTGGTTAGGATTCGGCG	23	C	A	0	8475	135.6	0	0	1e-272	7.75794e-271	TRUE
t00000049	TCCCTGTGGTCTAGTGGTTAGGATTCGGCG	23	G	A	2	8475	67.8	0	0	2.36763e-133	1.20222e-131	TRUE
t00000049	TCCCTGTGGTCTAGTGGTTAGGATTCGGCG	23	T	A	1	8475	67.8	0	0	6.832e-135	3.51416e-133	TRUE
t00000049	TCCCTGTGGTCTAGTGGTTAGGATTCGGCG	24	A	T	0	8475	67.8	0	0	1e-136	5.20055e-135	TRUE
t00000049	TCCCTGTGGTCTAGTGGTTAGGATTCGGCG	24	C	T	0	8475	67.8	0	0	1e-136	5.20055e-135	TRUE
t00000049	TCCCTGTGGTCTAGTGGTTAGGATTCGGCG	24	G	T	1	8475	67.8	0	0	6.832e-135	3.51416e-133	TRUE
t00000049	TCCCTGTGGTCTAGTGGTTAGGATTCGGCG	25	A	T	0	8475	67.8	0	0	1e-136	5.20055e-135	TRUE
t00000049	TCCCTGTGGTCTAGTGGTTAGGATTCGGCG	25	C	T	0	8475	135.6	0	0	1e-272	7.75794e-271	TRUE
t00000049	TCCCTGTGGTCTAGTGGTTAGGATTCGGCG	25	G	T	0	8475	67.8	0	0	1e-136	5.20055e-135	TRUE
t00000049	TCCCTGTGGTCTAGTGGTTAGGATTCGGCG	26	A	C	4	8475	67.8	0	0	9.88831e-131	4.96076e-129	TRUE
t00000049	TCCCTGTGGTCTAGTGGTTAGGATTCGGCG	26	G	C	2	8475	67.8	0	0	2.36763e-133	1.20222e-131	TRUE
t00000049	TCCCTGTGGTCTAGTGGTTAGGATTCGGCG	26	T	C	0	8475	67.8	0	0	1e-136	5.20055e-135	TRUE
t00000049	TCCCTGTGGTCTAGTGGTTAGGATTCGGCG	27	A	G	0	8475	67.8	0	0	1e-136	5.20055e-135	TRUE
t00000049	TCCCTGTGGTCTAGTGGTTAGGATTCGGCG	27	C	G	0	8475	67.8	0	0	1e-136	5.20055e-135	TRUE
t00000049	TCCCTGTGGTCTAGTGGTTAGGATTCGGCG	27	T	G	6	8475	67.8	0	0	1.74563e-128	8.59701e-127	TRUE
t00000049	TCCCTGTGGTCTAGTGGTTAGGATTCGGCG	28	A	G	0	8475	135.6	0	0	1e-272	7.75794e-271	TRUE
t00000049	TCCCTGTGGTCTAGTGGTTAGGATTCGGCG	28	C	G	15	8475	67.8	0	0	1.04865e-120	4.94132e-119	TRUE
t00000049	TCCCTGTGGTCTAGTGGTTAGGATTCGGCG	28	T	G	2	8475	203.4	0	0	0	0	TRUE
t00000049	TCCCTGTGGTCTAGTGGTTAGGATTCGGCG	29	A	C	8	8475	67.8	0	0	1.74196e-126	8.49001e-125	TRUE
t00000049	TCCCTGTGGTCTAGTGGTTAGGATTCGGCG	29	G	C	0	8475	135.6	0	0	1e-272	7.75794e-271	TRUE
t00000049	TCCCTGTGGTCTAGTGGTTAGGATTCGGCG	29	T	C	3	8475	67.8	0	0	5.54818e-132	2.80209e-130	TRUE
t00000049	TCCCTGTGGTCTAGTGGTTAGGATTCGGCG	30	A	G	16	8475	67.8	0	0	5.45115e-120	2.56061e-118	TRUE
t00000049	TCCCTGTGGTCTAGTGGTTAGGATTCGGCG	30	C	G	13	8475	135.6	0	0	1.46835e-254	1.10717e-252	TRUE
t00000049	TCCCTGTGGTCTAGTGGTTAGGATTCGGCG	30	T	G	39	8475	610.2	0	0	0	0	TRUE
t00000052	GCATTGTGGTTCAGTGGTAGAATTCTCGCCT	1	A	G	17	8186	282.276	0	0	0	0	TRUE
t00000052	GCATTGTGGTTCAGTGGTAGAATTCTCGCCT	1	T	G	7	8186	282.276	0	0	0	0	TRUE
t00000052	GCATTGTGGTTCAGTGGTAGAATTCTCGCCT	2	A	C	3	8186	282.276	0	0	0	0	TRUE
t00000052	GCATTGTGGTTCAGTGGTAGAATTCTCGCCT	3	C	A	0	8186	282.276	0	0	0	0	TRUE
t00000052	GCATTGTGGTTCAGTGGTAGAATTCTCGCCT	4	C	T	0	8186	282.276	0	0	0	0	TRUE
t00000052	GCATTGTGGTTCAGTGGTAGAATTCTCGCCT	5	A	T	0	8186	282.276	0	0	0	0	TRUE
t00000052	GCATTGTGGTTCAGTGGTAGAATTCTCGCCT	5	C	T	4	8186	282.276	0	0	0	0	TRUE
t00000052	GCATTGTGGTTCAGTGGTAGAATTCTCGCCT	5	G	T	12	8186	282.276	0	0	0	0	TRUE
t00000052	GCATTGTGGTTCAGTGGTAGAATTCTCGCCT	6	T	G	2	8186	282.276	0	0	0	0	TRUE
t00000052	GCATTGTGGTTCAGTGGTAGAATTCTCGCCT	7	C	T	9	8186	564.552	0	0	0	0	TRUE
t00000052	GCATTGTGGTTCAGTGGTAGAATTCTCGCCT	8	A	G	36	8186	282.276	0	0	0	0	TRUE
t00000052	GCATTGTGGTTCAGTGGTAGAATTCTCGCCT	8	C	G	26	8186	282.276	0	0	0	0	TRUE
t00000052	GCATTGTGGTTCAGTGGTAGAATTCTCGCCT	8	T	G	30	8186	282.276	0	0	0	0	TRUE
t00000052	GCATTGTGGTTCAGTGGTAGAATTCTCGCCT	14	A	G	37	8186	564.552	0	0	0	0	TRUE
t00000052	GCATTGTGGTTCAGTGGTAGAATTCTCGCCT	17	T	G	3	8186	282.276	0	0	0	0	TRUE
t00000052	GCATTGTGGTTCAGTGGTAGAATTCTCGCCT	18	A	T	0	8186	282.276	0	0	0	0	TRUE
t00000052	GCATTGTGGTTCAGTGGTAGAATTCTCGCCT	20	C	G	1	8186	282.276	0	0	0	0	TRUE
t00000052	GCATTGTGGTTCAGTGGTAGAATTCTCGCCT	22	C	A	0	8186	282.276	0	0	0	0	TRUE
t00000052	GCATTGTGGTTCAGTGGTAGAATTCTCGCCT	26	C	T	0	8186	282.276	0	0	0	0	TRUE
t00000052	GCATTGTGGTTCAGTGGTAGAATTCTCGCCT	28	C	G	1	8186	282.276	0	0	0	0	TRUE
t00000052	GCATTGTGGTTCAGTGGTAGAATTCTCGCCT	28	T	G	0	8186	282.276	0	0	0	0	TRUE
t00000052	GCATTGTGGTTCAGTGGTAGAATTCTCGCCT	30	G	C	0	8186	282.276	0	0	0	0	TRUE
t00000052	GCATTGTGGTTCAGTGGTAGAATTCTCGCCT	30	T	C	25	8186	282.276	0	0	0	0	TRUE
t00000053	GCATTGTGGTTCAGTGGTAGAATTCT	1	A	G	14	8042	98.9785	0	0	2.38579e-181	1.48745e-179	TRUE
t00000053	GCATTGTGGTTCAGTGGTAGAATTCT	1	C	G	0	8042	49.4892	0	0	1e-98	4.26116e-97	TRUE
t00000053	GCATTGTGGTTCAGTGGTAGAATTCT	1	T	G	4	8042	98.9785	0	0	4.24878e-192	2.7211e-190	TRUE
t00000053	GCATTGTGGTTCAGTGGTAGAATTCT	2	A	C	1	8042	74.2338	0	0	7.426e-147	4.11503e-145	TRUE
t00000053	GCATTGTGGTTCAGTGGTAGAATTCT	2	G	C	1	8042	74.2338	0	0	7.426e-147	4.11503e-145	TRUE
t00000053	GCATTGTGGTTCAGTGGTAGAATTCT	2	T	C	1	8042	74.2338	0	0	7.426e-147	4.11503e-145	TRUE
t00000053	GCATTGTGGTTCAGTGGTAGAATTCT	3	C	A	0	8042	98.9785	0	0	1e-198	6.57223e-197	TRUE
t00000053	GCATTGTGGTTCAGTGGTAGAATTCT	3	G	A	0	8042	61.8615	0	0	1e-124	4.82076e-123	TRUE
t00000053	GCATTGTGGTTCAGTGGTAGAATTCT	3	T	A	0	8042	61.8615	0	0	1e-124	4.82076e-123	TRUE
t00000053	GCATTGTGGTTCAGTGGTAGAATTCT	4	A	T	0	8042	61.8615	0	0	1e-124	4.82076e-123	TRUE
t00000053	GCATTGTGGTTCAGTGGTAGAATTCT	4	C	T	1	8042	86.6062	0	0	8.713e-173	5.2749e-171	TRUE
t00000053	GCATTGTGGTTCAGTGGTAGAATTCT	4	G	T	0	8042	49.4892	0	0	1e-98	4.26116e-97	TRUE
t00000053	GCATTGTGGTTCAGTGGTAGAATTCT	5	A	T	0	8042	74.2338	0	0	1e-148	5.59911e-147	TRUE
t00000053	GCATTGTGGTTCAGTGGTAGAATTCT	5	C	T	0	8042	86.6062	0	0	1e-174	6.08343e-173	TRUE
t00000053	GCATTGTGGTTCAGTGGTAGAATTCT	5	G	T	11	8042	98.9785	0	0	3.82145e-184	2.39843e-182	TRUE
t00000053	GCATTGTGGTTCAGTGGTAGAATTCT	6	A	G	1	8042	86.6062	0	0	8.713e-173	5.2749e-171	TRUE
t00000053	GCATTGTGGTTCAGTGGTAGAATTCT	6	C	G	0	8042	49.4892	0	0	1e-98	4.26116e-97	TRUE
t00000053	GCATTGTGGTTCAGTGGTAGAATTCT	6	T	G	2	8042	74.2338	0	0	2.79404e-145	1.53025e-143	TRUE
t00000053	GCATTGTGGTTCAGTGGTAGAATTCT	7	A	T	6	8042	74.2338	0	0	2.83144e-140	1.51652e-138	TRUE
t00000053	GCATTGTGGTTCAGTGGTAGAATTCT	7	C	T	8	8042	148.468	0	0	6.69211e-284	5.28986e-282	TRUE
t00000053	GCATTGTGGTTCAGTGGTAGAATTCT	7	G	T	9	8042	123.723	0	0	2.48768e-235	1.80349e-233	TRUE
t00000053	GCATTGTGGTTCAGTGGTAGAATTCT	8	A	G	0	8042	136.095	0	0	1e-272	7.75794e-271	TRUE
t00000053	GCATTGTGGTTCAGTGGTAGAATTCT	8	C	G	2	8042	136.095	0	0	9.26625e-269	7.11535e-267	TRUE
t00000053	GCATTGTGGTTCAGTGGTAGAATTCT	8	T	G	4	8042	247.446	0	0	0	0	TRUE
t00000053	GCATTGTGGTTCAGTGGTAGAATTCT	9	A	G	2	8042	123.723	0	0	7.71954e-245	5.71762e-243	TRUE
t00000053	GCATTGTGGTTCAGTGGTAGAATTCT	9	C	G	0	8042	61.8615	0	0	1e-124	4.82076e-123	TRUE
t00000053	GCATTGTGGTTCAGTGGTAGAATTCT	9	T	G	6	8042	86.6062	0	0	7.18134e-166	4.22525e-164	TRUE
t00000053	GCATTGTGGTTCAGTGGTAGAATTCT	10	A	T	0	8042	61.8615	0	0	1e-124	4.82076e-123	TRUE
t00000053	GCATTGTGGTTCAGTGGTAGAATTCT	10	C	T	0	8042	98.9785	0	0	1e-198	6.57223e-197	TRUE
t00000053	GCATTGTGGTTCAGTGGTAGAATTCT	10	G	T	7	8042	136.095	0	0	1.94906e-261	1.48603e-259	TRUE
t00000053	GCATTGTGGTTCAGTGGTAGAATTCT	11	A	T	2	8042	74.2338	0	0	2.79404e-145	1.53025e-143	TRUE
t00000053	GCATTGTGGTTCAGTGGTAGAATTCT	11	C	T	0	8042	86.6062	0	0	1e-174	6.08343e-173	TRUE
t00000053	GCATTGTGGTTCAGTGGTAGAATTCT	11	G	T	0	8042	24.7446	0	0	1e-50	2.86347e-49	TRUE
t00000053	GCATTGTGGTTCAGTGGTAGAATTCT	12	A	C	4	8042	49.4892	0	0	2.81514e-93	1.16398e-91	TRUE
t00000053	GCATTGTGGTTCAGTGGTAGAATTCT	12	G	C	4	8042	37.1169	0	0	9.73831e-70	3.41804e-68	TRUE
t00000053	GCATTGTGGTTCAGTGGTAGAATTCT	12	T	C	0	8042	86.6062	0	0	1e-174	6.08343e-173	TRUE
t00000053	GCATTGTGGTTCAGTGGTAGAATTCT	13	C	A	3	8042	86.6062	0	0	1.1403e-169	6.81031e-168	TRUE
t00000053	GCATTGTGGTTCAGTGGTAGAATTCT	13	G	A	0	8042	61.8615	0	0	1e-124	4.82076e-123	TRUE
t00000053	GCATTGTGGTTCAGTGGTAGAATTCT	13	T	A	1	8042	61.8615	0	0	6.238e-123	2.98425e-121	TRUE
t00000053	GCATTGTGGTTCAGTGGTAGAATTCT	14	A	G	0	8042	160.84	0	0	9.88131291682493e-323	8.35465007117548e-321	TRUE
t00000053	GCATTGTGGTTCAGTGGTAGAATTCT	14	C	G	0	8042	61.8615	0	0	1e-124	4.82076e-123	TRUE
t00000053	GCATTGTGGTTCAGTGGTAGAATTCT	14	T	G	2	8042	61.8615	0	0	1.97652e-121	9.34276e-120	TRUE
t00000053	GCATTGTGGTTCAGTGGTAGAATTCT	15	A	T	0	8042	74.2338	0	0	1e-148	5.59911e-147	TRUE
t00000053	GCATTGTGGTTCAGTGGTAGAATTCT	15	C	T	2	8042	123.723	0	0	7.71954e-245	5.71762e-243	TRUE
t00000053	GCATTGTGGTTCAGTGGTAGAATTCT	15	G	T	8	8042	148.468	0	0	6.69211e-284	5.28986e-282	TRUE
t00000053	GCATTGTGGTTCAGTGGTAGAATTCT	16	A	G	0	8042	74.2338	0	0	1e-148	5.59911e-147	TRUE
t00000053	GCATTGTGGTTCAGTGGTAGAATTCT	16	C	G	1	8042	61.8615	0	0	6.238e-123	2.98425e-121	TRUE
t00000053	GCATTGTGGTTCAGTGGTAGAATTCT	16	T	G	1	8042	61.8615	0	0	6.238e-123	2.98425e-121	TRUE
t00000053	GCATTGTGGTTCAGTGGTAGAATTCT	17	A	G	1	8042	61.8615	0	0	6.238e-123	2.98425e-121	TRUE
t00000053	GCATTGTGGTTCAGTGGTAGAATTCT	17	C	G	1	8042	49.4892	0	0	4.951e-97	2.08374e-95	TRUE
t00000053	GCATTGTGGTTCAGTGGTAGAATTCT	17	T	G	1	8042	98.9785	0	0	9.901e-197	6.44524e-195	TRUE
t00000053	GCATTGTGGTTCAGTGGTAGAATTCT	18	A	T	0	8042	136.095	0	0	1e-272	7.75794e-271	TRUE
t00000053	GCATTGTGGTTCAGTGGTAGAATTCT	18	C	T	4	8042	173.212	0	0	0	0	TRUE
t00000053	GCATTGTGGTTCAGTGGTAGAATTCT	18	G	T	5	8042	111.351	0	0	1.52598e-214	1.0732e-212	TRUE
t00000053	GCATTGTGGTTCAGTGGTAGAATTCT	19	C	A	0	8042	37.1169	0	0	1e-74	3.62311e-73	TRUE
t00000053	GCATTGTGGTTCAGTGGTAGAATTCT	19	G	A	4	8042	61.8615	0	0	6.92765e-119	3.24607e-117	TRUE
t00000053	GCATTGTGGTTCAGTGGTAGAATTCT	19	T	A	0	8042	49.4892	0	0	1e-98	4.26116e-97	TRUE
t00000053	GCATTGTGGTTCAGTGGTAGAATTCT	20	A	G	1	8042	74.2338	0	0	7.426e-147	4.11503e-145	TRUE
t00000053	GCATTGTGGTTCAGTGGTAGAATTCT	20	C	G	0	8042	49.4892	0	0	1e-98	4.26116e-97	TRUE
t00000053	GCATTGTGGTTCAGTGGTAGAATTCT	20	T	G	1	8042	86.6062	0	0	8.713e-173	5.2749e-171	TRUE
t00000053	GCATTGTGGTTCAGTGGTAGAATTCT	21	C	A	0	8042	148.468	0	0	1e-296	8.09161e-295	TRUE
t00000053	GCATTGTGGTTCAGTGGTAGAATTCT	21	G	A	2	8042	61.8615	0	0	1.97652e-121	9.34276e-120	TRUE
t00000053	GCATTGTGGTTCAGTGGTAGAATTCT	21	T	A	0	8042	49.4892	0	0	1e-98	4.26116e-97	TRUE
t00000053	GCATTGTGGTTCAGTGGTAGAATTCT	22	C	A	0	8042	111.351	0	0	1e-222	7.10595e-221	TRUE
t00000053	GCATTGTGGTTCAGTGGTAGAATTCT	22	G	A	0	8042	74.2338	0	0	1e-148	5.59911e-147	TRUE
t00000053	GCATTGTGGTTCAGTGGTAGAATTCT	22	T	A	0	8042	74.2338	0	0	1e-148	5.59911e-147	TRUE
t00000053	GCATTGTGGTTCAGTGGTAGAATTCT	23	A	T	0	8042	49.4892	0	0	1e-98	4.26116e-97	TRUE
t00000053	GCATTGTGGTTCAGTGGTAGAATTCT	23	C	T	1	8042	74.2338	0	0	7.426e-147	4.11503e-145	TRUE
t00000053	GCATTGTGGTTCAGTGGTAGAATTCT	23	G	T	0	8042	123.723	0	0	1e-248	7.45808e-247	TRUE
t00000053	GCATTGTGGTTCAGTGGTAGAATTCT	24	A	T	1	8042	74.2338	0	0	7.426e-147	4.11503e-145	TRUE
t00000053	GCATTGTGGTTCAGTGGTAGAATTCT	24	C	T	0	8042	49.4892	0	0	1e-98	4.26116e-97	TRUE
t00000053	GCATTGTGGTTCAGTGGTAGAATTCT	24	G	T	1	8042	37.1169	0	0	3.763e-73	1.35166e-71	TRUE
t00000053	GCATTGTGGTTCAGTGGTAGAATTCT	25	A	C	0	8042	160.84	0	0	9.88131291682493e-323	8.35465007117548e-321	TRUE
t00000053	GCATTGTGGTTCAGTGGTAGAATTCT	25	G	C	0	8042	74.2338	0	0	1e-148	5.59911e-147	TRUE
t00000053	GCATTGTGGTTCAGTGGTAGAATTCT	25	T	C	0	8042	98.9785	0	0	1e-198	6.57223e-197	TRUE
t00000053	GCATTGTGGTTCAGTGGTAGAATTCT	26	A	T	2	8042	86.6062	0	0	3.83895e-171	2.30742e-169	TRUE
t00000053	GCATTGTGGTTCAGTGGTAGAATTCT	26	C	T	53	8042	123.723	0	0	3.20749e-203	2.20228e-201	TRUE
t00000053	GCATTGTGGTTCAGTGGTAGAATTCT	26	G	T	3	8042	61.8615	0	0	4.24031e-120	1.99308e-118	TRUE
t00000054	GGTTCCATGGTGTAATGGTTAGCACTC	4	C	T	92	7821	1203.23	0	0	0	0	TRUE
t00000054	GGTTCCATGGTGTAATGGTTAGCACTC	19	C	T	44	7821	601.615	0	0	0	0	TRUE
t00000054	GGTTCCATGGTGTAATGGTTAGCACTC	20	G	T	62	7821	601.615	0	0	0	0	TRUE
t00000055	TCCCATATGGTCTAGCGGTTAGGATTCCT	6	C	T	23439	7706	5137.33	0	0	0	0	TRUE
t00000056	TCCCACATGGTCTAGCGGTTAGGATTCCTGGTTT	6	T	C	2653	7669	2556.33	0	0	0	0	TRUE
t00000057	GGGGGTATAGCTCAGTGGTAGAGCATTTGA	16	A	T	16	7377	163.933	0	0	2.4895e-306	2.08387e-304	TRUE
t00000057	GGGGGTATAGCTCAGTGGTAGAGCATTTGA	16	G	T	1728	7377	6065.53	0	0	0	0	TRUE
t00000059	GGCCGTGATCGTATAGTGGTTAGTACTCTGC	19	T	G	0	7243	2414.33	0	0	0	0	TRUE
t00000059	GGCCGTGATCGTATAGTGGTTAGTACTCTGC	31	T	C	0	7243	2414.33	0	0	0	0	TRUE
t00000060	GTTTCCGTAGTGTAGTGGTTATCACGTTCGCCTC	6	T	C	4	7184	718.4	0	0	0	0	TRUE
t00000060	GTTTCCGTAGTGTAGTGGTTATCACGTTCGCCTC	7	C	G	33	7184	718.4	0	0	0	0	TRUE
t00000060	GTTTCCGTAGTGTAGTGGTTATCACGTTCGCCTC	27	C	T	117	7184	718.4	0	0	0	0	TRUE
t00000060	GTTTCCGTAGTGTAGTGGTTATCACGTTCGCCTC	34	A	C	22	7184	1436.8	0	0	0	0	TRUE
t00000061	GCATTTGTGGTTCAGTGGTAGAATTCTC	6	G	T	236658	7165	7165	0	0	0	0	TRUE
t00000062	TCCCTGTGGTCTAGTGGTTAGGATTCGGCGCT	1	C	T	218	7031	484.897	0	0	0	0	TRUE
t00000062	TCCCTGTGGTCTAGTGGTTAGGATTCGGCGCT	2	A	C	3	7031	242.448	0	0	0	0	TRUE
t00000062	TCCCTGTGGTCTAGTGGTTAGGATTCGGCGCT	6	C	G	2	7031	242.448	0	0	0	0	TRUE
t00000062	TCCCTGTGGTCTAGTGGTTAGGATTCGGCGCT	8	A	G	25	7031	242.448	0	0	0	0	TRUE
t00000062	TCCCTGTGGTCTAGTGGTTAGGATTCGGCGCT	8	C	G	48	7031	484.897	0	0	0	0	TRUE
t00000062	TCCCTGTGGTCTAGTGGTTAGGATTCGGCGCT	8	T	G	76	7031	484.897	0	0	0	0	TRUE
t00000062	TCCCTGTGGTCTAGTGGTTAGGATTCGGCGCT	14	A	G	0	7031	242.448	0	0	0	0	TRUE
t00000062	TCCCTGTGGTCTAGTGGTTAGGATTCGGCGCT	15	C	T	3	7031	242.448	0	0	0	0	TRUE
t00000062	TCCCTGTGGTCTAGTGGTTAGGATTCGGCGCT	16	A	G	15	7031	242.448	0	0	0	0	TRUE
t00000062	TCCCTGTGGTCTAGTGGTTAGGATTCGGCGCT	16	C	G	0	7031	242.448	0	0	0	0	TRUE
t00000062	TCCCTGTGGTCTAGTGGTTAGGATTCGGCGCT	18	A	T	1	7031	242.448	0	0	0	0	TRUE
t00000062	TCCCTGTGGTCTAGTGGTTAGGATTCGGCGCT	21	C	G	0	7031	242.448	0	0	0	0	TRUE
t00000062	TCCCTGTGGTCTAGTGGTTAGGATTCGGCGCT	22	C	G	0	7031	242.448	0	0	0	0	TRUE
t00000062	TCCCTGTGGTCTAGTGGTTAGGATTCGGCGCT	28	A	G	1	7031	242.448	0	0	0	0	TRUE
t00000062	TCCCTGTGGTCTAGTGGTTAGGATTCGGCGCT	29	G	C	0	7031	242.448	0	0	0	0	TRUE
t00000062	TCCCTGTGGTCTAGTGGTTAGGATTCGGCGCT	30	C	G	0	7031	242.448	0	0	0	0	TRUE
t00000062	TCCCTGTGGTCTAGTGGTTAGGATTCGGCGCT	30	T	G	6	7031	242.448	0	0	0	0	TRUE
t00000062	TCCCTGTGGTCTAGTGGTTAGGATTCGGCGCT	31	A	C	1	7031	242.448	0	0	0	0	TRUE
t00000062	TCCCTGTGGTCTAGTGGTTAGGATTCGGCGCT	31	T	C	2	7031	484.897	0	0	0	0	TRUE
t00000062	TCCCTGTGGTCTAGTGGTTAGGATTCGGCGCT	32	C	T	60	7031	484.897	0	0	0	0	TRUE
t00000064	AACCCGTAGATCCGATCTTGT	16	A	T	701	6942	3471	0	0	0	0	TRUE
t00000065	GCATTGGTGGTTCAGTGG	5	G	T	359	6830	1517.78	0	0	0	0	TRUE
t00000065	GCATTGGTGGTTCAGTGG	15	A	G	5	6830	758.889	0	0	0	0	TRUE
t00000067	TCCCTGGTCTAGTGGTTAGGATTCGG	1	A	T	1	6625	86.6528	0	0	8.713e-173	5.2749e-171	TRUE
t00000067	TCCCTGGTCTAGTGGTTAGGATTCGG	1	C	T	11	6625	259.958	0	0	0	0	TRUE
t00000067	TCCCTGGTCTAGTGGTTAGGATTCGG	1	G	T	3	6625	47.2652	0	0	1.90299e-90	7.69085e-89	TRUE
t00000067	TCCCTGGTCTAGTGGTTAGGATTCGG	2	A	C	3	6625	70.8977	0	0	6.29251e-138	3.34883e-136	TRUE
t00000067	TCCCTGGTCTAGTGGTTAGGATTCGG	2	G	C	2	6625	23.6326	0	0	3.1879e-46	8.58611e-45	TRUE
t00000067	TCCCTGGTCTAGTGGTTAGGATTCGG	2	T	C	9	6625	78.7753	0	0	5.22532e-147	2.91055e-145	TRUE
t00000067	TCCCTGGTCTAGTGGTTAGGATTCGG	3	A	C	1	6625	39.3876	0	0	3.961e-77	1.47342e-75	TRUE
t00000067	TCCCTGGTCTAGTGGTTAGGATTCGG	3	G	C	0	6625	47.2652	0	0	1e-94	4.15069e-93	TRUE
t00000067	TCCCTGGTCTAGTGGTTAGGATTCGG	3	T	C	0	6625	78.7753	0	0	1e-158	5.77086e-157	TRUE
t00000067	TCCCTGGTCTAGTGGTTAGGATTCGG	4	A	C	1	6625	31.5101	0	0	3.268e-63	1.0711e-61	TRUE
t00000067	TCCCTGGTCTAGTGGTTAGGATTCGG	4	G	C	0	6625	78.7753	0	0	1e-158	5.77086e-157	TRUE
t00000067	TCCCTGGTCTAGTGGTTAGGATTCGG	4	T	C	1	6625	70.8977	0	0	7.129e-141	3.84017e-139	TRUE
t00000067	TCCCTGGTCTAGTGGTTAGGATTCGG	5	A	T	1	6625	70.8977	0	0	7.129e-141	3.84017e-139	TRUE
t00000067	TCCCTGGTCTAGTGGTTAGGATTCGG	5	C	T	7	6625	63.0202	0	0	1.11857e-117	5.22176e-116	TRUE
t00000067	TCCCTGGTCTAGTGGTTAGGATTCGG	5	G	T	0	6625	31.5101	0	0	1e-64	3.31215e-63	TRUE
t00000067	TCCCTGGTCTAGTGGTTAGGATTCGG	6	A	G	0	6625	86.6528	0	0	1e-174	6.08343e-173	TRUE
t00000067	TCCCTGGTCTAGTGGTTAGGATTCGG	6	C	G	1	6625	55.1427	0	0	5.545e-109	2.50013e-107	TRUE
t00000067	TCCCTGGTCTAGTGGTTAGGATTCGG	6	T	G	4	6625	70.8977	0	0	1.16821e-136	6.06696e-135	TRUE
t00000067	TCCCTGGTCTAGTGGTTAGGATTCGG	7	A	G	0	6625	63.0202	0	0	1e-126	4.88332e-125	TRUE
t00000067	TCCCTGGTCTAGTGGTTAGGATTCGG	7	C	G	0	6625	39.3876	0	0	1e-78	3.74761e-77	TRUE
t00000067	TCCCTGGTCTAGTGGTTAGGATTCGG	7	T	G	0	6625	39.3876	0	0	1e-78	3.74761e-77	TRUE
t00000067	TCCCTGGTCTAGTGGTTAGGATTCGG	8	A	T	2	6625	78.7753	0	0	3.17633e-155	1.82184e-153	TRUE
t00000067	TCCCTGGTCTAGTGGTTAGGATTCGG	8	C	T	2	6625	118.163	0	0	6.9991e-233	5.04982e-231	TRUE
t00000067	TCCCTGGTCTAGTGGTTAGGATTCGG	8	G	T	10	6625	78.7753	0	0	4.60461e-146	2.5274e-144	TRUE
t00000067	TCCCTGGTCTAGTGGTTAGGATTCGG	9	A	C	2	6625	39.3876	0	0	8.04088e-76	2.95889e-74	TRUE
t00000067	TCCCTGGTCTAGTGGTTAGGATTCGG	9	G	C	0	6625	47.2652	0	0	1e-94	4.15069e-93	TRUE
t00000067	TCCCTGGTCTAGTGGTTAGGATTCGG	9	T	C	0	6625	63.0202	0	0	1e-126	4.88332e-125	TRUE
t00000067	TCCCTGGTCTAGTGGTTAGGATTCGG	10	A	T	0	6625	31.5101	0	0	1e-64	3.31215e-63	TRUE
t00000067	TCCCTGGTCTAGTGGTTAGGATTCGG	10	C	T	1	6625	94.5303	0	0	9.505e-189	6.04113e-187	TRUE
t00000067	TCCCTGGTCTAGTGGTTAGGATTCGG	10	G	T	0	6625	55.1427	0	0	1e-110	4.5442e-109	TRUE
t00000067	TCCCTGGTCTAGTGGTTAGGATTCGG	11	C	A	0	6625	70.8977	0	0	1e-142	5.43336e-141	TRUE
t00000067	TCCCTGGTCTAGTGGTTAGGATTCGG	11	G	A	1	6625	55.1427	0	0	5.545e-109	2.50013e-107	TRUE
t00000067	TCCCTGGTCTAGTGGTTAGGATTCGG	11	T	A	3	6625	47.2652	0	0	1.90299e-90	7.69085e-89	TRUE
t00000067	TCCCTGGTCTAGTGGTTAGGATTCGG	12	A	G	2	6625	63.0202	0	0	2.03925e-123	9.79935e-122	TRUE
t00000067	TCCCTGGTCTAGTGGTTAGGATTCGG	12	C	G	0	6625	31.5101	0	0	1e-64	3.31215e-63	TRUE
t00000067	TCCCTGGTCTAGTGGTTAGGATTCGG	12	T	G	3	6625	47.2652	0	0	1.90299e-90	7.69085e-89	TRUE
t00000067	TCCCTGGTCTAGTGGTTAGGATTCGG	13	A	T	2	6625	86.6528	0	0	3.83895e-171	2.30742e-169	TRUE
t00000067	TCCCTGGTCTAGTGGTTAGGATTCGG	13	C	T	8	6625	133.918	0	0	3.09702e-256	2.34464e-254	TRUE
t00000067	TCCCTGGTCTAGTGGTTAGGATTCGG	13	G	T	27	6625	94.5303	0	0	6.71185e-164	3.92753e-162	TRUE
t00000067	TCCCTGGTCTAGTGGTTAGGATTCGG	14	A	G	19	6625	110.285	0	0	2.13087e-198	1.39802e-196	TRUE
t00000067	TCCCTGGTCTAGTGGTTAGGATTCGG	14	C	G	0	6625	31.5101	0	0	1e-64	3.31215e-63	TRUE
t00000067	TCCCTGGTCTAGTGGTTAGGATTCGG	14	T	G	0	6625	31.5101	0	0	1e-64	3.31215e-63	TRUE
t00000067	TCCCTGGTCTAGTGGTTAGGATTCGG	15	A	G	0	6625	63.0202	0	0	1e-126	4.88332e-125	TRUE
t00000067	TCCCTGGTCTAGTGGTTAGGATTCGG	15	C	G	0	6625	39.3876	0	0	1e-78	3.74761e-77	TRUE
t00000067	TCCCTGGTCTAGTGGTTAGGATTCGG	15	T	G	7	6625	55.1427	0	0	4.58966e-102	2.00453e-100	TRUE
t00000067	TCCCTGGTCTAGTGGTTAGGATTCGG	16	A	T	0	6625	31.5101	0	0	1e-64	3.31215e-63	TRUE
t00000067	TCCCTGGTCTAGTGGTTAGGATTCGG	16	C	T	1	6625	126.04	0	0	1.2574e-250	9.40575e-249	TRUE
t00000067	TCCCTGGTCTAGTGGTTAGGATTCGG	16	G	T	13	6625	39.3876	0	0	5.59072e-67	1.92282e-65	TRUE
t00000067	TCCCTGGTCTAGTGGTTAGGATTCGG	17	A	T	0	6625	23.6326	0	0	1e-48	2.79747e-47	TRUE
t00000067	TCCCTGGTCTAGTGGTTAGGATTCGG	17	C	T	13	6625	55.1427	0	0	2.75914e-97	1.16581e-95	TRUE
t00000067	TCCCTGGTCTAGTGGTTAGGATTCGG	17	G	T	0	6625	47.2652	0	0	1e-94	4.15069e-93	TRUE
t00000067	TCCCTGGTCTAGTGGTTAGGATTCGG	18	C	A	0	6625	47.2652	0	0	1e-94	4.15069e-93	TRUE
t00000067	TCCCTGGTCTAGTGGTTAGGATTCGG	18	G	A	1	6625	94.5303	0	0	9.505e-189	6.04113e-187	TRUE
t00000067	TCCCTGGTCTAGTGGTTAGGATTCGG	18	T	A	1	6625	47.2652	0	0	4.753e-93	1.96093e-91	TRUE
t00000067	TCCCTGGTCTAGTGGTTAGGATTCGG	19	A	G	0	6625	102.408	0	0	1e-204	6.8849e-203	TRUE
t00000067	TCCCTGGTCTAGTGGTTAGGATTCGG	19	C	G	0	6625	39.3876	0	0	1e-78	3.74761e-77	TRUE
t00000067	TCCCTGGTCTAGTGGTTAGGATTCGG	19	T	G	0	6625	110.285	0	0	1e-220	7.09255e-219	TRUE
t00000067	TCCCTGGTCTAGTGGTTAGGATTCGG	20	A	G	1	6625	31.5101	0	0	3.268e-63	1.0711e-61	TRUE
t00000067	TCCCTGGTCTAGTGGTTAGGATTCGG	20	C	G	1	6625	31.5101	0	0	3.268e-63	1.0711e-61	TRUE
t00000067	TCCCTGGTCTAGTGGTTAGGATTCGG	20	T	G	2	6625	63.0202	0	0	2.03925e-123	9.79935e-122	TRUE
t00000067	TCCCTGGTCTAGTGGTTAGGATTCGG	21	C	A	0	6625	102.408	0	0	1e-204	6.8849e-203	TRUE
t00000067	TCCCTGGTCTAGTGGTTAGGATTCGG	21	G	A	8	6625	118.163	0	0	1.15968e-224	8.26401e-223	TRUE
t00000067	TCCCTGGTCTAGTGGTTAGGATTCGG	21	T	A	0	6625	78.7753	0	0	1e-158	5.77086e-157	TRUE
t00000067	TCCCTGGTCTAGTGGTTAGGATTCGG	22	A	T	1	6625	110.285	0	0	1.099e-218	7.77274e-217	TRUE
t00000067	TCCCTGGTCTAGTGGTTAGGATTCGG	22	C	T	1	6625	47.2652	0	0	4.753e-93	1.96093e-91	TRUE
t00000067	TCCCTGGTCTAGTGGTTAGGATTCGG	22	G	T	0	6625	47.2652	0	0	1e-94	4.15069e-93	TRUE
t00000067	TCCCTGGTCTAGTGGTTAGGATTCGG	23	A	T	0	6625	31.5101	0	0	1e-64	3.31215e-63	TRUE
t00000067	TCCCTGGTCTAGTGGTTAGGATTCGG	23	C	T	0	6625	70.8977	0	0	1e-142	5.43336e-141	TRUE
t00000067	TCCCTGGTCTAGTGGTTAGGATTCGG	23	G	T	0	6625	94.5303	0	0	1e-190	6.39354e-189	TRUE
t00000067	TCCCTGGTCTAGTGGTTAGGATTCGG	24	A	C	3	6625	149.673	0	0	5.68007e-295	4.56663e-293	TRUE
t00000067	TCCCTGGTCTAGTGGTTAGGATTCGG	24	G	C	1	6625	63.0202	0	0	6.337e-125	3.07858e-123	TRUE
t00000067	TCCCTGGTCTAGTGGTTAGGATTCGG	24	T	C	2	6625	181.183	0	0	0	0	TRUE
t00000067	TCCCTGGTCTAGTGGTTAGGATTCGG	25	A	G	4	6625	78.7753	0	0	1.7661e-152	1.00456e-150	TRUE
t00000067	TCCCTGGTCTAGTGGTTAGGATTCGG	25	C	G	2	6625	86.6528	0	0	3.83895e-171	2.30742e-169	TRUE
t00000067	TCCCTGGTCTAGTGGTTAGGATTCGG	25	T	G	9	6625	133.918	0	0	4.87197e-255	3.68098e-253	TRUE
t00000067	TCCCTGGTCTAGTGGTTAGGATTCGG	26	A	G	5	6625	141.795	0	0	5.08025e-276	3.98643e-274	TRUE
t00000067	TCCCTGGTCTAGTGGTTAGGATTCGG	26	C	G	40	6625	110.285	0	0	2.96021e-184	1.85944e-182	TRUE
t00000067	TCCCTGGTCTAGTGGTTAGGATTCGG	26	T	G	7	6625	86.6528	0	0	9.54817e-165	5.6003e-163	TRUE
t00000068	GGGGGTATAGCTCAGTGGAGAGCATTTGA	5	A	G	0	6614	367.444	0	0	0	0	TRUE
t00000068	GGGGGTATAGCTCAGTGGAGAGCATTTGA	6	C	T	17	6614	367.444	0	0	0	0	TRUE
t00000068	GGGGGTATAGCTCAGTGGAGAGCATTTGA	10	T	G	7	6614	367.444	0	0	0	0	TRUE
t00000068	GGGGGTATAGCTCAGTGGAGAGCATTTGA	14	C	A	0	6614	367.444	0	0	0	0	TRUE
t00000068	GGGGGTATAGCTCAGTGGAGAGCATTTGA	14	T	A	0	6614	367.444	0	0	0	0	TRUE
t00000068	GGGGGTATAGCTCAGTGGAGAGCATTTGA	16	G	T	130	6614	734.889	0	0	0	0	TRUE
t00000068	GGGGGTATAGCTCAGTGGAGAGCATTTGA	23	A	C	8	6614	367.444	0	0	0	0	TRUE
t00000068	GGGGGTATAGCTCAGTGGAGAGCATTTGA	24	C	A	1	6614	367.444	0	0	0	0	TRUE
t00000068	GGGGGTATAGCTCAGTGGAGAGCATTTGA	29	G	A	6	6614	367.444	0	0	0	0	TRUE
t00000068	GGGGGTATAGCTCAGTGGAGAGCATTTGA	29	T	A	3	6614	734.889	0	0	0	0	TRUE
t00000069	TCCCTGTGGTCTAGTGGTTAGGATTCGGCGC	1	C	T	177	6581	346.368	0	0	0	0	TRUE
t00000069	TCCCTGTGGTCTAGTGGTTAGGATTCGGCGC	2	A	C	6	6581	173.184	0	0	0	0	TRUE
t00000069	TCCCTGTGGTCTAGTGGTTAGGATTCGGCGC	6	C	G	1	6581	173.184	0	0	0	0	TRUE
t00000069	TCCCTGTGGTCTAGTGGTTAGGATTCGGCGC	8	A	G	27	6581	173.184	0	0	1.4975614390507e-313	1.25915635096586e-311	TRUE
t00000069	TCCCTGTGGTCTAGTGGTTAGGATTCGGCGC	8	C	G	35	6581	346.368	0	0	0	0	TRUE
t00000069	TCCCTGTGGTCTAGTGGTTAGGATTCGGCGC	8	T	G	71	6581	346.368	0	0	0	0	TRUE
t00000069	TCCCTGTGGTCTAGTGGTTAGGATTCGGCGC	14	A	G	0	6581	173.184	0	0	0	0	TRUE
t00000069	TCCCTGTGGTCTAGTGGTTAGGATTCGGCGC	15	C	T	5	6581	173.184	0	0	0	0	TRUE
t00000069	TCCCTGTGGTCTAGTGGTTAGGATTCGGCGC	16	A	G	37	6581	173.184	0	0	1.43856e-305	1.20283e-303	TRUE
t00000069	TCCCTGTGGTCTAGTGGTTAGGATTCGGCGC	16	C	G	0	6581	173.184	0	0	0	0	TRUE
t00000069	TCCCTGTGGTCTAGTGGTTAGGATTCGGCGC	18	A	T	1	6581	173.184	0	0	0	0	TRUE
t00000069	TCCCTGTGGTCTAGTGGTTAGGATTCGGCGC	21	C	G	0	6581	173.184	0	0	0	0	TRUE
t00000069	TCCCTGTGGTCTAGTGGTTAGGATTCGGCGC	22	C	G	0	6581	173.184	0	0	0	0	TRUE
t00000069	TCCCTGTGGTCTAGTGGTTAGGATTCGGCGC	28	A	G	0	6581	173.184	0	0	0	0	TRUE
t00000069	TCCCTGTGGTCTAGTGGTTAGGATTCGGCGC	29	G	C	0	6581	173.184	0	0	0	0	TRUE
t00000069	TCCCTGTGGTCTAGTGGTTAGGATTCGGCGC	30	C	G	0	6581	173.184	0	0	0	0	TRUE
t00000069	TCCCTGTGGTCTAGTGGTTAGGATTCGGCGC	30	T	G	4	6581	1212.29	0	0	0	0	TRUE
t00000069	TCCCTGTGGTCTAGTGGTTAGGATTCGGCGC	31	A	C	3	6581	346.368	0	0	0	0	TRUE
t00000069	TCCCTGTGGTCTAGTGGTTAGGATTCGGCGC	31	T	C	3	6581	692.737	0	0	0	0	TRUE
t00000070	GTTTCCGTAGTGTAGTGGTTATCACTTTCGCC	26	A	T	5435	6537	817.125	0	0	0	0	TRUE
t00000070	GTTTCCGTAGTGTAGTGGTTATCACTTTCGCC	26	G	T	225633	6537	5719.88	0	0	0	0	TRUE
t00000072	TCCCATATGGTCTAGCGGTTAGGATTCCTGG	6	C	T	22754	6329	4219.33	0	0	0	0	TRUE
t00000075	GCATGTGGTTCAGTGGTAGAATTCTCGCC	1	A	G	9	6231	50.6585	0	0	1.35283e-92	5.53579e-91	TRUE
t00000075	GCATGTGGTTCAGTGGTAGAATTCTCGCC	1	C	G	1	6231	50.6585	0	0	5.149e-101	2.23714e-99	TRUE
t00000075	GCATGTGGTTCAGTGGTAGAATTCTCGCC	1	T	G	4	6231	50.6585	0	0	3.27871e-97	1.38224e-95	TRUE
t00000075	GCATGTGGTTCAGTGGTAGAATTCTCGCC	2	A	C	4	6231	151.976	0	0	2.28093e-297	1.85162e-295	TRUE
t00000075	GCATGTGGTTCAGTGGTAGAATTCTCGCC	2	G	C	0	6231	101.317	0	0	1e-202	6.70098e-201	TRUE
t00000075	GCATGTGGTTCAGTGGTAGAATTCTCGCC	2	T	C	5	6231	50.6585	0	0	3.63614e-96	1.52353e-94	TRUE
t00000075	GCATGTGGTTCAGTGGTAGAATTCTCGCC	3	C	A	0	6231	101.317	0	0	1e-202	6.70098e-201	TRUE
t00000075	GCATGTGGTTCAGTGGTAGAATTCTCGCC	3	G	A	0	6231	50.6585	0	0	1e-102	4.37003e-101	TRUE
t00000075	GCATGTGGTTCAGTGGTAGAATTCTCGCC	3	T	A	10	6231	101.317	0	0	4.66589e-189	2.97054e-187	TRUE
t00000075	GCATGTGGTTCAGTGGTAGAATTCTCGCC	4	C	T	1	6231	50.6585	0	0	5.149e-101	2.23714e-99	TRUE
t00000075	GCATGTGGTTCAGTGGTAGAATTCTCGCC	5	A	G	0	6231	50.6585	0	0	1e-102	4.37003e-101	TRUE
t00000075	GCATGTGGTTCAGTGGTAGAATTCTCGCC	5	C	G	3	6231	50.6585	0	0	2.40813e-98	1.02267e-96	TRUE
t00000075	GCATGTGGTTCAGTGGTAGAATTCTCGCC	5	T	G	3	6231	101.317	0	0	1.76748e-197	1.15357e-195	TRUE
t00000075	GCATGTGGTTCAGTGGTAGAATTCTCGCC	6	A	T	0	6231	101.317	0	0	1e-202	6.70098e-201	TRUE
t00000075	GCATGTGGTTCAGTGGTAGAATTCTCGCC	6	C	T	4	6231	101.317	0	0	4.59369e-196	2.97747e-194	TRUE
t00000075	GCATGTGGTTCAGTGGTAGAATTCTCGCC	6	G	T	9	6231	101.317	0	0	4.24555e-190	2.70751e-188	TRUE
t00000075	GCATGTGGTTCAGTGGTAGAATTCTCGCC	7	A	G	1	6231	101.317	0	0	1.0099e-200	6.70759e-199	TRUE
t00000075	GCATGTGGTTCAGTGGTAGAATTCTCGCC	7	C	G	0	6231	101.317	0	0	1e-202	6.70098e-201	TRUE
t00000075	GCATGTGGTTCAGTGGTAGAATTCTCGCC	7	T	G	2	6231	101.317	0	0	5.14949e-199	3.39325e-197	TRUE
t00000075	GCATGTGGTTCAGTGGTAGAATTCTCGCC	8	A	G	2	6231	101.317	0	0	5.14949e-199	3.39325e-197	TRUE
t00000075	GCATGTGGTTCAGTGGTAGAATTCTCGCC	9	A	T	0	6231	50.6585	0	0	1e-102	4.37003e-101	TRUE
t00000075	GCATGTGGTTCAGTGGTAGAATTCTCGCC	9	C	T	0	6231	101.317	0	0	1e-202	6.70098e-201	TRUE
t00000075	GCATGTGGTTCAGTGGTAGAATTCTCGCC	9	G	T	4	6231	50.6585	0	0	3.27871e-97	1.38224e-95	TRUE
t00000075	GCATGTGGTTCAGTGGTAGAATTCTCGCC	10	A	T	0	6231	101.317	0	0	1e-202	6.70098e-201	TRUE
t00000075	GCATGTGGTTCAGTGGTAGAATTCTCGCC	10	C	T	5	6231	101.317	0	0	9.64219e-195	6.22828e-193	TRUE
t00000075	GCATGTGGTTCAGTGGTAGAATTCTCGCC	11	T	C	0	6231	101.317	0	0	1e-202	6.70098e-201	TRUE
t00000075	GCATGTGGTTCAGTGGTAGAATTCTCGCC	12	C	A	2	6231	50.6585	0	0	1.3511e-99	5.81654e-98	TRUE
t00000075	GCATGTGGTTCAGTGGTAGAATTCTCGCC	12	T	A	1	6231	50.6585	0	0	5.149e-101	2.23714e-99	TRUE
t00000075	GCATGTGGTTCAGTGGTAGAATTCTCGCC	13	A	G	217	6231	151.976	0	0	1.83996e-198	1.20821e-196	TRUE
t00000075	GCATGTGGTTCAGTGGTAGAATTCTCGCC	13	C	G	0	6231	101.317	0	0	1e-202	6.70098e-201	TRUE
t00000075	GCATGTGGTTCAGTGGTAGAATTCTCGCC	13	T	G	2	6231	50.6585	0	0	1.3511e-99	5.81654e-98	TRUE
t00000075	GCATGTGGTTCAGTGGTAGAATTCTCGCC	14	A	T	1	6231	50.6585	0	0	5.149e-101	2.23714e-99	TRUE
t00000075	GCATGTGGTTCAGTGGTAGAATTCTCGCC	14	C	T	3	6231	151.976	0	0	5.90723e-299	4.82138e-297	TRUE
t00000075	GCATGTGGTTCAGTGGTAGAATTCTCGCC	14	G	T	5	6231	101.317	0	0	9.64219e-195	6.22828e-193	TRUE
t00000075	GCATGTGGTTCAGTGGTAGAATTCTCGCC	15	A	G	1	6231	101.317	0	0	1.0099e-200	6.70759e-199	TRUE
t00000075	GCATGTGGTTCAGTGGTAGAATTCTCGCC	15	C	G	0	6231	101.317	0	0	1e-202	6.70098e-201	TRUE
t00000075	GCATGTGGTTCAGTGGTAGAATTCTCGCC	15	T	G	3	6231	101.317	0	0	1.76748e-197	1.15357e-195	TRUE
t00000075	GCATGTGGTTCAGTGGTAGAATTCTCGCC	16	A	G	0	6231	101.317	0	0	1e-202	6.70098e-201	TRUE
t00000075	GCATGTGGTTCAGTGGTAGAATTCTCGCC	16	T	G	0	6231	50.6585	0	0	1e-102	4.37003e-101	TRUE
t00000075	GCATGTGGTTCAGTGGTAGAATTCTCGCC	17	A	T	0	6231	101.317	0	0	1e-202	6.70098e-201	TRUE
t00000075	GCATGTGGTTCAGTGGTAGAATTCTCGCC	17	C	T	12	6231	101.317	0	0	4.38545e-187	2.77322e-185	TRUE
t00000075	GCATGTGGTTCAGTGGTAGAATTCTCGCC	17	G	T	12	6231	101.317	0	0	4.38545e-187	2.77322e-185	TRUE
t00000075	GCATGTGGTTCAGTGGTAGAATTCTCGCC	18	G	A	2	6231	101.317	0	0	5.14949e-199	3.39325e-197	TRUE
t00000075	GCATGTGGTTCAGTGGTAGAATTCTCGCC	18	T	A	1	6231	50.6585	0	0	5.149e-101	2.23714e-99	TRUE
t00000075	GCATGTGGTTCAGTGGTAGAATTCTCGCC	19	A	G	0	6231	101.317	0	0	1e-202	6.70098e-201	TRUE
t00000075	GCATGTGGTTCAGTGGTAGAATTCTCGCC	19	C	G	0	6231	50.6585	0	0	1e-102	4.37003e-101	TRUE
t00000075	GCATGTGGTTCAGTGGTAGAATTCTCGCC	19	T	G	0	6231	101.317	0	0	1e-202	6.70098e-201	TRUE
t00000075	GCATGTGGTTCAGTGGTAGAATTCTCGCC	20	C	A	0	6231	101.317	0	0	1e-202	6.70098e-201	TRUE
t00000075	GCATGTGGTTCAGTGGTAGAATTCTCGCC	20	G	A	0	6231	50.6585	0	0	1e-102	4.37003e-101	TRUE
t00000075	GCATGTGGTTCAGTGGTAGAATTCTCGCC	21	C	A	0	6231	50.6585	0	0	1e-102	4.37003e-101	TRUE
t00000075	GCATGTGGTTCAGTGGTAGAATTCTCGCC	21	G	A	1	6231	50.6585	0	0	5.149e-101	2.23714e-99	TRUE
t00000075	GCATGTGGTTCAGTGGTAGAATTCTCGCC	23	A	T	0	6231	50.6585	0	0	1e-102	4.37003e-101	TRUE
t00000075	GCATGTGGTTCAGTGGTAGAATTCTCGCC	23	C	T	7	6231	151.976	0	0	4.15756e-293	3.32835e-291	TRUE
t00000075	GCATGTGGTTCAGTGGTAGAATTCTCGCC	23	G	T	0	6231	101.317	0	0	1e-202	6.70098e-201	TRUE
t00000075	GCATGTGGTTCAGTGGTAGAATTCTCGCC	24	A	C	3	6231	50.6585	0	0	2.40813e-98	1.02267e-96	TRUE
t00000075	GCATGTGGTTCAGTGGTAGAATTCTCGCC	24	G	C	0	6231	50.6585	0	0	1e-102	4.37003e-101	TRUE
t00000075	GCATGTGGTTCAGTGGTAGAATTCTCGCC	24	T	C	1	6231	101.317	0	0	1.0099e-200	6.70759e-199	TRUE
t00000075	GCATGTGGTTCAGTGGTAGAATTCTCGCC	25	A	T	0	6231	101.317	0	0	1e-202	6.70098e-201	TRUE
t00000075	GCATGTGGTTCAGTGGTAGAATTCTCGCC	25	C	T	3	6231	101.317	0	0	1.76748e-197	1.15357e-195	TRUE
t00000075	GCATGTGGTTCAGTGGTAGAATTCTCGCC	26	G	C	1	6231	50.6585	0	0	5.149e-101	2.23714e-99	TRUE
t00000075	GCATGTGGTTCAGTGGTAGAATTCTCGCC	26	T	C	2	6231	50.6585	0	0	1.3511e-99	5.81654e-98	TRUE
t00000075	GCATGTGGTTCAGTGGTAGAATTCTCGCC	27	A	G	0	6231	101.317	0	0	1e-202	6.70098e-201	TRUE
t00000075	GCATGTGGTTCAGTGGTAGAATTCTCGCC	27	C	G	2	6231	50.6585	0	0	1.3511e-99	5.81654e-98	TRUE
t00000075	GCATGTGGTTCAGTGGTAGAATTCTCGCC	27	T	G	3	6231	50.6585	0	0	2.40813e-98	1.02267e-96	TRUE
t00000075	GCATGTGGTTCAGTGGTAGAATTCTCGCC	28	A	C	20	6231	101.317	0	0	2.89264e-180	1.78717e-178	TRUE
t00000075	GCATGTGGTTCAGTGGTAGAATTCTCGCC	28	T	C	2	6231	101.317	0	0	5.14949e-199	3.39325e-197	TRUE
t00000075	GCATGTGGTTCAGTGGTAGAATTCTCGCC	29	A	C	4	6231	101.317	0	0	4.59369e-196	2.97747e-194	TRUE
t00000075	GCATGTGGTTCAGTGGTAGAATTCTCGCC	29	T	C	21	6231	151.976	0	0	4.46927e-278	3.51433e-276	TRUE
t00000076	CATTGGTGGTTCAGTGGTAGAATTCTCGC	4	G	T	171	6204	1094.82	0	0	0	0	TRUE
t00000076	CATTGGTGGTTCAGTGGTAGAATTCTCGC	14	A	G	8	6204	729.882	0	0	0	0	TRUE
t00000076	CATTGGTGGTTCAGTGGTAGAATTCTCGC	27	T	C	7	6204	364.941	0	0	0	0	TRUE
t00000077	GTTTCCGTAGTGTAGTGGTTATCACATTCGCCT	26	G	A	115788	6119	5354.12	0	0	0	0	TRUE
t00000078	GGGGGTATAGCTCAGGGGTAGAGCATTTGACT	1	T	G	40	5853	112.558	0	0	7.399e-190	4.71456e-188	TRUE
t00000078	GGGGGTATAGCTCAGGGGTAGAGCATTTGACT	3	T	G	1	5853	112.558	0	0	1.1287e-224	8.05089e-223	TRUE
t00000078	GGGGGTATAGCTCAGGGGTAGAGCATTTGACT	4	C	G	0	5853	112.558	0	0	1e-226	7.16686e-225	TRUE
t00000078	GGGGGTATAGCTCAGGGGTAGAGCATTTGACT	6	C	T	80	5853	112.558	0	0	1.93384e-171	1.16514e-169	TRUE
t00000078	GGGGGTATAGCTCAGGGGTAGAGCATTTGACT	8	A	T	4	5853	112.558	0	0	7.1241e-220	5.04805e-218	TRUE
t00000078	GGGGGTATAGCTCAGGGGTAGAGCATTTGACT	10	A	G	42	5853	112.558	0	0	1.0054e-188	6.3793e-187	TRUE
t00000078	GGGGGTATAGCTCAGGGGTAGAGCATTTGACT	16	A	G	36	5853	112.558	0	0	3.20615e-192	2.05511e-190	TRUE
t00000078	GGGGGTATAGCTCAGGGGTAGAGCATTTGACT	16	T	G	12809	5853	787.904	0	0	0	0	TRUE
t00000078	GGGGGTATAGCTCAGGGGTAGAGCATTTGACT	20	G	A	5	5853	112.558	0	0	1.66462e-218	1.17621e-216	TRUE
t00000080	TCCCTGGTCTAGTGGTTAGGATTCGGC	1	A	T	3	5590	83.85	0	0	1.02884e-163	6.00635e-162	TRUE
t00000080	TCCCTGGTCTAGTGGTTAGGATTCGGC	1	C	T	10	5590	232.917	0	0	0	0	TRUE
t00000080	TCCCTGGTCTAGTGGTTAGGATTCGGC	1	G	T	0	5590	46.5833	0	0	1e-94	4.15069e-93	TRUE
t00000080	TCCCTGGTCTAGTGGTTAGGATTCGGC	2	A	C	3	5590	65.2167	0	0	4.86498e-126	2.36499e-124	TRUE
t00000080	TCCCTGGTCTAGTGGTTAGGATTCGGC	2	G	C	0	5590	27.95	0	0	1e-56	3.08536e-55	TRUE
t00000080	TCCCTGGTCTAGTGGTTAGGATTCGGC	2	T	C	6	5590	65.2167	0	0	1.34962e-122	6.40362e-121	TRUE
t00000080	TCCCTGGTCTAGTGGTTAGGATTCGGC	3	A	C	2	5590	37.2667	0	0	7.2664e-72	2.59891e-70	TRUE
t00000080	TCCCTGGTCTAGTGGTTAGGATTCGGC	3	G	C	0	5590	46.5833	0	0	1e-94	4.15069e-93	TRUE
t00000080	TCCCTGGTCTAGTGGTTAGGATTCGGC	3	T	C	0	5590	74.5333	0	0	1e-150	5.65805e-149	TRUE
t00000080	TCCCTGGTCTAGTGGTTAGGATTCGGC	4	A	C	1	5590	27.95	0	0	2.872e-55	8.79625e-54	TRUE
t00000080	TCCCTGGTCTAGTGGTTAGGATTCGGC	4	G	C	0	5590	55.9	0	0	1e-112	4.57737e-111	TRUE
t00000080	TCCCTGGTCTAGTGGTTAGGATTCGGC	4	T	C	5	5590	46.5833	0	0	2.47419e-88	9.91942e-87	TRUE
t00000080	TCCCTGGTCTAGTGGTTAGGATTCGGC	5	A	T	2	5590	65.2167	0	0	2.16766e-127	1.06337e-125	TRUE
t00000080	TCCCTGGTCTAGTGGTTAGGATTCGGC	5	C	T	4	5590	55.9	0	0	4.68752e-107	2.09593e-105	TRUE
t00000080	TCCCTGGTCTAGTGGTTAGGATTCGGC	5	G	T	0	5590	27.95	0	0	1e-56	3.08536e-55	TRUE
t00000080	TCCCTGGTCTAGTGGTTAGGATTCGGC	6	A	G	1	5590	83.85	0	0	8.416e-167	4.95556e-165	TRUE
t00000080	TCCCTGGTCTAGTGGTTAGGATTCGGC	6	C	G	0	5590	46.5833	0	0	1e-94	4.15069e-93	TRUE
t00000080	TCCCTGGTCTAGTGGTTAGGATTCGGC	6	T	G	6	5590	55.9	0	0	5.79386e-105	2.56773e-103	TRUE
t00000080	TCCCTGGTCTAGTGGTTAGGATTCGGC	7	A	G	1	5590	55.9	0	0	5.644e-111	2.57096e-109	TRUE
t00000080	TCCCTGGTCTAGTGGTTAGGATTCGGC	7	C	G	0	5590	27.95	0	0	1e-56	3.08536e-55	TRUE
t00000080	TCCCTGGTCTAGTGGTTAGGATTCGGC	7	T	G	3	5590	37.2667	0	0	9.5942e-71	3.41202e-69	TRUE
t00000080	TCCCTGGTCTAGTGGTTAGGATTCGGC	8	A	T	0	5590	65.2167	0	0	1e-130	4.98688e-129	TRUE
t00000080	TCCCTGGTCTAGTGGTTAGGATTCGGC	8	C	T	2	5590	83.85	0	0	3.58312e-165	2.10325e-163	TRUE
t00000080	TCCCTGGTCTAGTGGTTAGGATTCGGC	8	G	T	2	5590	55.9	0	0	1.62068e-109	7.32489e-108	TRUE
t00000080	TCCCTGGTCTAGTGGTTAGGATTCGGC	9	A	C	1	5590	37.2667	0	0	3.763e-73	1.35166e-71	TRUE
t00000080	TCCCTGGTCTAGTGGTTAGGATTCGGC	9	G	C	0	5590	46.5833	0	0	1e-94	4.15069e-93	TRUE
t00000080	TCCCTGGTCTAGTGGTTAGGATTCGGC	9	T	C	0	5590	55.9	0	0	1e-112	4.57737e-111	TRUE
t00000080	TCCCTGGTCTAGTGGTTAGGATTCGGC	10	A	T	0	5590	27.95	0	0	1e-56	3.08536e-55	TRUE
t00000080	TCCCTGGTCTAGTGGTTAGGATTCGGC	10	C	T	3	5590	83.85	0	0	1.02884e-163	6.00635e-162	TRUE
t00000080	TCCCTGGTCTAGTGGTTAGGATTCGGC	10	G	T	0	5590	55.9	0	0	1e-112	4.57737e-111	TRUE
t00000080	TCCCTGGTCTAGTGGTTAGGATTCGGC	11	C	A	0	5590	55.9	0	0	1e-112	4.57737e-111	TRUE
t00000080	TCCCTGGTCTAGTGGTTAGGATTCGGC	11	G	A	3	5590	46.5833	0	0	1.90299e-90	7.69085e-89	TRUE
t00000080	TCCCTGGTCTAGTGGTTAGGATTCGGC	11	T	A	1	5590	37.2667	0	0	3.763e-73	1.35166e-71	TRUE
t00000080	TCCCTGGTCTAGTGGTTAGGATTCGGC	12	A	G	2	5590	65.2167	0	0	2.16766e-127	1.06337e-125	TRUE
t00000080	TCCCTGGTCTAGTGGTTAGGATTCGGC	12	C	G	0	5590	37.2667	0	0	1e-74	3.62311e-73	TRUE
t00000080	TCCCTGGTCTAGTGGTTAGGATTCGGC	12	T	G	3	5590	37.2667	0	0	9.5942e-71	3.41202e-69	TRUE
t00000080	TCCCTGGTCTAGTGGTTAGGATTCGGC	13	A	T	3	5590	65.2167	0	0	4.86498e-126	2.36499e-124	TRUE
t00000080	TCCCTGGTCTAGTGGTTAGGATTCGGC	13	C	T	2	5590	93.1667	0	0	4.37709e-183	2.7403e-181	TRUE
t00000080	TCCCTGGTCTAGTGGTTAGGATTCGGC	13	G	T	12	5590	74.5333	0	0	1.57466e-136	8.17217e-135	TRUE
t00000080	TCCCTGGTCTAGTGGTTAGGATTCGGC	14	A	G	28	5590	83.85	0	0	1.47968e-142	8.02801e-141	TRUE
t00000080	TCCCTGGTCTAGTGGTTAGGATTCGGC	14	C	G	0	5590	27.95	0	0	1e-56	3.08536e-55	TRUE
t00000080	TCCCTGGTCTAGTGGTTAGGATTCGGC	14	T	G	0	5590	27.95	0	0	1e-56	3.08536e-55	TRUE
t00000080	TCCCTGGTCTAGTGGTTAGGATTCGGC	15	A	G	0	5590	55.9	0	0	1e-112	4.57737e-111	TRUE
t00000080	TCCCTGGTCTAGTGGTTAGGATTCGGC	15	C	G	0	5590	37.2667	0	0	1e-74	3.62311e-73	TRUE
t00000080	TCCCTGGTCTAGTGGTTAGGATTCGGC	15	T	G	0	5590	46.5833	0	0	1e-94	4.15069e-93	TRUE
t00000080	TCCCTGGTCTAGTGGTTAGGATTCGGC	16	A	T	0	5590	27.95	0	0	1e-56	3.08536e-55	TRUE
t00000080	TCCCTGGTCTAGTGGTTAGGATTCGGC	16	C	T	0	5590	93.1667	0	0	1e-186	6.3078e-185	TRUE
t00000080	TCCCTGGTCTAGTGGTTAGGATTCGGC	16	G	T	1	5590	37.2667	0	0	3.763e-73	1.35166e-71	TRUE
t00000080	TCCCTGGTCTAGTGGTTAGGATTCGGC	17	A	T	0	5590	27.95	0	0	1e-56	3.08536e-55	TRUE
t00000080	TCCCTGGTCTAGTGGTTAGGATTCGGC	17	C	T	7	5590	37.2667	0	0	3.57838e-67	1.23184e-65	TRUE
t00000080	TCCCTGGTCTAGTGGTTAGGATTCGGC	17	G	T	0	5590	37.2667	0	0	1e-74	3.62311e-73	TRUE
t00000080	TCCCTGGTCTAGTGGTTAGGATTCGGC	18	C	A	0	5590	37.2667	0	0	1e-74	3.62311e-73	TRUE
t00000080	TCCCTGGTCTAGTGGTTAGGATTCGGC	18	G	A	0	5590	65.2167	0	0	1e-130	4.98688e-129	TRUE
t00000080	TCCCTGGTCTAGTGGTTAGGATTCGGC	18	T	A	1	5590	37.2667	0	0	3.763e-73	1.35166e-71	TRUE
t00000080	TCCCTGGTCTAGTGGTTAGGATTCGGC	19	A	G	0	5590	74.5333	0	0	1e-150	5.65805e-149	TRUE
t00000080	TCCCTGGTCTAGTGGTTAGGATTCGGC	19	C	G	1	5590	27.95	0	0	2.872e-55	8.79625e-54	TRUE
t00000080	TCCCTGGTCTAGTGGTTAGGATTCGGC	19	T	G	4	5590	93.1667	0	0	3.32974e-180	2.05554e-178	TRUE
t00000080	TCCCTGGTCTAGTGGTTAGGATTCGGC	20	A	G	8	5590	27.95	0	0	2.80006e-49	7.94232e-48	TRUE
t00000080	TCCCTGGTCTAGTGGTTAGGATTCGGC	20	C	G	0	5590	18.6333	0	0	1e-38	2.32834e-37	TRUE
t00000080	TCCCTGGTCTAGTGGTTAGGATTCGGC	20	T	G	1	5590	65.2167	0	0	6.535e-129	3.22897e-127	TRUE
t00000080	TCCCTGGTCTAGTGGTTAGGATTCGGC	21	C	A	0	5590	83.85	0	0	1e-168	5.91604e-167	TRUE
t00000080	TCCCTGGTCTAGTGGTTAGGATTCGGC	21	G	A	4	5590	74.5333	0	0	1.44406e-144	7.86884e-143	TRUE
t00000080	TCCCTGGTCTAGTGGTTAGGATTCGGC	21	T	A	6	5590	55.9	0	0	5.79386e-105	2.56773e-103	TRUE
t00000080	TCCCTGGTCTAGTGGTTAGGATTCGGC	22	A	T	1	5590	55.9	0	0	5.644e-111	2.57096e-109	TRUE
t00000080	TCCCTGGTCTAGTGGTTAGGATTCGGC	22	C	T	1	5590	37.2667	0	0	3.763e-73	1.35166e-71	TRUE
t00000080	TCCCTGGTCTAGTGGTTAGGATTCGGC	22	G	T	0	5590	37.2667	0	0	1e-74	3.62311e-73	TRUE
t00000080	TCCCTGGTCTAGTGGTTAGGATTCGGC	23	A	T	0	5590	37.2667	0	0	1e-74	3.62311e-73	TRUE
t00000080	TCCCTGGTCTAGTGGTTAGGATTCGGC	23	C	T	1	5590	46.5833	0	0	4.753e-93	1.96093e-91	TRUE
t00000080	TCCCTGGTCTAGTGGTTAGGATTCGGC	23	G	T	0	5590	83.85	0	0	1e-168	5.91604e-167	TRUE
t00000080	TCCCTGGTCTAGTGGTTAGGATTCGGC	24	A	C	2	5590	93.1667	0	0	4.37709e-183	2.7403e-181	TRUE
t00000080	TCCCTGGTCTAGTGGTTAGGATTCGGC	24	G	C	2	5590	46.5833	0	0	1.15308e-91	4.70053e-90	TRUE
t00000080	TCCCTGGTCTAGTGGTTAGGATTCGGC	24	T	C	2	5590	130.433	0	0	8.47525e-257	6.43572e-255	TRUE
t00000080	TCCCTGGTCTAGTGGTTAGGATTCGGC	25	A	G	3	5590	83.85	0	0	1.02884e-163	6.00635e-162	TRUE
t00000080	TCCCTGGTCTAGTGGTTAGGATTCGGC	25	C	G	0	5590	55.9	0	0	1e-112	4.57737e-111	TRUE
t00000080	TCCCTGGTCTAGTGGTTAGGATTCGGC	25	T	G	4	5590	83.85	0	0	2.24107e-162	1.3053e-160	TRUE
t00000080	TCCCTGGTCTAGTGGTTAGGATTCGGC	26	A	G	270	5590	55.9	0	0	3.56483e-50	1.01729e-48	TRUE
t00000080	TCCCTGGTCTAGTGGTTAGGATTCGGC	26	C	G	27	5590	46.5833	0	0	9.00584e-75	3.29945e-73	TRUE
t00000080	TCCCTGGTCTAGTGGTTAGGATTCGGC	26	T	G	4	5590	55.9	0	0	4.68752e-107	2.09593e-105	TRUE
t00000080	TCCCTGGTCTAGTGGTTAGGATTCGGC	27	A	C	4	5590	232.917	0	0	0	0	TRUE
t00000080	TCCCTGGTCTAGTGGTTAGGATTCGGC	27	G	C	2	5590	121.117	0	0	7.35491e-239	5.37351e-237	TRUE
t00000080	TCCCTGGTCTAGTGGTTAGGATTCGGC	27	T	C	3	5590	223.6	0	0	0	0	TRUE
t00000084	GTTTCCGTAGTGTAGTGGTTATCACATTCGCC	26	G	A	225633	5244	4588.5	0	0	0	0	TRUE
t00000085	TCCCATATGGTCTAGCGGTTAGGATTCCTGGTT	6	C	T	15806	5232	3488	0	0	0	0	TRUE
t00000087	TCCCTGGTGGTCTAGTGGTTAGGATTCGGCGCTC	27	T	C	9	5085	508.5	0	0	0	0	TRUE
t00000088	GCATTGGGGGTTCAGTGGTAGAATTCTCGC	8	T	G	1011069	5029	5029	1	1	1	1	FALSE
t00000089	GTTTCCGTAGTGTAGTGGTTATCACGTTCGCCTG	34	A	G	22	4971	1420.29	0	0	0	0	TRUE
t00000089	GTTTCCGTAGTGTAGTGGTTATCACGTTCGCCTG	34	C	G	7666	4971	3550.71	0	0	0	0	TRUE
t00000090	AGCAGAGTGGCGCAGCGGAAGCGTGCTGGGC	23	A	G	1	4769	529.889	0	0	0	0	TRUE
t00000092	TCCCATATGGTCTAGCGGTTAGGATTCC	6	C	T	17006	4612	3074.67	0	0	0	0	TRUE
t00000094	GCATTAGTGGTTCAGTGGTAGAATTCTCGC	6	G	A	979012	4258	4258	1	1	1	1	FALSE
t00000095	GCATTGGTGGTTCAGTGGTAGAATTCTCAC	5	G	T	19669	4201	350.083	0	0	3.88342e-22	6.01678e-21	TRUE
t00000095	GCATTGGTGGTTCAGTGGTAGAATTCTCAC	29	G	A	1012034	4201	3850.92	1	1	1	1	FALSE
t00000096	CAACGGAATCCCAAAAGCAGCTT	23	G	T	3876	4016	4016	0	0	0	0	TRUE
t00000097	GCCCGGCTAGCTCAGTCGGTAGAGCATGAGA	5	T	G	21	3988	398.8	0	0	0	0	TRUE
t00000097	GCCCGGCTAGCTCAGTCGGTAGAGCATGAGA	29	G	A	2	3988	797.6	0	0	0	0	TRUE
t00000098	TACCCTGTAGAACCGAATTTGT	12	T	A	3480	3902	1951	0	0	0	0	TRUE
t00000099	ATTGGTGGTTCAGTGGTAGAATTCTCGC	3	G	T	96	3886	685.765	0	0	0	0	TRUE
t00000099	ATTGGTGGTTCAGTGGTAGAATTCTCGC	13	A	G	4	3886	457.176	0	0	0	0	TRUE
t00000099	ATTGGTGGTTCAGTGGTAGAATTCTCGC	26	T	C	0	3886	228.588	0	0	0	0	TRUE
t00000103	GCCGTGATCGTATAGTGGTTAGTACTCTGCG	16	G	T	4	3477	386.333	0	0	0	0	TRUE
t00000105	AAATTGGAACGATACAGAGAAGATTAGCATGGCCCCT	1	T	A	0	3435	13.418	0	0	1e-26	1.75699e-25	TRUE
t00000105	AAATTGGAACGATACAGAGAAGATTAGCATGGCCCCT	4	C	T	0	3435	26.8359	0	0	1e-54	3.01249e-53	TRUE
t00000105	AAATTGGAACGATACAGAGAAGATTAGCATGGCCCCT	4	G	T	0	3435	13.418	0	0	1e-26	1.75699e-25	TRUE
t00000105	AAATTGGAACGATACAGAGAAGATTAGCATGGCCCCT	5	C	T	1	3435	26.8359	0	0	2.773e-53	8.26758e-52	TRUE
t00000105	AAATTGGAACGATACAGAGAAGATTAGCATGGCCCCT	5	G	T	0	3435	13.418	0	0	1e-26	1.75699e-25	TRUE
t00000105	AAATTGGAACGATACAGAGAAGATTAGCATGGCCCCT	6	A	G	0	3435	26.8359	0	0	1e-54	3.01249e-53	TRUE
t00000105	AAATTGGAACGATACAGAGAAGATTAGCATGGCCCCT	7	A	G	1	3435	53.6719	0	0	5.446e-107	2.43218e-105	TRUE
t00000105	AAATTGGAACGATACAGAGAAGATTAGCATGGCCCCT	9	G	A	0	3435	13.418	0	0	1e-26	1.75699e-25	TRUE
t00000105	AAATTGGAACGATACAGAGAAGATTAGCATGGCCCCT	10	A	C	2	3435	80.5078	0	0	3.3361e-159	1.93263e-157	TRUE
t00000105	AAATTGGAACGATACAGAGAAGATTAGCATGGCCCCT	10	G	C	0	3435	40.2539	0	0	1e-80	3.79869e-79	TRUE
t00000105	AAATTGGAACGATACAGAGAAGATTAGCATGGCCCCT	10	T	C	1	3435	362.285	0	0	0	0	TRUE
t00000105	AAATTGGAACGATACAGAGAAGATTAGCATGGCCCCT	11	A	G	1	3435	241.523	0	0	0	0	TRUE
t00000105	AAATTGGAACGATACAGAGAAGATTAGCATGGCCCCT	11	T	G	4	3435	26.8359	0	0	3.02688e-50	8.64108e-49	TRUE
t00000105	AAATTGGAACGATACAGAGAAGATTAGCATGGCCCCT	13	C	T	2	3435	26.8359	0	0	3.98208e-52	1.16418e-50	TRUE
t00000105	AAATTGGAACGATACAGAGAAGATTAGCATGGCCCCT	14	T	A	0	3435	13.418	0	0	1e-26	1.75699e-25	TRUE
t00000105	AAATTGGAACGATACAGAGAAGATTAGCATGGCCCCT	15	A	C	0	3435	26.8359	0	0	1e-54	3.01249e-53	TRUE
t00000105	AAATTGGAACGATACAGAGAAGATTAGCATGGCCCCT	16	C	A	0	3435	13.418	0	0	1e-26	1.75699e-25	TRUE
t00000105	AAATTGGAACGATACAGAGAAGATTAGCATGGCCCCT	17	T	G	1	3435	13.418	0	0	1.387e-25	2.39062e-24	TRUE
t00000105	AAATTGGAACGATACAGAGAAGATTAGCATGGCCCCT	18	G	A	0	3435	13.418	0	0	1e-26	1.75699e-25	TRUE
t00000105	AAATTGGAACGATACAGAGAAGATTAGCATGGCCCCT	19	A	G	0	3435	13.418	0	0	1e-26	1.75699e-25	TRUE
t00000105	AAATTGGAACGATACAGAGAAGATTAGCATGGCCCCT	20	T	A	8	3435	13.418	0	0	1.88858e-21	2.8892e-20	TRUE
t00000105	AAATTGGAACGATACAGAGAAGATTAGCATGGCCCCT	22	A	G	0	3435	13.418	0	0	1e-26	1.75699e-25	TRUE
t00000105	AAATTGGAACGATACAGAGAAGATTAGCATGGCCCCT	22	T	G	1	3435	13.418	0	0	1.387e-25	2.39062e-24	TRUE
t00000105	AAATTGGAACGATACAGAGAAGATTAGCATGGCCCCT	23	G	A	0	3435	26.8359	0	0	1e-54	3.01249e-53	TRUE
t00000105	AAATTGGAACGATACAGAGAAGATTAGCATGGCCCCT	24	A	T	1	3435	13.418	0	0	1.387e-25	2.39062e-24	TRUE
t00000105	AAATTGGAACGATACAGAGAAGATTAGCATGGCCCCT	24	C	T	0	3435	13.418	0	0	1e-26	1.75699e-25	TRUE
t00000105	AAATTGGAACGATACAGAGAAGATTAGCATGGCCCCT	26	G	A	0	3435	13.418	0	0	1e-26	1.75699e-25	TRUE
t00000105	AAATTGGAACGATACAGAGAAGATTAGCATGGCCCCT	27	A	G	3	3435	13.418	0	0	5.44545e-24	8.97659e-23	TRUE
t00000105	AAATTGGAACGATACAGAGAAGATTAGCATGGCCCCT	27	T	G	2	3435	26.8359	0	0	3.98208e-52	1.16418e-50	TRUE
t00000105	AAATTGGAACGATACAGAGAAGATTAGCATGGCCCCT	28	T	C	0	3435	13.418	0	0	1e-26	1.75699e-25	TRUE
t00000105	AAATTGGAACGATACAGAGAAGATTAGCATGGCCCCT	29	G	A	0	3435	13.418	0	0	1e-26	1.75699e-25	TRUE
t00000105	AAATTGGAACGATACAGAGAAGATTAGCATGGCCCCT	29	T	A	0	3435	13.418	0	0	1e-26	1.75699e-25	TRUE
t00000105	AAATTGGAACGATACAGAGAAGATTAGCATGGCCCCT	30	A	T	0	3435	13.418	0	0	1e-26	1.75699e-25	TRUE
t00000105	AAATTGGAACGATACAGAGAAGATTAGCATGGCCCCT	31	A	G	0	3435	13.418	0	0	1e-26	1.75699e-25	TRUE
t00000105	AAATTGGAACGATACAGAGAAGATTAGCATGGCCCCT	32	A	G	4	3435	26.8359	0	0	3.02688e-50	8.64108e-49	TRUE
t00000105	AAATTGGAACGATACAGAGAAGATTAGCATGGCCCCT	33	G	C	5	3435	13.418	0	0	8.17756e-23	1.32997e-21	TRUE
t00000105	AAATTGGAACGATACAGAGAAGATTAGCATGGCCCCT	33	T	C	0	3435	40.2539	0	0	1e-80	3.79869e-79	TRUE
t00000105	AAATTGGAACGATACAGAGAAGATTAGCATGGCCCCT	34	T	C	2	3435	53.6719	0	0	1.50991e-105	6.70346e-104	TRUE
t00000105	AAATTGGAACGATACAGAGAAGATTAGCATGGCCCCT	35	G	C	0	3435	13.418	0	0	1e-26	1.75699e-25	TRUE
t00000105	AAATTGGAACGATACAGAGAAGATTAGCATGGCCCCT	35	T	C	1	3435	26.8359	0	0	2.773e-53	8.26758e-52	TRUE
t00000105	AAATTGGAACGATACAGAGAAGATTAGCATGGCCCCT	36	A	C	1	3435	13.418	0	0	1.387e-25	2.39062e-24	TRUE
t00000105	AAATTGGAACGATACAGAGAAGATTAGCATGGCCCCT	36	T	C	1	3435	26.8359	0	0	2.773e-53	8.26758e-52	TRUE
t00000105	AAATTGGAACGATACAGAGAAGATTAGCATGGCCCCT	37	C	T	145	3435	26.8359	0	0	5.98442e-24	9.86289e-23	TRUE
t00000106	TACCCTGTAGATCCGAATTTGT	12	A	T	4005	3413	1706.5	0	0	0	0	TRUE
t00000111	GTTTCCGTAGTGTAGTGGTTATCACGTTCGCCC	33	T	C	121294	3156	3156	0	0	0	0	TRUE
t00000112	GCATGGGTGGTTCAGTGGTAGAATTCTCG	5	T	G	60051	3145	2306.33	0	0	0	0	TRUE
t00000112	GCATGGGTGGTTCAGTGGTAGAATTCTCG	29	A	G	64	3145	209.667	0	0	0	0	TRUE
t00000113	TCCCTGGTGGTCTAGTGGTTAGGATTCGAC	29	G	A	84362	3071	3071	0	0	0	0	TRUE
t00000115	GGCCGTGATCGTATAGTGGTTAGTACTCTGCG	19	T	G	0	3068	1022.67	0	0	0	0	TRUE
t00000115	GGCCGTGATCGTATAGTGGTTAGTACTCTGCG	31	T	C	0	3068	1022.67	0	0	0	0	TRUE
t00000117	TCCCTGGTGGTCTAGTGGTTAGGATTCG	9	A	G	7	3060	235.385	0	0	0	0	TRUE
t00000117	TCCCTGGTGGTCTAGTGGTTAGGATTCG	19	C	T	0	3060	470.769	0	0	0	0	TRUE
t00000117	TCCCTGGTGGTCTAGTGGTTAGGATTCG	27	T	C	0	3060	235.385	0	0	0	0	TRUE
t00000118	AATTGGAACGATACAGAGAAGATTAGCATGGCCCCT	3	C	T	0	3012	23.4397	0	0	1e-46	2.70205e-45	TRUE
t00000118	AATTGGAACGATACAGAGAAGATTAGCATGGCCCCT	3	G	T	0	3012	11.7198	0	0	1e-24	1.6634e-23	TRUE
t00000118	AATTGGAACGATACAGAGAAGATTAGCATGGCCCCT	4	C	T	0	3012	23.4397	0	0	1e-46	2.70205e-45	TRUE
t00000118	AATTGGAACGATACAGAGAAGATTAGCATGGCCCCT	4	G	T	0	3012	11.7198	0	0	1e-24	1.6634e-23	TRUE
t00000118	AATTGGAACGATACAGAGAAGATTAGCATGGCCCCT	5	A	G	0	3012	23.4397	0	0	1e-46	2.70205e-45	TRUE
t00000118	AATTGGAACGATACAGAGAAGATTAGCATGGCCCCT	6	A	G	0	3012	46.8794	0	0	1e-94	4.15069e-93	TRUE
t00000118	AATTGGAACGATACAGAGAAGATTAGCATGGCCCCT	8	G	A	0	3012	11.7198	0	0	1e-24	1.6634e-23	TRUE
t00000118	AATTGGAACGATACAGAGAAGATTAGCATGGCCCCT	9	A	C	1	3012	82.0389	0	0	8.218e-163	4.79396e-161	TRUE
t00000118	AATTGGAACGATACAGAGAAGATTAGCATGGCCCCT	9	G	C	0	3012	35.1595	0	0	1e-70	3.52468e-69	TRUE
t00000118	AATTGGAACGATACAGAGAAGATTAGCATGGCCCCT	9	T	C	1	3012	316.436	0	0	0	0	TRUE
t00000118	AATTGGAACGATACAGAGAAGATTAGCATGGCCCCT	10	A	G	0	3012	210.957	0	0	0	0	TRUE
t00000118	AATTGGAACGATACAGAGAAGATTAGCATGGCCCCT	10	T	G	3	3012	23.4397	0	0	2.52597e-43	6.52089e-42	TRUE
t00000118	AATTGGAACGATACAGAGAAGATTAGCATGGCCCCT	12	C	T	0	3012	23.4397	0	0	1e-46	2.70205e-45	TRUE
t00000118	AATTGGAACGATACAGAGAAGATTAGCATGGCCCCT	13	T	A	0	3012	11.7198	0	0	1e-24	1.6634e-23	TRUE
t00000118	AATTGGAACGATACAGAGAAGATTAGCATGGCCCCT	14	A	C	0	3012	23.4397	0	0	1e-46	2.70205e-45	TRUE
t00000118	AATTGGAACGATACAGAGAAGATTAGCATGGCCCCT	15	C	A	0	3012	11.7198	0	0	1e-24	1.6634e-23	TRUE
t00000118	AATTGGAACGATACAGAGAAGATTAGCATGGCCCCT	16	T	G	0	3012	11.7198	0	0	1e-24	1.6634e-23	TRUE
t00000118	AATTGGAACGATACAGAGAAGATTAGCATGGCCCCT	17	G	A	0	3012	11.7198	0	0	1e-24	1.6634e-23	TRUE
t00000118	AATTGGAACGATACAGAGAAGATTAGCATGGCCCCT	18	A	G	0	3012	11.7198	0	0	1e-24	1.6634e-23	TRUE
t00000118	AATTGGAACGATACAGAGAAGATTAGCATGGCCCCT	19	T	A	10	3012	11.7198	0	0	5.89389e-19	8.25627e-18	TRUE
t00000118	AATTGGAACGATACAGAGAAGATTAGCATGGCCCCT	21	A	G	0	3012	11.7198	0	0	1e-24	1.6634e-23	TRUE
t00000118	AATTGGAACGATACAGAGAAGATTAGCATGGCCCCT	21	T	G	0	3012	11.7198	0	0	1e-24	1.6634e-23	TRUE
t00000118	AATTGGAACGATACAGAGAAGATTAGCATGGCCCCT	22	G	A	0	3012	23.4397	0	0	1e-46	2.70205e-45	TRUE
t00000118	AATTGGAACGATACAGAGAAGATTAGCATGGCCCCT	23	A	T	0	3012	11.7198	0	0	1e-24	1.6634e-23	TRUE
t00000118	AATTGGAACGATACAGAGAAGATTAGCATGGCCCCT	23	C	T	1	3012	11.7198	0	0	1.288e-23	2.11211e-22	TRUE
t00000118	AATTGGAACGATACAGAGAAGATTAGCATGGCCCCT	25	G	A	0	3012	11.7198	0	0	1e-24	1.6634e-23	TRUE
t00000118	AATTGGAACGATACAGAGAAGATTAGCATGGCCCCT	26	A	G	2	3012	11.7198	0	0	8.93278e-23	1.44842e-21	TRUE
t00000118	AATTGGAACGATACAGAGAAGATTAGCATGGCCCCT	26	T	G	0	3012	23.4397	0	0	1e-46	2.70205e-45	TRUE
t00000118	AATTGGAACGATACAGAGAAGATTAGCATGGCCCCT	27	T	C	0	3012	11.7198	0	0	1e-24	1.6634e-23	TRUE
t00000118	AATTGGAACGATACAGAGAAGATTAGCATGGCCCCT	28	G	A	0	3012	11.7198	0	0	1e-24	1.6634e-23	TRUE
t00000118	AATTGGAACGATACAGAGAAGATTAGCATGGCCCCT	28	T	A	0	3012	11.7198	0	0	1e-24	1.6634e-23	TRUE
t00000118	AATTGGAACGATACAGAGAAGATTAGCATGGCCCCT	29	A	T	1	3012	11.7198	0	0	1.288e-23	2.11211e-22	TRUE
t00000118	AATTGGAACGATACAGAGAAGATTAGCATGGCCCCT	30	A	G	0	3012	11.7198	0	0	1e-24	1.6634e-23	TRUE
t00000118	AATTGGAACGATACAGAGAAGATTAGCATGGCCCCT	31	A	G	1	3012	23.4397	0	0	2.377e-45	6.3453e-44	TRUE
t00000118	AATTGGAACGATACAGAGAAGATTAGCATGGCCCCT	32	G	C	0	3012	11.7198	0	0	1e-24	1.6634e-23	TRUE
t00000118	AATTGGAACGATACAGAGAAGATTAGCATGGCCCCT	32	T	C	1	3012	35.1595	0	0	3.565e-69	1.24604e-67	TRUE
t00000118	AATTGGAACGATACAGAGAAGATTAGCATGGCCCCT	33	T	C	1	3012	46.8794	0	0	4.753e-93	1.96093e-91	TRUE
t00000118	AATTGGAACGATACAGAGAAGATTAGCATGGCCCCT	34	G	C	0	3012	11.7198	0	0	1e-24	1.6634e-23	TRUE
t00000118	AATTGGAACGATACAGAGAAGATTAGCATGGCCCCT	34	T	C	0	3012	23.4397	0	0	1e-46	2.70205e-45	TRUE
t00000118	AATTGGAACGATACAGAGAAGATTAGCATGGCCCCT	35	A	C	2	3012	11.7198	0	0	8.93278e-23	1.44842e-21	TRUE
t00000118	AATTGGAACGATACAGAGAAGATTAGCATGGCCCCT	35	T	C	0	3012	23.4397	0	0	1e-46	2.70205e-45	TRUE
t00000118	AATTGGAACGATACAGAGAAGATTAGCATGGCCCCT	36	C	T	147	3012	23.4397	0	0	3.95327e-19	5.55332e-18	TRUE
t00000120	GTTTCCGTAGTGTAGTGGTCATCACGCTCGCC	20	T	C	218927	2987	597.4	7.41683e-55	3.07986e-54	1	1	FALSE
t00000121	GGGGGTATAGCTCAGTGGTAGAGCATTTG	16	A	T	3	2976	66.1333	0	0	5.08608e-128	2.50156e-126	TRUE
t00000121	GGGGGTATAGCTCAGTGGTAGAGCATTTG	16	G	T	647	2976	2446.93	0	0	0	0	TRUE
t00000122	GCATGTGGTTCAGTGGTAGAATTCTC	1	A	G	1	2923	41.0534	0	0	4.159e-81	1.60252e-79	TRUE
t00000122	GCATGTGGTTCAGTGGTAGAATTCTC	1	C	G	1	2923	16.4213	0	0	1.684e-31	3.40749e-30	TRUE
t00000122	GCATGTGGTTCAGTGGTAGAATTCTC	1	T	G	0	2923	32.8427	0	0	1e-66	3.39279e-65	TRUE
t00000122	GCATGTGGTTCAGTGGTAGAATTCTC	2	A	C	9	2923	41.0534	0	0	2.29372e-73	8.26662e-72	TRUE
t00000122	GCATGTGGTTCAGTGGTAGAATTCTC	2	G	C	0	2923	24.632	0	0	1e-50	2.86347e-49	TRUE
t00000122	GCATGTGGTTCAGTGGTAGAATTCTC	2	T	C	4	2923	32.8427	0	0	6.3518e-62	2.05497e-60	TRUE
t00000122	GCATGTGGTTCAGTGGTAGAATTCTC	3	C	A	0	2923	41.0534	0	0	1e-82	3.89503e-81	TRUE
t00000122	GCATGTGGTTCAGTGGTAGAATTCTC	3	G	A	0	2923	24.632	0	0	1e-50	2.86347e-49	TRUE
t00000122	GCATGTGGTTCAGTGGTAGAATTCTC	3	T	A	14	2923	32.8427	0	0	2.98041e-55	9.12456e-54	TRUE
t00000122	GCATGTGGTTCAGTGGTAGAATTCTC	4	A	T	0	2923	8.21067	0	0	1e-16	1.27697e-15	TRUE
t00000122	GCATGTGGTTCAGTGGTAGAATTCTC	4	C	T	1	2923	32.8427	0	0	3.367e-65	1.13214e-63	TRUE
t00000122	GCATGTGGTTCAGTGGTAGAATTCTC	4	G	T	5	2923	24.632	0	0	1.35785e-45	3.64153e-44	TRUE
t00000122	GCATGTGGTTCAGTGGTAGAATTCTC	5	A	G	0	2923	32.8427	0	0	1e-66	3.39279e-65	TRUE
t00000122	GCATGTGGTTCAGTGGTAGAATTCTC	5	C	G	0	2923	32.8427	0	0	1e-66	3.39279e-65	TRUE
t00000122	GCATGTGGTTCAGTGGTAGAATTCTC	5	T	G	3	2923	32.8427	0	0	6.93411e-63	2.26872e-61	TRUE
t00000122	GCATGTGGTTCAGTGGTAGAATTCTC	6	A	T	1	2923	41.0534	0	0	4.159e-81	1.60252e-79	TRUE
t00000122	GCATGTGGTTCAGTGGTAGAATTCTC	6	C	T	1	2923	41.0534	0	0	4.159e-81	1.60252e-79	TRUE
t00000122	GCATGTGGTTCAGTGGTAGAATTCTC	6	G	T	6	2923	49.264	0	0	2.73263e-91	1.11215e-89	TRUE
t00000122	GCATGTGGTTCAGTGGTAGAATTCTC	7	A	G	5	2923	41.0534	0	0	1.30514e-76	4.81916e-75	TRUE
t00000122	GCATGTGGTTCAGTGGTAGAATTCTC	7	C	G	0	2923	41.0534	0	0	1e-82	3.89503e-81	TRUE
t00000122	GCATGTGGTTCAGTGGTAGAATTCTC	7	T	G	1	2923	49.264	0	0	4.951e-97	2.08374e-95	TRUE
t00000122	GCATGTGGTTCAGTGGTAGAATTCTC	8	A	G	0	2923	32.8427	0	0	1e-66	3.39279e-65	TRUE
t00000122	GCATGTGGTTCAGTGGTAGAATTCTC	8	C	G	1	2923	16.4213	0	0	1.684e-31	3.40749e-30	TRUE
t00000122	GCATGTGGTTCAGTGGTAGAATTCTC	8	T	G	1	2923	24.632	0	0	2.575e-49	7.31222e-48	TRUE
t00000122	GCATGTGGTTCAGTGGTAGAATTCTC	9	A	T	0	2923	32.8427	0	0	1e-66	3.39279e-65	TRUE
t00000122	GCATGTGGTTCAGTGGTAGAATTCTC	9	C	T	1	2923	41.0534	0	0	4.159e-81	1.60252e-79	TRUE
t00000122	GCATGTGGTTCAGTGGTAGAATTCTC	9	G	T	5	2923	24.632	0	0	1.35785e-45	3.64153e-44	TRUE
t00000122	GCATGTGGTTCAGTGGTAGAATTCTC	10	A	T	0	2923	49.264	0	0	1e-98	4.26116e-97	TRUE
t00000122	GCATGTGGTTCAGTGGTAGAATTCTC	10	C	T	1	2923	32.8427	0	0	3.367e-65	1.13214e-63	TRUE
t00000122	GCATGTGGTTCAGTGGTAGAATTCTC	10	G	T	0	2923	8.21067	0	0	1e-16	1.27697e-15	TRUE
t00000122	GCATGTGGTTCAGTGGTAGAATTCTC	11	A	C	1	2923	8.21067	0	0	8.92e-16	1.12043e-14	TRUE
t00000122	GCATGTGGTTCAGTGGTAGAATTCTC	11	G	C	0	2923	16.4213	0	0	1e-32	2.0527e-31	TRUE
t00000122	GCATGTGGTTCAGTGGTAGAATTCTC	11	T	C	0	2923	57.4747	0	0	1e-114	4.62236e-113	TRUE
t00000122	GCATGTGGTTCAGTGGTAGAATTCTC	12	C	A	0	2923	41.0534	0	0	1e-82	3.89503e-81	TRUE
t00000122	GCATGTGGTTCAGTGGTAGAATTCTC	12	G	A	0	2923	24.632	0	0	1e-50	2.86347e-49	TRUE
t00000122	GCATGTGGTTCAGTGGTAGAATTCTC	12	T	A	0	2923	24.632	0	0	1e-50	2.86347e-49	TRUE
t00000122	GCATGTGGTTCAGTGGTAGAATTCTC	13	A	G	7	2923	106.739	0	0	3.83767e-204	2.63978e-202	TRUE
t00000122	GCATGTGGTTCAGTGGTAGAATTCTC	13	C	G	0	2923	32.8427	0	0	1e-66	3.39279e-65	TRUE
t00000122	GCATGTGGTTCAGTGGTAGAATTCTC	13	T	G	2	2923	24.632	0	0	3.44283e-48	9.58843e-47	TRUE
t00000122	GCATGTGGTTCAGTGGTAGAATTCTC	14	A	T	1	2923	32.8427	0	0	3.367e-65	1.13214e-63	TRUE
t00000122	GCATGTGGTTCAGTGGTAGAATTCTC	14	C	T	0	2923	57.4747	0	0	1e-114	4.62236e-113	TRUE
t00000122	GCATGTGGTTCAGTGGTAGAATTCTC	14	G	T	1	2923	41.0534	0	0	4.159e-81	1.60252e-79	TRUE
t00000122	GCATGTGGTTCAGTGGTAGAATTCTC	15	A	G	0	2923	24.632	0	0	1e-50	2.86347e-49	TRUE
t00000122	GCATGTGGTTCAGTGGTAGAATTCTC	15	C	G	0	2923	24.632	0	0	1e-50	2.86347e-49	TRUE
t00000122	GCATGTGGTTCAGTGGTAGAATTCTC	15	T	G	0	2923	32.8427	0	0	1e-66	3.39279e-65	TRUE
t00000122	GCATGTGGTTCAGTGGTAGAATTCTC	16	A	G	0	2923	41.0534	0	0	1e-82	3.89503e-81	TRUE
t00000122	GCATGTGGTTCAGTGGTAGAATTCTC	16	C	G	0	2923	24.632	0	0	1e-50	2.86347e-49	TRUE
t00000122	GCATGTGGTTCAGTGGTAGAATTCTC	16	T	G	2	2923	24.632	0	0	3.44283e-48	9.58843e-47	TRUE
t00000122	GCATGTGGTTCAGTGGTAGAATTCTC	17	A	T	0	2923	49.264	0	0	1e-98	4.26116e-97	TRUE
t00000122	GCATGTGGTTCAGTGGTAGAATTCTC	17	C	T	1	2923	41.0534	0	0	4.159e-81	1.60252e-79	TRUE
t00000122	GCATGTGGTTCAGTGGTAGAATTCTC	17	G	T	1	2923	41.0534	0	0	4.159e-81	1.60252e-79	TRUE
t00000122	GCATGTGGTTCAGTGGTAGAATTCTC	18	G	A	0	2923	24.632	0	0	1e-50	2.86347e-49	TRUE
t00000122	GCATGTGGTTCAGTGGTAGAATTCTC	18	T	A	0	2923	24.632	0	0	1e-50	2.86347e-49	TRUE
t00000122	GCATGTGGTTCAGTGGTAGAATTCTC	19	A	G	0	2923	24.632	0	0	1e-50	2.86347e-49	TRUE
t00000122	GCATGTGGTTCAGTGGTAGAATTCTC	19	C	G	0	2923	24.632	0	0	1e-50	2.86347e-49	TRUE
t00000122	GCATGTGGTTCAGTGGTAGAATTCTC	19	T	G	2	2923	41.0534	0	0	8.85456e-80	3.35004e-78	TRUE
t00000122	GCATGTGGTTCAGTGGTAGAATTCTC	20	C	A	0	2923	32.8427	0	0	1e-66	3.39279e-65	TRUE
t00000122	GCATGTGGTTCAGTGGTAGAATTCTC	20	G	A	1	2923	32.8427	0	0	3.367e-65	1.13214e-63	TRUE
t00000122	GCATGTGGTTCAGTGGTAGAATTCTC	20	T	A	0	2923	16.4213	0	0	1e-32	2.0527e-31	TRUE
t00000122	GCATGTGGTTCAGTGGTAGAATTCTC	21	C	A	0	2923	32.8427	0	0	1e-66	3.39279e-65	TRUE
t00000122	GCATGTGGTTCAGTGGTAGAATTCTC	21	G	A	0	2923	32.8427	0	0	1e-66	3.39279e-65	TRUE
t00000122	GCATGTGGTTCAGTGGTAGAATTCTC	21	T	A	0	2923	24.632	0	0	1e-50	2.86347e-49	TRUE
t00000122	GCATGTGGTTCAGTGGTAGAATTCTC	22	A	T	0	2923	16.4213	0	0	1e-32	2.0527e-31	TRUE
t00000122	GCATGTGGTTCAGTGGTAGAATTCTC	22	C	T	0	2923	16.4213	0	0	1e-32	2.0527e-31	TRUE
t00000122	GCATGTGGTTCAGTGGTAGAATTCTC	22	G	T	0	2923	8.21067	0	0	1e-16	1.27697e-15	TRUE
t00000122	GCATGTGGTTCAGTGGTAGAATTCTC	23	A	T	0	2923	24.632	0	0	1e-50	2.86347e-49	TRUE
t00000122	GCATGTGGTTCAGTGGTAGAATTCTC	23	C	T	0	2923	41.0534	0	0	1e-82	3.89503e-81	TRUE
t00000122	GCATGTGGTTCAGTGGTAGAATTCTC	23	G	T	0	2923	41.0534	0	0	1e-82	3.89503e-81	TRUE
t00000122	GCATGTGGTTCAGTGGTAGAATTCTC	24	A	C	0	2923	49.264	0	0	1e-98	4.26116e-97	TRUE
t00000122	GCATGTGGTTCAGTGGTAGAATTCTC	24	G	C	0	2923	16.4213	0	0	1e-32	2.0527e-31	TRUE
t00000122	GCATGTGGTTCAGTGGTAGAATTCTC	24	T	C	0	2923	57.4747	0	0	1e-114	4.62236e-113	TRUE
t00000122	GCATGTGGTTCAGTGGTAGAATTCTC	25	A	T	1	2923	24.632	0	0	2.575e-49	7.31222e-48	TRUE
t00000122	GCATGTGGTTCAGTGGTAGAATTCTC	25	C	T	0	2923	32.8427	0	0	1e-66	3.39279e-65	TRUE
t00000122	GCATGTGGTTCAGTGGTAGAATTCTC	25	G	T	1	2923	8.21067	0	0	8.92e-16	1.12043e-14	TRUE
t00000122	GCATGTGGTTCAGTGGTAGAATTCTC	26	A	C	0	2923	49.264	0	0	1e-98	4.26116e-97	TRUE
t00000122	GCATGTGGTTCAGTGGTAGAATTCTC	26	G	C	0	2923	32.8427	0	0	1e-66	3.39279e-65	TRUE
t00000122	GCATGTGGTTCAGTGGTAGAATTCTC	26	T	C	0	2923	32.8427	0	0	1e-66	3.39279e-65	TRUE
t00000125	TCCCATATGGTCTAGCGGTTAGGATTCCTGGT	6	C	T	10150	2826	1884	0	0	0	0	TRUE
t00000127	GGGGGTATAGCTCAGGGGAGAGCATTTGA	19	T	A	0	2729	2729	0	0	0	0	TRUE
t00000128	TCTTAGATCGATGTGGTGCTC	1	G	T	0	2727	2727	0	0	0	0	TRUE
t00000130	TCCCATATGGTCTAGCGGTTAGGATTCCTG	6	C	T	36035	2715	1810	0	0	0	0	TRUE
t00000131	TCCTGTACTGAGCTGCCCCGAGT	23	C	T	27	2671	1335.5	0	0	0	0	TRUE
t00000131	TCCTGTACTGAGCTGCCCCGAGT	23	G	T	12	2671	1335.5	0	0	0	0	TRUE
t00000134	TCGTTTCCCGGGCGGCGCACCA	4	A	T	499	2662	2662	0	0	0	0	TRUE
t00000135	GGCTTGGTCTAGGGGTATGATTCTCGCTT	1	C	G	1	2618	32.321	0	0	3.268e-63	1.0711e-61	TRUE
t00000135	GGCTTGGTCTAGGGGTATGATTCTCGCTT	2	C	G	171	2618	96.963	0	0	1.40254e-120	6.60474e-119	TRUE
t00000135	GGCTTGGTCTAGGGGTATGATTCTCGCTT	3	A	C	3	2618	64.642	0	0	4.86498e-126	2.36499e-124	TRUE
t00000135	GGCTTGGTCTAGGGGTATGATTCTCGCTT	4	A	T	0	2618	32.321	0	0	1e-64	3.31215e-63	TRUE
t00000135	GGCTTGGTCTAGGGGTATGATTCTCGCTT	4	C	T	0	2618	32.321	0	0	1e-64	3.31215e-63	TRUE
t00000135	GGCTTGGTCTAGGGGTATGATTCTCGCTT	5	C	T	4	2618	32.321	0	0	5.66532e-60	1.81184e-58	TRUE
t00000135	GGCTTGGTCTAGGGGTATGATTCTCGCTT	6	A	G	4	2618	32.321	0	0	5.66532e-60	1.81184e-58	TRUE
t00000135	GGCTTGGTCTAGGGGTATGATTCTCGCTT	6	C	G	14	2618	96.963	0	0	1.82898e-177	1.12355e-175	TRUE
t00000135	GGCTTGGTCTAGGGGTATGATTCTCGCTT	6	T	G	46	2618	129.284	0	0	2.59654e-216	1.82954e-214	TRUE
t00000135	GGCTTGGTCTAGGGGTATGATTCTCGCTT	7	A	G	1	2618	32.321	0	0	3.268e-63	1.0711e-61	TRUE
t00000135	GGCTTGGTCTAGGGGTATGATTCTCGCTT	7	C	G	1	2618	32.321	0	0	3.268e-63	1.0711e-61	TRUE
t00000135	GGCTTGGTCTAGGGGTATGATTCTCGCTT	7	T	G	2	2618	64.642	0	0	2.16766e-127	1.06337e-125	TRUE
t00000135	GGCTTGGTCTAGGGGTATGATTCTCGCTT	8	C	T	2	2618	64.642	0	0	2.16766e-127	1.06337e-125	TRUE
t00000135	GGCTTGGTCTAGGGGTATGATTCTCGCTT	8	G	T	8	2618	32.321	0	0	7.11375e-57	2.22773e-55	TRUE
t00000135	GGCTTGGTCTAGGGGTATGATTCTCGCTT	11	C	A	0	2618	64.642	0	0	1e-130	4.98688e-129	TRUE
t00000135	GGCTTGGTCTAGGGGTATGATTCTCGCTT	11	T	A	2	2618	32.321	0	0	5.50173e-62	1.78301e-60	TRUE
t00000135	GGCTTGGTCTAGGGGTATGATTCTCGCTT	14	A	G	0	2618	32.321	0	0	1e-64	3.31215e-63	TRUE
t00000135	GGCTTGGTCTAGGGGTATGATTCTCGCTT	15	A	G	0	2618	64.642	0	0	1e-130	4.98688e-129	TRUE
t00000135	GGCTTGGTCTAGGGGTATGATTCTCGCTT	16	A	T	2	2618	129.284	0	0	8.34685e-255	6.30007e-253	TRUE
t00000135	GGCTTGGTCTAGGGGTATGATTCTCGCTT	16	C	T	5	2618	96.963	0	0	7.92504e-187	5.00315e-185	TRUE
t00000135	GGCTTGGTCTAGGGGTATGATTCTCGCTT	16	G	T	142	2618	161.605	0	0	1.87203e-235	1.35848e-233	TRUE
t00000135	GGCTTGGTCTAGGGGTATGATTCTCGCTT	17	C	A	0	2618	64.642	0	0	1e-130	4.98688e-129	TRUE
t00000135	GGCTTGGTCTAGGGGTATGATTCTCGCTT	17	G	A	1	2618	32.321	0	0	3.268e-63	1.0711e-61	TRUE
t00000135	GGCTTGGTCTAGGGGTATGATTCTCGCTT	17	T	A	0	2618	32.321	0	0	1e-64	3.31215e-63	TRUE
t00000135	GGCTTGGTCTAGGGGTATGATTCTCGCTT	18	C	T	1	2618	32.321	0	0	3.268e-63	1.0711e-61	TRUE
t00000135	GGCTTGGTCTAGGGGTATGATTCTCGCTT	20	C	A	1	2618	64.642	0	0	6.535e-129	3.22897e-127	TRUE
t00000135	GGCTTGGTCTAGGGGTATGATTCTCGCTT	20	T	A	0	2618	96.963	0	0	1e-194	6.44281e-193	TRUE
t00000135	GGCTTGGTCTAGGGGTATGATTCTCGCTT	21	C	T	0	2618	32.321	0	0	1e-64	3.31215e-63	TRUE
t00000135	GGCTTGGTCTAGGGGTATGATTCTCGCTT	22	G	T	0	2618	32.321	0	0	1e-64	3.31215e-63	TRUE
t00000135	GGCTTGGTCTAGGGGTATGATTCTCGCTT	23	A	C	0	2618	32.321	0	0	1e-64	3.31215e-63	TRUE
t00000135	GGCTTGGTCTAGGGGTATGATTCTCGCTT	23	T	C	1	2618	32.321	0	0	3.268e-63	1.0711e-61	TRUE
t00000135	GGCTTGGTCTAGGGGTATGATTCTCGCTT	24	A	T	1	2618	64.642	0	0	6.535e-129	3.22897e-127	TRUE
t00000135	GGCTTGGTCTAGGGGTATGATTCTCGCTT	24	C	T	1	2618	32.321	0	0	3.268e-63	1.0711e-61	TRUE
t00000135	GGCTTGGTCTAGGGGTATGATTCTCGCTT	25	T	C	2	2618	32.321	0	0	5.50173e-62	1.78301e-60	TRUE
t00000135	GGCTTGGTCTAGGGGTATGATTCTCGCTT	26	A	G	0	2618	32.321	0	0	1e-64	3.31215e-63	TRUE
t00000135	GGCTTGGTCTAGGGGTATGATTCTCGCTT	26	C	G	0	2618	32.321	0	0	1e-64	3.31215e-63	TRUE
t00000135	GGCTTGGTCTAGGGGTATGATTCTCGCTT	27	A	C	0	2618	64.642	0	0	1e-130	4.98688e-129	TRUE
t00000135	GGCTTGGTCTAGGGGTATGATTCTCGCTT	27	G	C	34	2618	129.284	0	0	9.72334e-224	6.92243e-222	TRUE
t00000135	GGCTTGGTCTAGGGGTATGATTCTCGCTT	27	T	C	0	2618	64.642	0	0	1e-130	4.98688e-129	TRUE
t00000135	GGCTTGGTCTAGGGGTATGATTCTCGCTT	28	A	T	1	2618	32.321	0	0	3.268e-63	1.0711e-61	TRUE
t00000135	GGCTTGGTCTAGGGGTATGATTCTCGCTT	28	C	T	5	2618	32.321	0	0	4.15169e-59	1.32103e-57	TRUE
t00000135	GGCTTGGTCTAGGGGTATGATTCTCGCTT	28	G	T	0	2618	32.321	0	0	1e-64	3.31215e-63	TRUE
t00000135	GGCTTGGTCTAGGGGTATGATTCTCGCTT	29	A	T	0	2618	32.321	0	0	1e-64	3.31215e-63	TRUE
t00000135	GGCTTGGTCTAGGGGTATGATTCTCGCTT	29	C	T	0	2618	32.321	0	0	1e-64	3.31215e-63	TRUE
t00000136	GGGGGTATAGCTCAGGGGAGAGCATTTGACT	19	T	A	0	2612	2612	0	0	0	0	TRUE
t00000138	TCCCTGTGGTCTAGTGGTTAGGATTCGGCGCTC	8	C	G	3	2563	366.143	0	0	0	0	TRUE
t00000138	TCCCTGTGGTCTAGTGGTTAGGATTCGGCGCTC	31	A	C	4	2563	366.143	0	0	0	0	TRUE
t00000138	TCCCTGTGGTCTAGTGGTTAGGATTCGGCGCTC	31	T	C	0	2563	366.143	0	0	0	0	TRUE
t00000138	TCCCTGTGGTCTAGTGGTTAGGATTCGGCGCTC	32	C	T	1	2563	732.286	0	0	0	0	TRUE
t00000138	TCCCTGTGGTCTAGTGGTTAGGATTCGGCGCTC	33	T	C	7	2563	366.143	0	0	0	0	TRUE
t00000142	GGGGGTATAGCTCAGTGGAGAGCATTTGACT	14	C	A	0	2521	504.2	0	0	0	0	TRUE
t00000142	GGGGGTATAGCTCAGTGGAGAGCATTTGACT	14	T	A	0	2521	504.2	0	0	0	0	TRUE
t00000142	GGGGGTATAGCTCAGTGGAGAGCATTTGACT	16	G	T	231	2521	504.2	0	0	0	0	TRUE
t00000143	GTTTCCGTAGTGTAGTGGTTATCACTTTCGCCT	26	A	T	6466	2473	309.125	0	0	4.88272e-103	2.15378e-101	TRUE
t00000143	GTTTCCGTAGTGTAGTGGTTATCACTTTCGCCT	26	G	T	115788	2473	2163.88	1.5494e-237	1.57646e-236	4.95317e-147	2.76101e-145	TRUE
t00000146	GCATTGGTGGTTCAGTGGTAGAATTC	5	G	T	1574	2362	524.889	0	0	0	0	TRUE
t00000146	GCATTGGTGGTTCAGTGGTAGAATTC	15	A	G	0	2362	262.444	0	0	0	0	TRUE
t00000147	TCCCATATGGTCTAGCGGTTAGGATTCCTGGTTT	6	C	T	8334	2347	1564.67	0	0	0	0	TRUE
t00000148	GCATGGGTGGTTCAGTGGTAGAATTCTCGCCT	5	T	G	31478	2312	1695.47	0	0	0	0	TRUE
t00000148	GCATGGGTGGTTCAGTGGTAGAATTCTCGCCT	29	A	G	12	2312	154.133	0	0	5.39659e-291	4.31109e-289	TRUE
t00000150	GCATTGGGGGTTCAGTGGTAGAATTCTCGCC	8	T	G	410604	2266	2266	1	1	1	1	FALSE
t00000151	GTTTCCGTAGTGTAGTGGTCATCACGCTCGCCT	20	T	C	109185	2260	452	1.6025e-201	1.51117e-200	1	1	FALSE
t00000155	GCATTGTGGTTCAGTGG	1	A	G	5	2228	18.3856	0	0	3.20851e-32	6.55749e-31	TRUE
t00000155	GCATTGTGGTTCAGTGG	1	C	G	1	2228	10.0285	0	0	1.09e-19	1.54211e-18	TRUE
t00000155	GCATTGTGGTTCAGTGG	1	T	G	1	2228	25.0713	0	0	2.575e-49	7.31222e-48	TRUE
t00000155	GCATTGTGGTTCAGTGG	2	A	C	0	2228	11.6999	0	0	1e-24	1.6634e-23	TRUE
t00000155	GCATTGTGGTTCAGTGG	2	G	C	0	2228	18.3856	0	0	1e-36	2.26526e-35	TRUE
t00000155	GCATTGTGGTTCAGTGG	2	T	C	0	2228	21.7284	0	0	1e-44	2.61473e-43	TRUE
t00000155	GCATTGTGGTTCAGTGG	3	C	A	0	2228	31.7569	0	0	1e-64	3.31215e-63	TRUE
t00000155	GCATTGTGGTTCAGTGG	3	G	A	0	2228	13.3713	0	0	1e-26	1.75699e-25	TRUE
t00000155	GCATTGTGGTTCAGTGG	3	T	A	0	2228	11.6999	0	0	1e-24	1.6634e-23	TRUE
t00000155	GCATTGTGGTTCAGTGG	4	A	T	0	2228	15.0428	0	0	1e-30	1.95765e-29	TRUE
t00000155	GCATTGTGGTTCAGTGG	4	C	T	0	2228	20.057	0	0	1e-40	2.40883e-39	TRUE
t00000155	GCATTGTGGTTCAGTGG	4	G	T	0	2228	11.6999	0	0	1e-24	1.6634e-23	TRUE
t00000155	GCATTGTGGTTCAGTGG	5	A	T	0	2228	15.0428	0	0	1e-30	1.95765e-29	TRUE
t00000155	GCATTGTGGTTCAGTGG	5	C	T	0	2228	20.057	0	0	1e-40	2.40883e-39	TRUE
t00000155	GCATTGTGGTTCAGTGG	5	G	T	4	2228	30.0855	0	0	4.46067e-56	1.37234e-54	TRUE
t00000155	GCATTGTGGTTCAGTGG	6	A	G	0	2228	26.7427	0	0	1e-54	3.01249e-53	TRUE
t00000155	GCATTGTGGTTCAGTGG	6	C	G	0	2228	10.0285	0	0	1e-20	1.43968e-19	TRUE
t00000155	GCATTGTGGTTCAGTGG	6	T	G	1	2228	11.6999	0	0	1.288e-23	2.11211e-22	TRUE
t00000155	GCATTGTGGTTCAGTGG	7	A	T	1	2228	25.0713	0	0	2.575e-49	7.31222e-48	TRUE
t00000155	GCATTGTGGTTCAGTGG	7	C	T	4	2228	38.4426	0	0	1.07631e-71	3.84407e-70	TRUE
t00000155	GCATTGTGGTTCAGTGG	7	G	T	6	2228	65.1853	0	0	1.34962e-122	6.40362e-121	TRUE
t00000155	GCATTGTGGTTCAGTGG	8	A	G	0	2228	40.114	0	0	1e-80	3.79869e-79	TRUE
t00000155	GCATTGTGGTTCAGTGG	8	C	G	10	2228	46.7997	0	0	3.91363e-84	1.54274e-82	TRUE
t00000155	GCATTGTGGTTCAGTGG	8	T	G	22	2228	148.756	0	0	2.32717e-271	1.80169e-269	TRUE
t00000155	GCATTGTGGTTCAGTGG	9	A	G	0	2228	26.7427	0	0	1e-54	3.01249e-53	TRUE
t00000155	GCATTGTGGTTCAGTGG	9	C	G	0	2228	13.3713	0	0	1e-26	1.75699e-25	TRUE
t00000155	GCATTGTGGTTCAGTGG	9	T	G	1	2228	66.8567	0	0	6.733e-133	3.41653e-131	TRUE
t00000155	GCATTGTGGTTCAGTGG	10	A	T	1	2228	20.057	0	0	2.08e-39	4.91442e-38	TRUE
t00000155	GCATTGTGGTTCAGTGG	10	C	T	0	2228	40.114	0	0	1e-80	3.79869e-79	TRUE
t00000155	GCATTGTGGTTCAGTGG	10	G	T	0	2228	36.7712	0	0	1e-74	3.62311e-73	TRUE
t00000155	GCATTGTGGTTCAGTGG	11	A	T	0	2228	16.7142	0	0	1e-34	2.15437e-33	TRUE
t00000155	GCATTGTGGTTCAGTGG	11	C	T	0	2228	16.7142	0	0	1e-34	2.15437e-33	TRUE
t00000155	GCATTGTGGTTCAGTGG	11	G	T	0	2228	3.34284	0	0	1e-06	7.18739e-06	TRUE
t00000155	GCATTGTGGTTCAGTGG	12	A	C	0	2228	11.6999	0	0	1e-24	1.6634e-23	TRUE
t00000155	GCATTGTGGTTCAGTGG	12	G	C	0	2228	18.3856	0	0	1e-36	2.26526e-35	TRUE
t00000155	GCATTGTGGTTCAGTGG	12	T	C	0	2228	26.7427	0	0	1e-54	3.01249e-53	TRUE
t00000155	GCATTGTGGTTCAGTGG	13	C	A	0	2228	18.3856	0	0	1e-36	2.26526e-35	TRUE
t00000155	GCATTGTGGTTCAGTGG	13	G	A	3	2228	21.7284	0	0	2.23463e-41	5.60535e-40	TRUE
t00000155	GCATTGTGGTTCAGTGG	13	T	A	0	2228	13.3713	0	0	1e-26	1.75699e-25	TRUE
t00000155	GCATTGTGGTTCAGTGG	14	A	G	2	2228	71.871	0	0	2.64798e-141	1.43151e-139	TRUE
t00000155	GCATTGTGGTTCAGTGG	14	C	G	0	2228	11.6999	0	0	1e-24	1.6634e-23	TRUE
t00000155	GCATTGTGGTTCAGTGG	14	T	G	2	2228	15.0428	0	0	1.33462e-28	2.49151e-27	TRUE
t00000155	GCATTGTGGTTCAGTGG	15	A	T	1	2228	23.3998	0	0	2.377e-45	6.3453e-44	TRUE
t00000155	GCATTGTGGTTCAGTGG	15	C	T	1	2228	41.7854	0	0	4.258e-83	1.67061e-81	TRUE
t00000155	GCATTGTGGTTCAGTGG	15	G	T	5	2228	106.971	0	0	1.27639e-206	8.82007e-205	TRUE
t00000155	GCATTGTGGTTCAGTGG	16	A	G	0	2228	18.3856	0	0	1e-36	2.26526e-35	TRUE
t00000155	GCATTGTGGTTCAGTGG	16	C	G	1	2228	11.6999	0	0	1.288e-23	2.11211e-22	TRUE
t00000155	GCATTGTGGTTCAGTGG	16	T	G	0	2228	11.6999	0	0	1e-24	1.6634e-23	TRUE
t00000155	GCATTGTGGTTCAGTGG	17	A	G	0	2228	18.3856	0	0	1e-36	2.26526e-35	TRUE
t00000155	GCATTGTGGTTCAGTGG	17	C	G	0	2228	10.0285	0	0	1e-20	1.43968e-19	TRUE
t00000155	GCATTGTGGTTCAGTGG	17	T	G	0	2228	26.7427	0	0	1e-54	3.01249e-53	TRUE
t00000156	GACGAGGTGGCCGAGTGGTTAAGG	3	T	C	6	2208	276	0	0	0	0	TRUE
t00000156	GACGAGGTGGCCGAGTGGTTAAGG	23	A	G	0	2208	276	0	0	0	0	TRUE
t00000158	TCCCTGGTGGTCTAGTGGTTAGGATTCGGCGCTCT	27	T	C	4	2188	218.8	0	0	0	0	TRUE
t00000159	GGTTCCATGGTGTAATGGTTAGCACTCTG	4	C	T	234	2170	333.846	0	0	0	0	TRUE
t00000159	GGTTCCATGGTGTAATGGTTAGCACTCTG	19	C	T	3	2170	166.923	0	0	0	0	TRUE
t00000159	GGTTCCATGGTGTAATGGTTAGCACTCTG	20	G	T	10	2170	166.923	0	0	5.8094708966243e-319	4.89556901570428e-317	TRUE
t00000160	ATTGGAACGATACAGAGAAGATTAGCATGGCCCCT	2	C	T	0	2107	16.2703	0	0	1e-32	2.0527e-31	TRUE
t00000160	ATTGGAACGATACAGAGAAGATTAGCATGGCCCCT	2	G	T	0	2107	8.13514	0	0	1e-16	1.27697e-15	TRUE
t00000160	ATTGGAACGATACAGAGAAGATTAGCATGGCCCCT	3	C	T	2	2107	16.2703	0	0	1.50134e-30	2.92994e-29	TRUE
t00000160	ATTGGAACGATACAGAGAAGATTAGCATGGCCCCT	3	G	T	0	2107	8.13514	0	0	1e-16	1.27697e-15	TRUE
t00000160	ATTGGAACGATACAGAGAAGATTAGCATGGCCCCT	4	A	G	1	2107	24.4054	0	0	2.476e-47	6.86276e-46	TRUE
t00000160	ATTGGAACGATACAGAGAAGATTAGCATGGCCCCT	5	A	G	0	2107	32.5405	0	0	1e-66	3.39279e-65	TRUE
t00000160	ATTGGAACGATACAGAGAAGATTAGCATGGCCCCT	7	G	A	0	2107	8.13514	0	0	1e-16	1.27697e-15	TRUE
t00000160	ATTGGAACGATACAGAGAAGATTAGCATGGCCCCT	8	A	C	0	2107	56.9459	0	0	1e-114	4.62236e-113	TRUE
t00000160	ATTGGAACGATACAGAGAAGATTAGCATGGCCCCT	8	G	C	0	2107	24.4054	0	0	1e-48	2.79747e-47	TRUE
t00000160	ATTGGAACGATACAGAGAAGATTAGCATGGCCCCT	8	T	C	1	2107	219.649	0	0	0	0	TRUE
t00000160	ATTGGAACGATACAGAGAAGATTAGCATGGCCCCT	9	A	G	1	2107	146.432	0	0	1.4554e-290	1.16019e-288	TRUE
t00000160	ATTGGAACGATACAGAGAAGATTAGCATGGCCCCT	9	T	G	0	2107	16.2703	0	0	1e-32	2.0527e-31	TRUE
t00000160	ATTGGAACGATACAGAGAAGATTAGCATGGCCCCT	11	C	T	0	2107	24.4054	0	0	1e-48	2.79747e-47	TRUE
t00000160	ATTGGAACGATACAGAGAAGATTAGCATGGCCCCT	12	T	A	0	2107	8.13514	0	0	1e-16	1.27697e-15	TRUE
t00000160	ATTGGAACGATACAGAGAAGATTAGCATGGCCCCT	13	A	C	0	2107	16.2703	0	0	1e-32	2.0527e-31	TRUE
t00000160	ATTGGAACGATACAGAGAAGATTAGCATGGCCCCT	14	C	A	0	2107	8.13514	0	0	1e-16	1.27697e-15	TRUE
t00000160	ATTGGAACGATACAGAGAAGATTAGCATGGCCCCT	15	T	G	1	2107	8.13514	0	0	8.92e-16	1.12043e-14	TRUE
t00000160	ATTGGAACGATACAGAGAAGATTAGCATGGCCCCT	16	G	A	0	2107	8.13514	0	0	1e-16	1.27697e-15	TRUE
t00000160	ATTGGAACGATACAGAGAAGATTAGCATGGCCCCT	17	A	G	0	2107	8.13514	0	0	1e-16	1.27697e-15	TRUE
t00000160	ATTGGAACGATACAGAGAAGATTAGCATGGCCCCT	18	T	A	4	2107	8.13514	0	0	4.77636e-14	5.56912e-13	TRUE
t00000160	ATTGGAACGATACAGAGAAGATTAGCATGGCCCCT	20	A	G	0	2107	8.13514	0	0	1e-16	1.27697e-15	TRUE
t00000160	ATTGGAACGATACAGAGAAGATTAGCATGGCCCCT	20	T	G	1	2107	8.13514	0	0	8.92e-16	1.12043e-14	TRUE
t00000160	ATTGGAACGATACAGAGAAGATTAGCATGGCCCCT	21	G	A	0	2107	16.2703	0	0	1e-32	2.0527e-31	TRUE
t00000160	ATTGGAACGATACAGAGAAGATTAGCATGGCCCCT	22	A	T	0	2107	8.13514	0	0	1e-16	1.27697e-15	TRUE
t00000160	ATTGGAACGATACAGAGAAGATTAGCATGGCCCCT	22	C	T	0	2107	8.13514	0	0	1e-16	1.27697e-15	TRUE
t00000160	ATTGGAACGATACAGAGAAGATTAGCATGGCCCCT	24	G	A	0	2107	8.13514	0	0	1e-16	1.27697e-15	TRUE
t00000160	ATTGGAACGATACAGAGAAGATTAGCATGGCCCCT	25	A	G	0	2107	8.13514	0	0	1e-16	1.27697e-15	TRUE
t00000160	ATTGGAACGATACAGAGAAGATTAGCATGGCCCCT	25	T	G	1	2107	16.2703	0	0	1.684e-31	3.40749e-30	TRUE
t00000160	ATTGGAACGATACAGAGAAGATTAGCATGGCCCCT	26	T	C	7	2107	8.13514	0	0	6.04525e-13	6.88538e-12	TRUE
t00000160	ATTGGAACGATACAGAGAAGATTAGCATGGCCCCT	27	G	A	0	2107	8.13514	0	0	1e-16	1.27697e-15	TRUE
t00000160	ATTGGAACGATACAGAGAAGATTAGCATGGCCCCT	27	T	A	0	2107	8.13514	0	0	1e-16	1.27697e-15	TRUE
t00000160	ATTGGAACGATACAGAGAAGATTAGCATGGCCCCT	28	A	T	0	2107	8.13514	0	0	1e-16	1.27697e-15	TRUE
t00000160	ATTGGAACGATACAGAGAAGATTAGCATGGCCCCT	29	A	G	0	2107	8.13514	0	0	1e-16	1.27697e-15	TRUE
t00000160	ATTGGAACGATACAGAGAAGATTAGCATGGCCCCT	30	A	G	1	2107	16.2703	0	0	1.684e-31	3.40749e-30	TRUE
t00000160	ATTGGAACGATACAGAGAAGATTAGCATGGCCCCT	31	G	C	0	2107	8.13514	0	0	1e-16	1.27697e-15	TRUE
t00000160	ATTGGAACGATACAGAGAAGATTAGCATGGCCCCT	31	T	C	1	2107	24.4054	0	0	2.476e-47	6.86276e-46	TRUE
t00000160	ATTGGAACGATACAGAGAAGATTAGCATGGCCCCT	32	T	C	0	2107	32.5405	0	0	1e-66	3.39279e-65	TRUE
t00000160	ATTGGAACGATACAGAGAAGATTAGCATGGCCCCT	33	G	C	0	2107	8.13514	0	0	1e-16	1.27697e-15	TRUE
t00000160	ATTGGAACGATACAGAGAAGATTAGCATGGCCCCT	33	T	C	0	2107	16.2703	0	0	1e-32	2.0527e-31	TRUE
t00000160	ATTGGAACGATACAGAGAAGATTAGCATGGCCCCT	34	A	C	0	2107	8.13514	0	0	1e-16	1.27697e-15	TRUE
t00000160	ATTGGAACGATACAGAGAAGATTAGCATGGCCCCT	34	T	C	0	2107	16.2703	0	0	1e-32	2.0527e-31	TRUE
t00000160	ATTGGAACGATACAGAGAAGATTAGCATGGCCCCT	35	C	T	66	2107	16.2703	0	0	2.23759e-16	2.84047e-15	TRUE
t00000161	GTTTCCGTAGTGTAGTGGTCATCACGCTC	20	T	C	33112	2081	416.2	0	0	1.05312e-05	7.22224e-05	TRUE
t00000162	CAACGCGAAGAACCTTACCT	8	T	A	0	2071	218	0	0	0	0	TRUE
t00000162	CAACGCGAAGAACCTTACCT	10	A	G	0	2071	109	0	0	1e-218	7.07921e-217	TRUE
t00000162	CAACGCGAAGAACCTTACCT	20	A	T	0	2071	545	0	0	0	0	TRUE
t00000164	GTTTCCGTAGTGTAGTGGTTATCACATTC	26	G	A	33995	2052	1795.5	0	0	0	0	TRUE
t00000166	GCATTGGTGGTTCAGTGGTAGAATT	5	G	T	383	2004	445.333	0	0	0	0	TRUE
t00000166	GCATTGGTGGTTCAGTGGTAGAATT	15	A	G	8	2004	222.667	0	0	0	0	TRUE
t00000167	TGAGGTAGTAGGTTGTATGGTT	17	G	A	439	1985	397	0	0	0	0	TRUE
t00000167	TGAGGTAGTAGGTTGTATGGTT	19	A	G	2010	1985	794	0	0	0	0	TRUE
t00000170	TCGATTCCCGGCCAATGCACCA	2	T	C	5	1956	81.5	0	0	3.51603e-157	2.02595e-155	TRUE
t00000170	TCGATTCCCGGCCAATGCACCA	4	G	A	0	1956	81.5	0	0	1e-164	5.86075e-163	TRUE
t00000170	TCGATTCCCGGCCAATGCACCA	14	C	A	568	1956	244.5	0	0	3.82169e-277	3.00198e-275	TRUE
t00000170	TCGATTCCCGGCCAATGCACCA	16	C	T	595	1956	570.5	0	0	0	0	TRUE
t00000171	TTTCCGTAGTGTAGTGGTTATCACGTTCGC	5	T	C	0	1941	176.455	0	0	0	0	TRUE
t00000171	TTTCCGTAGTGTAGTGGTTATCACGTTCGC	6	C	G	1	1941	176.455	0	0	0	0	TRUE
t00000171	TTTCCGTAGTGTAGTGGTTATCACGTTCGC	25	A	G	39	1941	176.455	0	0	7.78278899666757e-310	6.52921e-308	TRUE
t00000171	TTTCCGTAGTGTAGTGGTTATCACGTTCGC	26	C	T	24	1941	176.455	0	0	5.03946958758071e-322	4.25143488246393e-320	TRUE
t00000172	GCATGTGTGGTTCAGTGGTAGAATTCTCGC	6	G	T	953981	1922	1922	1	1	1	1	FALSE
t00000173	CATTGTGGTTCAGTGGTAGAATTCTCGC	1	A	C	3	1908	45.5642	0	0	1.78883e-88	7.1832e-87	TRUE
t00000173	CATTGTGGTTCAGTGGTAGAATTCTCGC	1	G	C	47	1908	22.7821	0	0	1.13963e-28	2.1312e-27	TRUE
t00000173	CATTGTGGTTCAGTGGTAGAATTCTCGC	1	T	C	0	1908	11.391	0	0	1e-22	1.55576e-21	TRUE
t00000173	CATTGTGGTTCAGTGGTAGAATTCTCGC	2	C	A	13	1908	22.7821	0	0	2.03892e-37	4.69069e-36	TRUE
t00000173	CATTGTGGTTCAGTGGTAGAATTCTCGC	2	G	A	0	1908	11.391	0	0	1e-22	1.55576e-21	TRUE
t00000173	CATTGTGGTTCAGTGGTAGAATTCTCGC	2	T	A	1	1908	22.7821	0	0	2.377e-45	6.3453e-44	TRUE
t00000173	CATTGTGGTTCAGTGGTAGAATTCTCGC	3	A	T	11	1908	22.7821	0	0	2.57345e-38	5.96419e-37	TRUE
t00000173	CATTGTGGTTCAGTGGTAGAATTCTCGC	3	C	T	0	1908	28.4776	0	0	1e-56	3.08536e-55	TRUE
t00000173	CATTGTGGTTCAGTGGTAGAATTCTCGC	3	G	T	0	1908	17.0866	0	0	1e-34	2.15437e-33	TRUE
t00000173	CATTGTGGTTCAGTGGTAGAATTCTCGC	4	A	T	0	1908	22.7821	0	0	1e-46	2.70205e-45	TRUE
t00000173	CATTGTGGTTCAGTGGTAGAATTCTCGC	4	C	T	0	1908	17.0866	0	0	1e-34	2.15437e-33	TRUE
t00000173	CATTGTGGTTCAGTGGTAGAATTCTCGC	4	G	T	4	1908	34.1731	0	0	7.09883e-64	2.34299e-62	TRUE
t00000173	CATTGTGGTTCAGTGGTAGAATTCTCGC	5	A	G	0	1908	17.0866	0	0	1e-34	2.15437e-33	TRUE
t00000173	CATTGTGGTTCAGTGGTAGAATTCTCGC	5	C	G	0	1908	17.0866	0	0	1e-34	2.15437e-33	TRUE
t00000173	CATTGTGGTTCAGTGGTAGAATTCTCGC	5	T	G	1	1908	22.7821	0	0	2.377e-45	6.3453e-44	TRUE
t00000173	CATTGTGGTTCAGTGGTAGAATTCTCGC	6	A	T	1	1908	17.0866	0	0	1.783e-33	3.79667e-32	TRUE
t00000173	CATTGTGGTTCAGTGGTAGAATTCTCGC	6	C	T	0	1908	39.8687	0	0	1e-80	3.79869e-79	TRUE
t00000173	CATTGTGGTTCAGTGGTAGAATTCTCGC	6	G	T	1	1908	22.7821	0	0	2.377e-45	6.3453e-44	TRUE
t00000173	CATTGTGGTTCAGTGGTAGAATTCTCGC	7	A	G	2	1908	28.4776	0	0	4.26641e-54	1.28115e-52	TRUE
t00000173	CATTGTGGTTCAGTGGTAGAATTCTCGC	7	C	G	1	1908	34.1731	0	0	3.466e-67	1.19425e-65	TRUE
t00000173	CATTGTGGTTCAGTGGTAGAATTCTCGC	7	T	G	1	1908	56.9552	0	0	5.743e-113	2.64487e-111	TRUE
t00000173	CATTGTGGTTCAGTGGTAGAATTCTCGC	8	A	G	0	1908	11.391	0	0	1e-22	1.55576e-21	TRUE
t00000173	CATTGTGGTTCAGTGGTAGAATTCTCGC	8	C	G	0	1908	17.0866	0	0	1e-34	2.15437e-33	TRUE
t00000173	CATTGTGGTTCAGTGGTAGAATTCTCGC	8	T	G	1	1908	17.0866	0	0	1.783e-33	3.79667e-32	TRUE
t00000173	CATTGTGGTTCAGTGGTAGAATTCTCGC	9	A	T	0	1908	22.7821	0	0	1e-46	2.70205e-45	TRUE
t00000173	CATTGTGGTTCAGTGGTAGAATTCTCGC	9	C	T	0	1908	28.4776	0	0	1e-56	3.08536e-55	TRUE
t00000173	CATTGTGGTTCAGTGGTAGAATTCTCGC	9	G	T	1	1908	34.1731	0	0	3.466e-67	1.19425e-65	TRUE
t00000173	CATTGTGGTTCAGTGGTAGAATTCTCGC	10	A	T	0	1908	11.391	0	0	1e-22	1.55576e-21	TRUE
t00000173	CATTGTGGTTCAGTGGTAGAATTCTCGC	10	C	T	0	1908	11.391	0	0	1e-22	1.55576e-21	TRUE
t00000173	CATTGTGGTTCAGTGGTAGAATTCTCGC	10	G	T	0	1908	11.391	0	0	1e-22	1.55576e-21	TRUE
t00000173	CATTGTGGTTCAGTGGTAGAATTCTCGC	11	A	C	0	1908	11.391	0	0	1e-22	1.55576e-21	TRUE
t00000173	CATTGTGGTTCAGTGGTAGAATTCTCGC	11	G	C	0	1908	11.391	0	0	1e-22	1.55576e-21	TRUE
t00000173	CATTGTGGTTCAGTGGTAGAATTCTCGC	11	T	C	0	1908	11.391	0	0	1e-22	1.55576e-21	TRUE
t00000173	CATTGTGGTTCAGTGGTAGAATTCTCGC	12	C	A	1	1908	17.0866	0	0	1.783e-33	3.79667e-32	TRUE
t00000173	CATTGTGGTTCAGTGGTAGAATTCTCGC	12	G	A	1	1908	17.0866	0	0	1.783e-33	3.79667e-32	TRUE
t00000173	CATTGTGGTTCAGTGGTAGAATTCTCGC	12	T	A	0	1908	11.391	0	0	1e-22	1.55576e-21	TRUE
t00000173	CATTGTGGTTCAGTGGTAGAATTCTCGC	13	A	G	0	1908	51.2597	0	0	1e-102	4.37003e-101	TRUE
t00000173	CATTGTGGTTCAGTGGTAGAATTCTCGC	13	C	G	0	1908	11.391	0	0	1e-22	1.55576e-21	TRUE
t00000173	CATTGTGGTTCAGTGGTAGAATTCTCGC	13	T	G	0	1908	11.391	0	0	1e-22	1.55576e-21	TRUE
t00000173	CATTGTGGTTCAGTGGTAGAATTCTCGC	14	A	T	1	1908	22.7821	0	0	2.377e-45	6.3453e-44	TRUE
t00000173	CATTGTGGTTCAGTGGTAGAATTCTCGC	14	C	T	1	1908	17.0866	0	0	1.783e-33	3.79667e-32	TRUE
t00000173	CATTGTGGTTCAGTGGTAGAATTCTCGC	14	G	T	1	1908	22.7821	0	0	2.377e-45	6.3453e-44	TRUE
t00000173	CATTGTGGTTCAGTGGTAGAATTCTCGC	15	A	G	0	1908	22.7821	0	0	1e-46	2.70205e-45	TRUE
t00000173	CATTGTGGTTCAGTGGTAGAATTCTCGC	15	C	G	0	1908	11.391	0	0	1e-22	1.55576e-21	TRUE
t00000173	CATTGTGGTTCAGTGGTAGAATTCTCGC	15	T	G	1	1908	17.0866	0	0	1.783e-33	3.79667e-32	TRUE
t00000173	CATTGTGGTTCAGTGGTAGAATTCTCGC	16	A	G	1	1908	17.0866	0	0	1.783e-33	3.79667e-32	TRUE
t00000173	CATTGTGGTTCAGTGGTAGAATTCTCGC	16	C	G	0	1908	11.391	0	0	1e-22	1.55576e-21	TRUE
t00000173	CATTGTGGTTCAGTGGTAGAATTCTCGC	16	T	G	1	1908	17.0866	0	0	1.783e-33	3.79667e-32	TRUE
t00000173	CATTGTGGTTCAGTGGTAGAATTCTCGC	17	A	T	1	1908	28.4776	0	0	2.872e-55	8.79625e-54	TRUE
t00000173	CATTGTGGTTCAGTGGTAGAATTCTCGC	17	C	T	1	1908	45.5642	0	0	4.654e-91	1.89105e-89	TRUE
t00000173	CATTGTGGTTCAGTGGTAGAATTCTCGC	17	G	T	0	1908	34.1731	0	0	1e-68	3.47103e-67	TRUE
t00000173	CATTGTGGTTCAGTGGTAGAATTCTCGC	18	C	A	0	1908	5.69552	0	0	1e-12	1.07472e-11	TRUE
t00000173	CATTGTGGTTCAGTGGTAGAATTCTCGC	18	G	A	0	1908	22.7821	0	0	1e-46	2.70205e-45	TRUE
t00000173	CATTGTGGTTCAGTGGTAGAATTCTCGC	18	T	A	0	1908	11.391	0	0	1e-22	1.55576e-21	TRUE
t00000173	CATTGTGGTTCAGTGGTAGAATTCTCGC	19	A	G	0	1908	11.391	0	0	1e-22	1.55576e-21	TRUE
t00000173	CATTGTGGTTCAGTGGTAGAATTCTCGC	19	C	G	0	1908	17.0866	0	0	1e-34	2.15437e-33	TRUE
t00000173	CATTGTGGTTCAGTGGTAGAATTCTCGC	19	T	G	2	1908	11.391	0	0	7.65766e-21	1.16556e-19	TRUE
t00000173	CATTGTGGTTCAGTGGTAGAATTCTCGC	20	C	A	1	1908	11.391	0	0	1.189e-21	1.8249e-20	TRUE
t00000173	CATTGTGGTTCAGTGGTAGAATTCTCGC	20	G	A	0	1908	11.391	0	0	1e-22	1.55576e-21	TRUE
t00000173	CATTGTGGTTCAGTGGTAGAATTCTCGC	20	T	A	0	1908	11.391	0	0	1e-22	1.55576e-21	TRUE
t00000173	CATTGTGGTTCAGTGGTAGAATTCTCGC	21	C	A	0	1908	17.0866	0	0	1e-34	2.15437e-33	TRUE
t00000173	CATTGTGGTTCAGTGGTAGAATTCTCGC	21	G	A	0	1908	11.391	0	0	1e-22	1.55576e-21	TRUE
t00000173	CATTGTGGTTCAGTGGTAGAATTCTCGC	21	T	A	0	1908	11.391	0	0	1e-22	1.55576e-21	TRUE
t00000173	CATTGTGGTTCAGTGGTAGAATTCTCGC	22	A	T	0	1908	5.69552	0	0	1e-12	1.07472e-11	TRUE
t00000173	CATTGTGGTTCAGTGGTAGAATTCTCGC	22	C	T	0	1908	11.391	0	0	1e-22	1.55576e-21	TRUE
t00000173	CATTGTGGTTCAGTGGTAGAATTCTCGC	22	G	T	0	1908	17.0866	0	0	1e-34	2.15437e-33	TRUE
t00000173	CATTGTGGTTCAGTGGTAGAATTCTCGC	23	A	T	0	1908	11.391	0	0	1e-22	1.55576e-21	TRUE
t00000173	CATTGTGGTTCAGTGGTAGAATTCTCGC	23	C	T	0	1908	22.7821	0	0	1e-46	2.70205e-45	TRUE
t00000173	CATTGTGGTTCAGTGGTAGAATTCTCGC	23	G	T	0	1908	28.4776	0	0	1e-56	3.08536e-55	TRUE
t00000173	CATTGTGGTTCAGTGGTAGAATTCTCGC	24	A	C	0	1908	28.4776	0	0	1e-56	3.08536e-55	TRUE
t00000173	CATTGTGGTTCAGTGGTAGAATTCTCGC	24	G	C	0	1908	11.391	0	0	1e-22	1.55576e-21	TRUE
t00000173	CATTGTGGTTCAGTGGTAGAATTCTCGC	24	T	C	0	1908	22.7821	0	0	1e-46	2.70205e-45	TRUE
t00000173	CATTGTGGTTCAGTGGTAGAATTCTCGC	25	A	T	0	1908	11.391	0	0	1e-22	1.55576e-21	TRUE
t00000173	CATTGTGGTTCAGTGGTAGAATTCTCGC	25	C	T	0	1908	22.7821	0	0	1e-46	2.70205e-45	TRUE
t00000173	CATTGTGGTTCAGTGGTAGAATTCTCGC	25	G	T	0	1908	17.0866	0	0	1e-34	2.15437e-33	TRUE
t00000173	CATTGTGGTTCAGTGGTAGAATTCTCGC	26	A	C	0	1908	17.0866	0	0	1e-34	2.15437e-33	TRUE
t00000173	CATTGTGGTTCAGTGGTAGAATTCTCGC	26	G	C	0	1908	17.0866	0	0	1e-34	2.15437e-33	TRUE
t00000173	CATTGTGGTTCAGTGGTAGAATTCTCGC	26	T	C	0	1908	34.1731	0	0	1e-68	3.47103e-67	TRUE
t00000173	CATTGTGGTTCAGTGGTAGAATTCTCGC	27	A	G	17	1908	22.7821	0	0	7.5335e-36	1.69177e-34	TRUE
t00000173	CATTGTGGTTCAGTGGTAGAATTCTCGC	27	C	G	0	1908	28.4776	0	0	1e-56	3.08536e-55	TRUE
t00000173	CATTGTGGTTCAGTGGTAGAATTCTCGC	27	T	G	0	1908	39.8687	0	0	1e-80	3.79869e-79	TRUE
t00000173	CATTGTGGTTCAGTGGTAGAATTCTCGC	28	A	C	3	1908	45.5642	0	0	1.78883e-88	7.1832e-87	TRUE
t00000173	CATTGTGGTTCAGTGGTAGAATTCTCGC	28	G	C	0	1908	22.7821	0	0	1e-46	2.70205e-45	TRUE
t00000173	CATTGTGGTTCAGTGGTAGAATTCTCGC	28	T	C	2	1908	28.4776	0	0	4.26641e-54	1.28115e-52	TRUE
t00000174	TCCCCTGTGGTCTAGTGGTTAGGATTCGG	1	A	T	2	1889	26.6056	0	0	3.98208e-52	1.16418e-50	TRUE
t00000174	TCCCCTGTGGTCTAGTGGTTAGGATTCGG	1	C	T	22	1889	66.5141	0	0	3.23872e-114	1.4943e-112	TRUE
t00000174	TCCCCTGTGGTCTAGTGGTTAGGATTCGG	1	G	T	0	1889	13.3028	0	0	1e-26	1.75699e-25	TRUE
t00000174	TCCCCTGTGGTCTAGTGGTTAGGATTCGG	2	A	C	1	1889	13.3028	0	0	1.387e-25	2.39062e-24	TRUE
t00000174	TCCCCTGTGGTCTAGTGGTTAGGATTCGG	2	G	C	1	1889	13.3028	0	0	1.387e-25	2.39062e-24	TRUE
t00000174	TCCCCTGTGGTCTAGTGGTTAGGATTCGG	2	T	C	21	1889	13.3028	0	0	7.62955e-18	1.02984e-16	TRUE
t00000174	TCCCCTGTGGTCTAGTGGTTAGGATTCGG	3	A	C	1	1889	26.6056	0	0	2.773e-53	8.26758e-52	TRUE
t00000174	TCCCCTGTGGTCTAGTGGTTAGGATTCGG	3	T	C	48	1889	39.9085	0	0	1.14394e-55	3.51649e-54	TRUE
t00000174	TCCCCTGTGGTCTAGTGGTTAGGATTCGG	4	A	C	1	1889	13.3028	0	0	1.387e-25	2.39062e-24	TRUE
t00000174	TCCCCTGTGGTCTAGTGGTTAGGATTCGG	4	T	C	2	1889	26.6056	0	0	3.98208e-52	1.16418e-50	TRUE
t00000174	TCCCCTGTGGTCTAGTGGTTAGGATTCGG	5	A	C	3	1889	13.3028	0	0	5.44545e-24	8.97659e-23	TRUE
t00000174	TCCCCTGTGGTCTAGTGGTTAGGATTCGG	5	G	C	0	1889	13.3028	0	0	1e-26	1.75699e-25	TRUE
t00000174	TCCCCTGTGGTCTAGTGGTTAGGATTCGG	5	T	C	8	1889	53.2113	0	0	2.7214e-97	1.15051e-95	TRUE
t00000174	TCCCCTGTGGTCTAGTGGTTAGGATTCGG	6	A	T	0	1889	13.3028	0	0	1e-26	1.75699e-25	TRUE
t00000174	TCCCCTGTGGTCTAGTGGTTAGGATTCGG	6	C	T	1	1889	39.9085	0	0	4.06e-79	1.53144e-77	TRUE
t00000174	TCCCCTGTGGTCTAGTGGTTAGGATTCGG	6	G	T	2	1889	66.5141	0	0	2.3e-131	1.16005e-129	TRUE
t00000174	TCCCCTGTGGTCTAGTGGTTAGGATTCGG	7	A	G	1	1889	13.3028	0	0	1.387e-25	2.39062e-24	TRUE
t00000174	TCCCCTGTGGTCTAGTGGTTAGGATTCGG	8	A	T	1	1889	13.3028	0	0	1.387e-25	2.39062e-24	TRUE
t00000174	TCCCCTGTGGTCTAGTGGTTAGGATTCGG	8	C	T	0	1889	13.3028	0	0	1e-26	1.75699e-25	TRUE
t00000174	TCCCCTGTGGTCTAGTGGTTAGGATTCGG	8	G	T	1	1889	13.3028	0	0	1.387e-25	2.39062e-24	TRUE
t00000174	TCCCCTGTGGTCTAGTGGTTAGGATTCGG	9	A	G	0	1889	26.6056	0	0	1e-54	3.01249e-53	TRUE
t00000174	TCCCCTGTGGTCTAGTGGTTAGGATTCGG	9	C	G	1	1889	39.9085	0	0	4.06e-79	1.53144e-77	TRUE
t00000174	TCCCCTGTGGTCTAGTGGTTAGGATTCGG	9	T	G	0	1889	39.9085	0	0	1e-80	3.79869e-79	TRUE
t00000174	TCCCCTGTGGTCTAGTGGTTAGGATTCGG	10	A	G	0	1889	13.3028	0	0	1e-26	1.75699e-25	TRUE
t00000174	TCCCCTGTGGTCTAGTGGTTAGGATTCGG	10	C	G	0	1889	13.3028	0	0	1e-26	1.75699e-25	TRUE
t00000174	TCCCCTGTGGTCTAGTGGTTAGGATTCGG	10	T	G	0	1889	13.3028	0	0	1e-26	1.75699e-25	TRUE
t00000174	TCCCCTGTGGTCTAGTGGTTAGGATTCGG	11	A	T	0	1889	13.3028	0	0	1e-26	1.75699e-25	TRUE
t00000174	TCCCCTGTGGTCTAGTGGTTAGGATTCGG	11	C	T	0	1889	26.6056	0	0	1e-54	3.01249e-53	TRUE
t00000174	TCCCCTGTGGTCTAGTGGTTAGGATTCGG	11	G	T	1	1889	26.6056	0	0	2.773e-53	8.26758e-52	TRUE
t00000174	TCCCCTGTGGTCTAGTGGTTAGGATTCGG	12	A	C	1	1889	13.3028	0	0	1.387e-25	2.39062e-24	TRUE
t00000174	TCCCCTGTGGTCTAGTGGTTAGGATTCGG	12	T	C	0	1889	26.6056	0	0	1e-54	3.01249e-53	TRUE
t00000174	TCCCCTGTGGTCTAGTGGTTAGGATTCGG	13	A	T	0	1889	13.3028	0	0	1e-26	1.75699e-25	TRUE
t00000174	TCCCCTGTGGTCTAGTGGTTAGGATTCGG	13	C	T	0	1889	13.3028	0	0	1e-26	1.75699e-25	TRUE
t00000174	TCCCCTGTGGTCTAGTGGTTAGGATTCGG	13	G	T	0	1889	13.3028	0	0	1e-26	1.75699e-25	TRUE
t00000174	TCCCCTGTGGTCTAGTGGTTAGGATTCGG	14	C	A	0	1889	13.3028	0	0	1e-26	1.75699e-25	TRUE
t00000174	TCCCCTGTGGTCTAGTGGTTAGGATTCGG	14	G	A	0	1889	26.6056	0	0	1e-54	3.01249e-53	TRUE
t00000174	TCCCCTGTGGTCTAGTGGTTAGGATTCGG	14	T	A	1	1889	13.3028	0	0	1.387e-25	2.39062e-24	TRUE
t00000174	TCCCCTGTGGTCTAGTGGTTAGGATTCGG	15	A	G	0	1889	13.3028	0	0	1e-26	1.75699e-25	TRUE
t00000174	TCCCCTGTGGTCTAGTGGTTAGGATTCGG	15	C	G	0	1889	13.3028	0	0	1e-26	1.75699e-25	TRUE
t00000174	TCCCCTGTGGTCTAGTGGTTAGGATTCGG	15	T	G	1	1889	13.3028	0	0	1.387e-25	2.39062e-24	TRUE
t00000174	TCCCCTGTGGTCTAGTGGTTAGGATTCGG	16	A	T	0	1889	26.6056	0	0	1e-54	3.01249e-53	TRUE
t00000174	TCCCCTGTGGTCTAGTGGTTAGGATTCGG	16	C	T	1	1889	26.6056	0	0	2.773e-53	8.26758e-52	TRUE
t00000174	TCCCCTGTGGTCTAGTGGTTAGGATTCGG	16	G	T	2	1889	39.9085	0	0	8.44282e-78	3.15305e-76	TRUE
t00000174	TCCCCTGTGGTCTAGTGGTTAGGATTCGG	17	A	G	6	1889	13.3028	0	0	2.56552e-22	3.97899e-21	TRUE
t00000174	TCCCCTGTGGTCTAGTGGTTAGGATTCGG	17	C	G	0	1889	13.3028	0	0	1e-26	1.75699e-25	TRUE
t00000174	TCCCCTGTGGTCTAGTGGTTAGGATTCGG	17	T	G	0	1889	13.3028	0	0	1e-26	1.75699e-25	TRUE
t00000174	TCCCCTGTGGTCTAGTGGTTAGGATTCGG	18	A	G	0	1889	26.6056	0	0	1e-54	3.01249e-53	TRUE
t00000174	TCCCCTGTGGTCTAGTGGTTAGGATTCGG	18	C	G	0	1889	13.3028	0	0	1e-26	1.75699e-25	TRUE
t00000174	TCCCCTGTGGTCTAGTGGTTAGGATTCGG	18	T	G	2	1889	13.3028	0	0	1.03059e-24	1.70975e-23	TRUE
t00000174	TCCCCTGTGGTCTAGTGGTTAGGATTCGG	19	C	T	0	1889	39.9085	0	0	1e-80	3.79869e-79	TRUE
t00000174	TCCCCTGTGGTCTAGTGGTTAGGATTCGG	19	G	T	11	1889	26.6056	0	0	1.08167e-45	2.90292e-44	TRUE
t00000174	TCCCCTGTGGTCTAGTGGTTAGGATTCGG	20	A	T	0	1889	13.3028	0	0	1e-26	1.75699e-25	TRUE
t00000174	TCCCCTGTGGTCTAGTGGTTAGGATTCGG	20	C	T	0	1889	26.6056	0	0	1e-54	3.01249e-53	TRUE
t00000174	TCCCCTGTGGTCTAGTGGTTAGGATTCGG	20	G	T	0	1889	13.3028	0	0	1e-26	1.75699e-25	TRUE
t00000174	TCCCCTGTGGTCTAGTGGTTAGGATTCGG	21	C	A	1	1889	13.3028	0	0	1.387e-25	2.39062e-24	TRUE
t00000174	TCCCCTGTGGTCTAGTGGTTAGGATTCGG	21	G	A	0	1889	39.9085	0	0	1e-80	3.79869e-79	TRUE
t00000174	TCCCCTGTGGTCTAGTGGTTAGGATTCGG	21	T	A	0	1889	13.3028	0	0	1e-26	1.75699e-25	TRUE
t00000174	TCCCCTGTGGTCTAGTGGTTAGGATTCGG	22	A	G	0	1889	26.6056	0	0	1e-54	3.01249e-53	TRUE
t00000174	TCCCCTGTGGTCTAGTGGTTAGGATTCGG	22	C	G	0	1889	13.3028	0	0	1e-26	1.75699e-25	TRUE
t00000174	TCCCCTGTGGTCTAGTGGTTAGGATTCGG	22	T	G	1	1889	13.3028	0	0	1.387e-25	2.39062e-24	TRUE
t00000174	TCCCCTGTGGTCTAGTGGTTAGGATTCGG	23	A	G	0	1889	13.3028	0	0	1e-26	1.75699e-25	TRUE
t00000174	TCCCCTGTGGTCTAGTGGTTAGGATTCGG	23	C	G	0	1889	13.3028	0	0	1e-26	1.75699e-25	TRUE
t00000174	TCCCCTGTGGTCTAGTGGTTAGGATTCGG	23	T	G	0	1889	39.9085	0	0	1e-80	3.79869e-79	TRUE
t00000174	TCCCCTGTGGTCTAGTGGTTAGGATTCGG	24	C	A	0	1889	26.6056	0	0	1e-54	3.01249e-53	TRUE
t00000174	TCCCCTGTGGTCTAGTGGTTAGGATTCGG	24	G	A	2	1889	26.6056	0	0	3.98208e-52	1.16418e-50	TRUE
t00000174	TCCCCTGTGGTCTAGTGGTTAGGATTCGG	24	T	A	0	1889	13.3028	0	0	1e-26	1.75699e-25	TRUE
t00000174	TCCCCTGTGGTCTAGTGGTTAGGATTCGG	25	A	T	0	1889	26.6056	0	0	1e-54	3.01249e-53	TRUE
t00000174	TCCCCTGTGGTCTAGTGGTTAGGATTCGG	25	C	T	0	1889	13.3028	0	0	1e-26	1.75699e-25	TRUE
t00000174	TCCCCTGTGGTCTAGTGGTTAGGATTCGG	25	G	T	0	1889	26.6056	0	0	1e-54	3.01249e-53	TRUE
t00000174	TCCCCTGTGGTCTAGTGGTTAGGATTCGG	26	A	T	0	1889	13.3028	0	0	1e-26	1.75699e-25	TRUE
t00000174	TCCCCTGTGGTCTAGTGGTTAGGATTCGG	26	C	T	0	1889	13.3028	0	0	1e-26	1.75699e-25	TRUE
t00000174	TCCCCTGTGGTCTAGTGGTTAGGATTCGG	27	A	C	0	1889	39.9085	0	0	1e-80	3.79869e-79	TRUE
t00000174	TCCCCTGTGGTCTAGTGGTTAGGATTCGG	27	G	C	0	1889	13.3028	0	0	1e-26	1.75699e-25	TRUE
t00000174	TCCCCTGTGGTCTAGTGGTTAGGATTCGG	27	T	C	1	1889	39.9085	0	0	4.06e-79	1.53144e-77	TRUE
t00000174	TCCCCTGTGGTCTAGTGGTTAGGATTCGG	28	A	G	1	1889	39.9085	0	0	4.06e-79	1.53144e-77	TRUE
t00000174	TCCCCTGTGGTCTAGTGGTTAGGATTCGG	28	C	G	1	1889	26.6056	0	0	2.773e-53	8.26758e-52	TRUE
t00000174	TCCCCTGTGGTCTAGTGGTTAGGATTCGG	28	T	G	5	1889	26.6056	0	0	1.91852e-49	5.46039e-48	TRUE
t00000174	TCCCCTGTGGTCTAGTGGTTAGGATTCGG	29	A	G	1	1889	26.6056	0	0	2.773e-53	8.26758e-52	TRUE
t00000174	TCCCCTGTGGTCTAGTGGTTAGGATTCGG	29	C	G	15	1889	26.6056	0	0	8.53255e-44	2.21564e-42	TRUE
t00000174	TCCCCTGTGGTCTAGTGGTTAGGATTCGG	29	T	G	2	1889	13.3028	0	0	1.03059e-24	1.70975e-23	TRUE
t00000178	GCATTTGTGGTTCAGTGGTAGAATTCTCG	6	G	T	61099	1841	1841	0	0	0	0	TRUE
t00000181	TCCTCGTTAGTATAGTGGTGAGTATCCCCGCCTG	20	T	G	574	1811	113.188	0	0	3.20855e-97	1.35494e-95	TRUE
t00000181	TCCTCGTTAGTATAGTGGTGAGTATCCCCGCCTG	29	T	C	0	1811	113.188	0	0	1e-226	7.16686e-225	TRUE
t00000182	AAAATTGGAACGATACAGAGAAGATTAGCATGGCCCCT	2	T	A	0	1797	7.04706	0	0	1e-14	1.18265e-13	TRUE
t00000182	AAAATTGGAACGATACAGAGAAGATTAGCATGGCCCCT	5	C	T	0	1797	14.0941	0	0	1e-28	1.87101e-27	TRUE
t00000182	AAAATTGGAACGATACAGAGAAGATTAGCATGGCCCCT	5	G	T	0	1797	7.04706	0	0	1e-14	1.18265e-13	TRUE
t00000182	AAAATTGGAACGATACAGAGAAGATTAGCATGGCCCCT	6	C	T	0	1797	14.0941	0	0	1e-28	1.87101e-27	TRUE
t00000182	AAAATTGGAACGATACAGAGAAGATTAGCATGGCCCCT	6	G	T	0	1797	7.04706	0	0	1e-14	1.18265e-13	TRUE
t00000182	AAAATTGGAACGATACAGAGAAGATTAGCATGGCCCCT	7	A	G	0	1797	14.0941	0	0	1e-28	1.87101e-27	TRUE
t00000182	AAAATTGGAACGATACAGAGAAGATTAGCATGGCCCCT	8	A	G	0	1797	28.1882	0	0	1e-56	3.08536e-55	TRUE
t00000182	AAAATTGGAACGATACAGAGAAGATTAGCATGGCCCCT	10	G	A	0	1797	7.04706	0	0	1e-14	1.18265e-13	TRUE
t00000182	AAAATTGGAACGATACAGAGAAGATTAGCATGGCCCCT	11	A	C	0	1797	42.2824	0	0	1e-84	3.94609e-83	TRUE
t00000182	AAAATTGGAACGATACAGAGAAGATTAGCATGGCCCCT	11	G	C	0	1797	21.1412	0	0	1e-42	2.53801e-41	TRUE
t00000182	AAAATTGGAACGATACAGAGAAGATTAGCATGGCCCCT	11	T	C	0	1797	190.271	0	0	0	0	TRUE
t00000182	AAAATTGGAACGATACAGAGAAGATTAGCATGGCCCCT	12	A	G	0	1797	119.8	0	0	1e-240	7.32023e-239	TRUE
t00000182	AAAATTGGAACGATACAGAGAAGATTAGCATGGCCCCT	12	T	G	1	1797	14.0941	0	0	1.486e-27	2.74349e-26	TRUE
t00000182	AAAATTGGAACGATACAGAGAAGATTAGCATGGCCCCT	14	C	T	0	1797	14.0941	0	0	1e-28	1.87101e-27	TRUE
t00000182	AAAATTGGAACGATACAGAGAAGATTAGCATGGCCCCT	15	T	A	0	1797	7.04706	0	0	1e-14	1.18265e-13	TRUE
t00000182	AAAATTGGAACGATACAGAGAAGATTAGCATGGCCCCT	16	A	C	1	1797	14.0941	0	0	1.486e-27	2.74349e-26	TRUE
t00000182	AAAATTGGAACGATACAGAGAAGATTAGCATGGCCCCT	17	C	A	0	1797	7.04706	0	0	1e-14	1.18265e-13	TRUE
t00000182	AAAATTGGAACGATACAGAGAAGATTAGCATGGCCCCT	18	T	G	0	1797	7.04706	0	0	1e-14	1.18265e-13	TRUE
t00000182	AAAATTGGAACGATACAGAGAAGATTAGCATGGCCCCT	19	G	A	0	1797	7.04706	0	0	1e-14	1.18265e-13	TRUE
t00000182	AAAATTGGAACGATACAGAGAAGATTAGCATGGCCCCT	20	A	G	0	1797	7.04706	0	0	1e-14	1.18265e-13	TRUE
t00000182	AAAATTGGAACGATACAGAGAAGATTAGCATGGCCCCT	21	T	A	3	1797	7.04706	0	0	1.16878e-12	1.24827e-11	TRUE
t00000182	AAAATTGGAACGATACAGAGAAGATTAGCATGGCCCCT	23	A	G	0	1797	7.04706	0	0	1e-14	1.18265e-13	TRUE
t00000182	AAAATTGGAACGATACAGAGAAGATTAGCATGGCCCCT	23	T	G	0	1797	7.04706	0	0	1e-14	1.18265e-13	TRUE
t00000182	AAAATTGGAACGATACAGAGAAGATTAGCATGGCCCCT	24	G	A	0	1797	14.0941	0	0	1e-28	1.87101e-27	TRUE
t00000182	AAAATTGGAACGATACAGAGAAGATTAGCATGGCCCCT	25	A	T	0	1797	7.04706	0	0	1e-14	1.18265e-13	TRUE
t00000182	AAAATTGGAACGATACAGAGAAGATTAGCATGGCCCCT	25	C	T	0	1797	7.04706	0	0	1e-14	1.18265e-13	TRUE
t00000182	AAAATTGGAACGATACAGAGAAGATTAGCATGGCCCCT	27	G	A	0	1797	7.04706	0	0	1e-14	1.18265e-13	TRUE
t00000182	AAAATTGGAACGATACAGAGAAGATTAGCATGGCCCCT	28	A	G	0	1797	7.04706	0	0	1e-14	1.18265e-13	TRUE
t00000182	AAAATTGGAACGATACAGAGAAGATTAGCATGGCCCCT	28	T	G	0	1797	14.0941	0	0	1e-28	1.87101e-27	TRUE
t00000182	AAAATTGGAACGATACAGAGAAGATTAGCATGGCCCCT	29	T	C	0	1797	7.04706	0	0	1e-14	1.18265e-13	TRUE
t00000182	AAAATTGGAACGATACAGAGAAGATTAGCATGGCCCCT	30	G	A	3	1797	7.04706	0	0	1.16878e-12	1.24827e-11	TRUE
t00000182	AAAATTGGAACGATACAGAGAAGATTAGCATGGCCCCT	30	T	A	0	1797	7.04706	0	0	1e-14	1.18265e-13	TRUE
t00000182	AAAATTGGAACGATACAGAGAAGATTAGCATGGCCCCT	31	A	T	0	1797	7.04706	0	0	1e-14	1.18265e-13	TRUE
t00000182	AAAATTGGAACGATACAGAGAAGATTAGCATGGCCCCT	32	A	G	0	1797	7.04706	0	0	1e-14	1.18265e-13	TRUE
t00000182	AAAATTGGAACGATACAGAGAAGATTAGCATGGCCCCT	33	A	G	3	1797	14.0941	0	0	6.61138e-26	1.153e-24	TRUE
t00000182	AAAATTGGAACGATACAGAGAAGATTAGCATGGCCCCT	34	G	C	3	1797	7.04706	0	0	1.16878e-12	1.24827e-11	TRUE
t00000182	AAAATTGGAACGATACAGAGAAGATTAGCATGGCCCCT	34	T	C	0	1797	21.1412	0	0	1e-42	2.53801e-41	TRUE
t00000182	AAAATTGGAACGATACAGAGAAGATTAGCATGGCCCCT	35	T	C	0	1797	28.1882	0	0	1e-56	3.08536e-55	TRUE
t00000182	AAAATTGGAACGATACAGAGAAGATTAGCATGGCCCCT	36	G	C	0	1797	7.04706	0	0	1e-14	1.18265e-13	TRUE
t00000182	AAAATTGGAACGATACAGAGAAGATTAGCATGGCCCCT	36	T	C	0	1797	14.0941	0	0	1e-28	1.87101e-27	TRUE
t00000182	AAAATTGGAACGATACAGAGAAGATTAGCATGGCCCCT	37	A	C	0	1797	7.04706	0	0	1e-14	1.18265e-13	TRUE
t00000182	AAAATTGGAACGATACAGAGAAGATTAGCATGGCCCCT	37	T	C	0	1797	14.0941	0	0	1e-28	1.87101e-27	TRUE
t00000182	AAAATTGGAACGATACAGAGAAGATTAGCATGGCCCCT	38	C	T	75	1797	14.0941	0	0	3.78207e-13	4.31944e-12	TRUE
t00000184	TCCCCTGTGGTCTAGTGGTTAGGATTCGGC	1	A	T	3	1788	20.3182	0	0	1.72088e-37	3.96995e-36	TRUE
t00000184	TCCCCTGTGGTCTAGTGGTTAGGATTCGGC	1	C	T	5	1788	20.3182	0	0	5.06478e-36	1.13874e-34	TRUE
t00000184	TCCCCTGTGGTCTAGTGGTTAGGATTCGGC	1	G	T	0	1788	20.3182	0	0	1e-40	2.40883e-39	TRUE
t00000184	TCCCCTGTGGTCTAGTGGTTAGGATTCGGC	2	A	C	0	1788	20.3182	0	0	1e-40	2.40883e-39	TRUE
t00000184	TCCCCTGTGGTCTAGTGGTTAGGATTCGGC	2	G	C	0	1788	20.3182	0	0	1e-40	2.40883e-39	TRUE
t00000184	TCCCCTGTGGTCTAGTGGTTAGGATTCGGC	2	T	C	6	1788	20.3182	0	0	2.17384e-35	4.8513e-34	TRUE
t00000184	TCCCCTGTGGTCTAGTGGTTAGGATTCGGC	3	A	C	2	1788	20.3182	0	0	2.26621e-38	5.25375e-37	TRUE
t00000184	TCCCCTGTGGTCTAGTGGTTAGGATTCGGC	3	T	C	39	1788	20.3182	0	0	1.92442e-25	3.31085e-24	TRUE
t00000184	TCCCCTGTGGTCTAGTGGTTAGGATTCGGC	4	A	C	0	1788	20.3182	0	0	1e-40	2.40883e-39	TRUE
t00000184	TCCCCTGTGGTCTAGTGGTTAGGATTCGGC	4	T	C	1	1788	20.3182	0	0	2.08e-39	4.91442e-38	TRUE
t00000184	TCCCCTGTGGTCTAGTGGTTAGGATTCGGC	5	A	C	2	1788	20.3182	0	0	2.26621e-38	5.25375e-37	TRUE
t00000184	TCCCCTGTGGTCTAGTGGTTAGGATTCGGC	5	G	C	0	1788	20.3182	0	0	1e-40	2.40883e-39	TRUE
t00000184	TCCCCTGTGGTCTAGTGGTTAGGATTCGGC	5	T	C	11	1788	40.6364	0	0	5.42252e-72	1.94035e-70	TRUE
t00000184	TCCCCTGTGGTCTAGTGGTTAGGATTCGGC	6	A	T	0	1788	20.3182	0	0	1e-40	2.40883e-39	TRUE
t00000184	TCCCCTGTGGTCTAGTGGTTAGGATTCGGC	6	C	T	0	1788	20.3182	0	0	1e-40	2.40883e-39	TRUE
t00000184	TCCCCTGTGGTCTAGTGGTTAGGATTCGGC	6	G	T	2	1788	40.6364	0	0	8.85456e-80	3.35004e-78	TRUE
t00000184	TCCCCTGTGGTCTAGTGGTTAGGATTCGGC	7	A	G	3	1788	20.3182	0	0	1.72088e-37	3.96995e-36	TRUE
t00000184	TCCCCTGTGGTCTAGTGGTTAGGATTCGGC	8	A	T	0	1788	20.3182	0	0	1e-40	2.40883e-39	TRUE
t00000184	TCCCCTGTGGTCTAGTGGTTAGGATTCGGC	8	C	T	1	1788	20.3182	0	0	2.08e-39	4.91442e-38	TRUE
t00000184	TCCCCTGTGGTCTAGTGGTTAGGATTCGGC	8	G	T	1	1788	20.3182	0	0	2.08e-39	4.91442e-38	TRUE
t00000184	TCCCCTGTGGTCTAGTGGTTAGGATTCGGC	9	A	G	0	1788	20.3182	0	0	1e-40	2.40883e-39	TRUE
t00000184	TCCCCTGTGGTCTAGTGGTTAGGATTCGGC	9	C	G	2	1788	20.3182	0	0	2.26621e-38	5.25375e-37	TRUE
t00000184	TCCCCTGTGGTCTAGTGGTTAGGATTCGGC	9	T	G	1	1788	20.3182	0	0	2.08e-39	4.91442e-38	TRUE
t00000184	TCCCCTGTGGTCTAGTGGTTAGGATTCGGC	10	A	G	0	1788	20.3182	0	0	1e-40	2.40883e-39	TRUE
t00000184	TCCCCTGTGGTCTAGTGGTTAGGATTCGGC	10	C	G	0	1788	20.3182	0	0	1e-40	2.40883e-39	TRUE
t00000184	TCCCCTGTGGTCTAGTGGTTAGGATTCGGC	10	T	G	0	1788	20.3182	0	0	1e-40	2.40883e-39	TRUE
t00000184	TCCCCTGTGGTCTAGTGGTTAGGATTCGGC	11	A	T	1	1788	20.3182	0	0	2.08e-39	4.91442e-38	TRUE
t00000184	TCCCCTGTGGTCTAGTGGTTAGGATTCGGC	11	C	T	0	1788	20.3182	0	0	1e-40	2.40883e-39	TRUE
t00000184	TCCCCTGTGGTCTAGTGGTTAGGATTCGGC	11	G	T	0	1788	20.3182	0	0	1e-40	2.40883e-39	TRUE
t00000184	TCCCCTGTGGTCTAGTGGTTAGGATTCGGC	12	A	C	2	1788	20.3182	0	0	2.26621e-38	5.25375e-37	TRUE
t00000184	TCCCCTGTGGTCTAGTGGTTAGGATTCGGC	12	T	C	0	1788	20.3182	0	0	1e-40	2.40883e-39	TRUE
t00000184	TCCCCTGTGGTCTAGTGGTTAGGATTCGGC	13	A	T	0	1788	20.3182	0	0	1e-40	2.40883e-39	TRUE
t00000184	TCCCCTGTGGTCTAGTGGTTAGGATTCGGC	13	C	T	0	1788	20.3182	0	0	1e-40	2.40883e-39	TRUE
t00000184	TCCCCTGTGGTCTAGTGGTTAGGATTCGGC	13	G	T	0	1788	20.3182	0	0	1e-40	2.40883e-39	TRUE
t00000184	TCCCCTGTGGTCTAGTGGTTAGGATTCGGC	14	C	A	0	1788	20.3182	0	0	1e-40	2.40883e-39	TRUE
t00000184	TCCCCTGTGGTCTAGTGGTTAGGATTCGGC	14	G	A	1	1788	20.3182	0	0	2.08e-39	4.91442e-38	TRUE
t00000184	TCCCCTGTGGTCTAGTGGTTAGGATTCGGC	14	T	A	0	1788	20.3182	0	0	1e-40	2.40883e-39	TRUE
t00000184	TCCCCTGTGGTCTAGTGGTTAGGATTCGGC	15	A	G	0	1788	20.3182	0	0	1e-40	2.40883e-39	TRUE
t00000184	TCCCCTGTGGTCTAGTGGTTAGGATTCGGC	15	C	G	0	1788	20.3182	0	0	1e-40	2.40883e-39	TRUE
t00000184	TCCCCTGTGGTCTAGTGGTTAGGATTCGGC	15	T	G	1	1788	20.3182	0	0	2.08e-39	4.91442e-38	TRUE
t00000184	TCCCCTGTGGTCTAGTGGTTAGGATTCGGC	16	A	T	0	1788	20.3182	0	0	1e-40	2.40883e-39	TRUE
t00000184	TCCCCTGTGGTCTAGTGGTTAGGATTCGGC	16	C	T	0	1788	20.3182	0	0	1e-40	2.40883e-39	TRUE
t00000184	TCCCCTGTGGTCTAGTGGTTAGGATTCGGC	16	G	T	3	1788	20.3182	0	0	1.72088e-37	3.96995e-36	TRUE
t00000184	TCCCCTGTGGTCTAGTGGTTAGGATTCGGC	17	A	G	3	1788	20.3182	0	0	1.72088e-37	3.96995e-36	TRUE
t00000184	TCCCCTGTGGTCTAGTGGTTAGGATTCGGC	17	C	G	0	1788	20.3182	0	0	1e-40	2.40883e-39	TRUE
t00000184	TCCCCTGTGGTCTAGTGGTTAGGATTCGGC	17	T	G	0	1788	20.3182	0	0	1e-40	2.40883e-39	TRUE
t00000184	TCCCCTGTGGTCTAGTGGTTAGGATTCGGC	18	A	G	0	1788	20.3182	0	0	1e-40	2.40883e-39	TRUE
t00000184	TCCCCTGTGGTCTAGTGGTTAGGATTCGGC	18	C	G	0	1788	20.3182	0	0	1e-40	2.40883e-39	TRUE
t00000184	TCCCCTGTGGTCTAGTGGTTAGGATTCGGC	18	T	G	0	1788	20.3182	0	0	1e-40	2.40883e-39	TRUE
t00000184	TCCCCTGTGGTCTAGTGGTTAGGATTCGGC	19	C	T	1	1788	20.3182	0	0	2.08e-39	4.91442e-38	TRUE
t00000184	TCCCCTGTGGTCTAGTGGTTAGGATTCGGC	19	G	T	3	1788	20.3182	0	0	1.72088e-37	3.96995e-36	TRUE
t00000184	TCCCCTGTGGTCTAGTGGTTAGGATTCGGC	20	A	T	0	1788	20.3182	0	0	1e-40	2.40883e-39	TRUE
t00000184	TCCCCTGTGGTCTAGTGGTTAGGATTCGGC	20	C	T	0	1788	20.3182	0	0	1e-40	2.40883e-39	TRUE
t00000184	TCCCCTGTGGTCTAGTGGTTAGGATTCGGC	20	G	T	0	1788	20.3182	0	0	1e-40	2.40883e-39	TRUE
t00000184	TCCCCTGTGGTCTAGTGGTTAGGATTCGGC	21	C	A	0	1788	20.3182	0	0	1e-40	2.40883e-39	TRUE
t00000184	TCCCCTGTGGTCTAGTGGTTAGGATTCGGC	21	G	A	0	1788	20.3182	0	0	1e-40	2.40883e-39	TRUE
t00000184	TCCCCTGTGGTCTAGTGGTTAGGATTCGGC	21	T	A	0	1788	20.3182	0	0	1e-40	2.40883e-39	TRUE
t00000184	TCCCCTGTGGTCTAGTGGTTAGGATTCGGC	22	A	G	0	1788	20.3182	0	0	1e-40	2.40883e-39	TRUE
t00000184	TCCCCTGTGGTCTAGTGGTTAGGATTCGGC	22	C	G	0	1788	20.3182	0	0	1e-40	2.40883e-39	TRUE
t00000184	TCCCCTGTGGTCTAGTGGTTAGGATTCGGC	22	T	G	1	1788	20.3182	0	0	2.08e-39	4.91442e-38	TRUE
t00000184	TCCCCTGTGGTCTAGTGGTTAGGATTCGGC	23	A	G	0	1788	20.3182	0	0	1e-40	2.40883e-39	TRUE
t00000184	TCCCCTGTGGTCTAGTGGTTAGGATTCGGC	23	C	G	0	1788	20.3182	0	0	1e-40	2.40883e-39	TRUE
t00000184	TCCCCTGTGGTCTAGTGGTTAGGATTCGGC	23	T	G	0	1788	20.3182	0	0	1e-40	2.40883e-39	TRUE
t00000184	TCCCCTGTGGTCTAGTGGTTAGGATTCGGC	24	C	A	0	1788	20.3182	0	0	1e-40	2.40883e-39	TRUE
t00000184	TCCCCTGTGGTCTAGTGGTTAGGATTCGGC	24	G	A	0	1788	20.3182	0	0	1e-40	2.40883e-39	TRUE
t00000184	TCCCCTGTGGTCTAGTGGTTAGGATTCGGC	24	T	A	0	1788	20.3182	0	0	1e-40	2.40883e-39	TRUE
t00000184	TCCCCTGTGGTCTAGTGGTTAGGATTCGGC	25	A	T	0	1788	20.3182	0	0	1e-40	2.40883e-39	TRUE
t00000184	TCCCCTGTGGTCTAGTGGTTAGGATTCGGC	25	C	T	0	1788	20.3182	0	0	1e-40	2.40883e-39	TRUE
t00000184	TCCCCTGTGGTCTAGTGGTTAGGATTCGGC	25	G	T	0	1788	20.3182	0	0	1e-40	2.40883e-39	TRUE
t00000184	TCCCCTGTGGTCTAGTGGTTAGGATTCGGC	26	A	T	0	1788	20.3182	0	0	1e-40	2.40883e-39	TRUE
t00000184	TCCCCTGTGGTCTAGTGGTTAGGATTCGGC	26	C	T	0	1788	20.3182	0	0	1e-40	2.40883e-39	TRUE
t00000184	TCCCCTGTGGTCTAGTGGTTAGGATTCGGC	27	A	C	0	1788	20.3182	0	0	1e-40	2.40883e-39	TRUE
t00000184	TCCCCTGTGGTCTAGTGGTTAGGATTCGGC	27	G	C	0	1788	20.3182	0	0	1e-40	2.40883e-39	TRUE
t00000184	TCCCCTGTGGTCTAGTGGTTAGGATTCGGC	27	T	C	4	1788	20.3182	0	0	1.0227e-36	2.31389e-35	TRUE
t00000184	TCCCCTGTGGTCTAGTGGTTAGGATTCGGC	28	A	G	0	1788	20.3182	0	0	1e-40	2.40883e-39	TRUE
t00000184	TCCCCTGTGGTCTAGTGGTTAGGATTCGGC	28	C	G	0	1788	20.3182	0	0	1e-40	2.40883e-39	TRUE
t00000184	TCCCCTGTGGTCTAGTGGTTAGGATTCGGC	28	T	G	0	1788	20.3182	0	0	1e-40	2.40883e-39	TRUE
t00000184	TCCCCTGTGGTCTAGTGGTTAGGATTCGGC	29	A	G	95	1788	20.3182	0	0	4.69372e-19	6.58732e-18	TRUE
t00000184	TCCCCTGTGGTCTAGTGGTTAGGATTCGGC	29	C	G	8	1788	20.3182	0	0	2.87906e-34	6.18131e-33	TRUE
t00000184	TCCCCTGTGGTCTAGTGGTTAGGATTCGGC	29	T	G	2	1788	20.3182	0	0	2.26621e-38	5.25375e-37	TRUE
t00000184	TCCCCTGTGGTCTAGTGGTTAGGATTCGGC	30	A	C	2	1788	20.3182	0	0	2.26621e-38	5.25375e-37	TRUE
t00000184	TCCCCTGTGGTCTAGTGGTTAGGATTCGGC	30	G	C	2	1788	20.3182	0	0	2.26621e-38	5.25375e-37	TRUE
t00000184	TCCCCTGTGGTCTAGTGGTTAGGATTCGGC	30	T	C	3	1788	20.3182	0	0	1.72088e-37	3.96995e-36	TRUE
t00000188	GGCTTTGGTCTAGGGGTATGATTCTCGCTT	2	A	G	1	1747	72.7917	0	0	7.327e-145	3.99544e-143	TRUE
t00000188	GGCTTTGGTCTAGGGGTATGATTCTCGCTT	4	C	T	15	1747	72.7917	0	0	2.73466e-130	1.36103e-128	TRUE
t00000188	GGCTTTGGTCTAGGGGTATGATTCTCGCTT	5	C	T	3	1747	72.7917	0	0	6.824e-142	3.69438e-140	TRUE
t00000188	GGCTTTGGTCTAGGGGTATGATTCTCGCTT	7	A	G	14	1747	72.7917	0	0	4.70779e-131	2.3697e-129	TRUE
t00000188	GGCTTTGGTCTAGGGGTATGATTCTCGCTT	7	C	G	8	1747	72.7917	0	0	2.97118e-136	1.5388e-134	TRUE
t00000188	GGCTTTGGTCTAGGGGTATGATTCTCGCTT	7	T	G	128	1747	72.7917	0	0	2.58561e-91	1.05288e-89	TRUE
t00000188	GGCTTTGGTCTAGGGGTATGATTCTCGCTT	9	C	T	0	1747	72.7917	0	0	1e-146	5.49686e-145	TRUE
t00000188	GGCTTTGGTCTAGGGGTATGATTCTCGCTT	9	G	T	21	1747	72.7917	0	0	3.86633e-126	1.88316e-124	TRUE
t00000188	GGCTTTGGTCTAGGGGTATGATTCTCGCTT	11	C	T	0	1747	72.7917	0	0	1e-146	5.49686e-145	TRUE
t00000188	GGCTTTGGTCTAGGGGTATGATTCTCGCTT	12	C	A	0	1747	72.7917	0	0	1e-146	5.49686e-145	TRUE
t00000188	GGCTTTGGTCTAGGGGTATGATTCTCGCTT	12	G	A	1	1747	72.7917	0	0	7.327e-145	3.99544e-143	TRUE
t00000188	GGCTTTGGTCTAGGGGTATGATTCTCGCTT	16	A	G	0	1747	72.7917	0	0	1e-146	5.49686e-145	TRUE
t00000188	GGCTTTGGTCTAGGGGTATGATTCTCGCTT	17	A	T	4	1747	72.7917	0	0	1.30066e-140	6.97132e-139	TRUE
t00000188	GGCTTTGGTCTAGGGGTATGATTCTCGCTT	17	C	T	3	1747	72.7917	0	0	6.824e-142	3.69438e-140	TRUE
t00000188	GGCTTTGGTCTAGGGGTATGATTCTCGCTT	17	G	T	241	1747	72.7917	0	0	4.32522e-75	1.58539e-73	TRUE
t00000188	GGCTTTGGTCTAGGGGTATGATTCTCGCTT	18	T	A	1	1747	72.7917	0	0	7.327e-145	3.99544e-143	TRUE
t00000188	GGCTTTGGTCTAGGGGTATGATTCTCGCTT	21	T	A	0	1747	72.7917	0	0	1e-146	5.49686e-145	TRUE
t00000188	GGCTTTGGTCTAGGGGTATGATTCTCGCTT	24	T	C	0	1747	72.7917	0	0	1e-146	5.49686e-145	TRUE
t00000188	GGCTTTGGTCTAGGGGTATGATTCTCGCTT	25	C	T	0	1747	72.7917	0	0	1e-146	5.49686e-145	TRUE
t00000188	GGCTTTGGTCTAGGGGTATGATTCTCGCTT	28	G	C	24	1747	72.7917	0	0	2.73393e-124	1.31712e-122	TRUE
t00000188	GGCTTTGGTCTAGGGGTATGATTCTCGCTT	28	T	C	0	1747	72.7917	0	0	1e-146	5.49686e-145	TRUE
t00000188	GGCTTTGGTCTAGGGGTATGATTCTCGCTT	29	A	T	1	1747	72.7917	0	0	7.327e-145	3.99544e-143	TRUE
t00000188	GGCTTTGGTCTAGGGGTATGATTCTCGCTT	30	C	T	4	1747	72.7917	0	0	1.30066e-140	6.97132e-139	TRUE
t00000189	GCATTAGTGGTTCAGTGGTAGAATTCTCGCC	6	G	A	397508	1742	1742	1	1	1	1	FALSE
t00000191	TCCCTGAGACCCTAACTTGTGT	22	A	T	1186	1700	1700	0	0	0	0	TRUE
t00000193	CAGCCTGGGCAACATAGCGAGACCCCGTCTCTA	33	T	A	64	1662	1662	0	0	0	0	TRUE
t00000195	ACCAGGATGGCCGAGTGGTTAAGG	6	A	G	59	1645	822.5	0	0	0	0	TRUE
t00000197	AACCCGTAGATCCGATCTTGTGA	23	G	A	0	1636	1636	0	0	0	0	TRUE
t00000198	GGGGGTATAGCTCAGTGGAGAGCATTTG	5	A	G	0	1631	85.8421	0	0	1e-172	6.03464e-171	TRUE
t00000198	GGGGGTATAGCTCAGTGGAGAGCATTTG	6	C	T	13	1631	85.8421	0	0	5.4367e-157	3.13024e-155	TRUE
t00000198	GGGGGTATAGCTCAGTGGAGAGCATTTG	10	T	G	1	1631	85.8421	0	0	8.614e-171	5.16922e-169	TRUE
t00000198	GGGGGTATAGCTCAGTGGAGAGCATTTG	14	C	A	0	1631	85.8421	0	0	1e-172	6.03464e-171	TRUE
t00000198	GGGGGTATAGCTCAGTGGAGAGCATTTG	14	T	A	0	1631	85.8421	0	0	1e-172	6.03464e-171	TRUE
t00000198	GGGGGTATAGCTCAGTGGAGAGCATTTG	16	G	T	60	1631	171.684	0	0	1.2854e-288	1.02142e-286	TRUE
t00000198	GGGGGTATAGCTCAGTGGAGAGCATTTG	23	A	C	2	1631	85.8421	0	0	3.75269e-169	2.2377e-167	TRUE
t00000198	GGGGGTATAGCTCAGTGGAGAGCATTTG	24	C	A	1	1631	85.8421	0	0	8.614e-171	5.16922e-169	TRUE
t00000199	TCCCATGGTCTAGCGGTTAGGATTCCT	1	A	T	0	1627	22.5972	0	0	1e-46	2.70205e-45	TRUE
t00000199	TCCCATGGTCTAGCGGTTAGGATTCCT	1	C	T	0	1627	67.7917	0	0	1e-136	5.20055e-135	TRUE
t00000199	TCCCATGGTCTAGCGGTTAGGATTCCT	2	A	C	0	1627	22.5972	0	0	1e-46	2.70205e-45	TRUE
t00000199	TCCCATGGTCTAGCGGTTAGGATTCCT	2	G	C	0	1627	22.5972	0	0	1e-46	2.70205e-45	TRUE
t00000199	TCCCATGGTCTAGCGGTTAGGATTCCT	2	T	C	2	1627	45.1944	0	0	1.05995e-87	4.24726e-86	TRUE
t00000199	TCCCATGGTCTAGCGGTTAGGATTCCT	3	A	C	0	1627	90.3889	0	0	1e-180	6.1834e-179	TRUE
t00000199	TCCCATGGTCTAGCGGTTAGGATTCCT	3	G	C	0	1627	22.5972	0	0	1e-46	2.70205e-45	TRUE
t00000199	TCCCATGGTCTAGCGGTTAGGATTCCT	3	T	C	0	1627	22.5972	0	0	1e-46	2.70205e-45	TRUE
t00000199	TCCCATGGTCTAGCGGTTAGGATTCCT	4	T	C	0	1627	22.5972	0	0	1e-46	2.70205e-45	TRUE
t00000199	TCCCATGGTCTAGCGGTTAGGATTCCT	6	C	T	2	1627	22.5972	0	0	2.94278e-44	7.66527e-43	TRUE
t00000199	TCCCATGGTCTAGCGGTTAGGATTCCT	7	A	G	36	1627	90.3889	0	0	3.0011e-149	1.69422e-147	TRUE
t00000199	TCCCATGGTCTAGCGGTTAGGATTCCT	7	C	G	0	1627	22.5972	0	0	1e-46	2.70205e-45	TRUE
t00000199	TCCCATGGTCTAGCGGTTAGGATTCCT	7	T	G	31	1627	90.3889	0	0	4.86866e-152	2.76719e-150	TRUE
t00000199	TCCCATGGTCTAGCGGTTAGGATTCCT	8	A	G	0	1627	22.5972	0	0	1e-46	2.70205e-45	TRUE
t00000199	TCCCATGGTCTAGCGGTTAGGATTCCT	8	C	G	0	1627	22.5972	0	0	1e-46	2.70205e-45	TRUE
t00000199	TCCCATGGTCTAGCGGTTAGGATTCCT	8	T	G	0	1627	22.5972	0	0	1e-46	2.70205e-45	TRUE
t00000199	TCCCATGGTCTAGCGGTTAGGATTCCT	9	A	T	0	1627	22.5972	0	0	1e-46	2.70205e-45	TRUE
t00000199	TCCCATGGTCTAGCGGTTAGGATTCCT	9	C	T	1	1627	45.1944	0	0	4.555e-89	1.83497e-87	TRUE
t00000199	TCCCATGGTCTAGCGGTTAGGATTCCT	11	A	T	0	1627	22.5972	0	0	1e-46	2.70205e-45	TRUE
t00000199	TCCCATGGTCTAGCGGTTAGGATTCCT	11	C	T	0	1627	22.5972	0	0	1e-46	2.70205e-45	TRUE
t00000199	TCCCATGGTCTAGCGGTTAGGATTCCT	12	T	A	0	1627	22.5972	0	0	1e-46	2.70205e-45	TRUE
t00000199	TCCCATGGTCTAGCGGTTAGGATTCCT	14	T	C	0	1627	22.5972	0	0	1e-46	2.70205e-45	TRUE
t00000199	TCCCATGGTCTAGCGGTTAGGATTCCT	16	A	G	0	1627	22.5972	0	0	1e-46	2.70205e-45	TRUE
t00000199	TCCCATGGTCTAGCGGTTAGGATTCCT	17	C	T	1	1627	22.5972	0	0	2.377e-45	6.3453e-44	TRUE
t00000199	TCCCATGGTCTAGCGGTTAGGATTCCT	17	G	T	2	1627	22.5972	0	0	2.94278e-44	7.66527e-43	TRUE
t00000199	TCCCATGGTCTAGCGGTTAGGATTCCT	18	C	T	0	1627	45.1944	0	0	1e-90	4.05016e-89	TRUE
t00000199	TCCCATGGTCTAGCGGTTAGGATTCCT	19	C	A	0	1627	22.5972	0	0	1e-46	2.70205e-45	TRUE
t00000199	TCCCATGGTCTAGCGGTTAGGATTCCT	19	G	A	0	1627	22.5972	0	0	1e-46	2.70205e-45	TRUE
t00000199	TCCCATGGTCTAGCGGTTAGGATTCCT	20	T	G	0	1627	22.5972	0	0	1e-46	2.70205e-45	TRUE
t00000199	TCCCATGGTCTAGCGGTTAGGATTCCT	22	C	A	0	1627	22.5972	0	0	1e-46	2.70205e-45	TRUE
t00000199	TCCCATGGTCTAGCGGTTAGGATTCCT	22	G	A	1	1627	45.1944	0	0	4.555e-89	1.83497e-87	TRUE
t00000199	TCCCATGGTCTAGCGGTTAGGATTCCT	22	T	A	0	1627	67.7917	0	0	1e-136	5.20055e-135	TRUE
t00000199	TCCCATGGTCTAGCGGTTAGGATTCCT	23	A	T	0	1627	22.5972	0	0	1e-46	2.70205e-45	TRUE
t00000199	TCCCATGGTCTAGCGGTTAGGATTCCT	23	G	T	0	1627	22.5972	0	0	1e-46	2.70205e-45	TRUE
t00000199	TCCCATGGTCTAGCGGTTAGGATTCCT	25	T	C	0	1627	67.7917	0	0	1e-136	5.20055e-135	TRUE
t00000199	TCCCATGGTCTAGCGGTTAGGATTCCT	26	A	C	0	1627	45.1944	0	0	1e-90	4.05016e-89	TRUE
t00000199	TCCCATGGTCTAGCGGTTAGGATTCCT	26	G	C	2	1627	22.5972	0	0	2.94278e-44	7.66527e-43	TRUE
t00000199	TCCCATGGTCTAGCGGTTAGGATTCCT	27	A	T	3	1627	45.1944	0	0	1.67934e-86	6.68996e-85	TRUE
t00000199	TCCCATGGTCTAGCGGTTAGGATTCCT	27	C	T	31	1627	45.1944	0	0	1.41334e-69	4.95606e-68	TRUE
t00000202	TCCCTGTGGTCTAGTGGTTAGGATTCGAC	1	C	T	968	1597	27.5345	0	0	1.78099e-06	1.26952e-05	TRUE
t00000202	TCCCTGTGGTCTAGTGGTTAGGATTCGAC	8	A	G	85	1597	27.5345	0	0	1.13925e-30	2.22967e-29	TRUE
t00000202	TCCCTGTGGTCTAGTGGTTAGGATTCGAC	8	T	G	223	1597	27.5345	0	0	1.22758e-20	1.76563e-19	TRUE
t00000202	TCCCTGTGGTCTAGTGGTTAGGATTCGAC	9	A	G	0	1597	27.5345	0	0	1e-56	3.08536e-55	TRUE
t00000202	TCCCTGTGGTCTAGTGGTTAGGATTCGAC	11	T	C	1	1597	27.5345	0	0	2.872e-55	8.79625e-54	TRUE
t00000202	TCCCTGTGGTCTAGTGGTTAGGATTCGAC	24	A	T	0	1597	27.5345	0	0	1e-56	3.08536e-55	TRUE
t00000202	TCCCTGTGGTCTAGTGGTTAGGATTCGAC	26	A	C	19	1597	27.5345	0	0	5.7994e-44	1.50852e-42	TRUE
t00000202	TCCCTGTGGTCTAGTGGTTAGGATTCGAC	27	A	G	8	1597	27.5345	0	0	2.80006e-49	7.94232e-48	TRUE
t00000202	TCCCTGTGGTCTAGTGGTTAGGATTCGAC	28	C	A	127	1597	82.6034	0	0	2.52278e-107	1.1307e-105	TRUE
t00000202	TCCCTGTGGTCTAGTGGTTAGGATTCGAC	28	G	A	44438	1597	798.5	0	0	2.07971e-49	5.91691e-48	TRUE
t00000202	TCCCTGTGGTCTAGTGGTTAGGATTCGAC	28	T	A	29	1597	165.207	0	0	2.07453e-296	1.67323e-294	TRUE
t00000202	TCCCTGTGGTCTAGTGGTTAGGATTCGAC	29	A	C	41	1597	82.6034	0	0	7.59489e-134	3.89591e-132	TRUE
t00000202	TCCCTGTGGTCTAGTGGTTAGGATTCGAC	29	G	C	19	1597	27.5345	0	0	5.7994e-44	1.50852e-42	TRUE
t00000202	TCCCTGTGGTCTAGTGGTTAGGATTCGAC	29	T	C	46	1597	82.6034	0	0	1.45112e-131	7.32392e-130	TRUE
t00000203	GCATTGGTGGTTCAGTGGTAGAATTCTCGCCTG	5	G	T	61	1590	318	0	0	0	0	TRUE
t00000203	GCATTGGTGGTTCAGTGGTAGAATTCTCGCCTG	28	T	C	0	1590	106	0	0	1e-212	7.02633e-211	TRUE
t00000203	GCATTGGTGGTTCAGTGGTAGAATTCTCGCCTG	33	C	G	27	1590	106	0	0	9.10699e-185	5.73009e-183	TRUE
t00000205	GCATGTGGTTCAGTGGTAGAATTCTCG	1	A	G	1	1579	22.4769	0	0	2.278e-43	5.88682e-42	TRUE
t00000205	GCATGTGGTTCAGTGGTAGAATTCTCG	1	C	G	0	1579	11.2384	0	0	1e-22	1.55576e-21	TRUE
t00000205	GCATGTGGTTCAGTGGTAGAATTCTCG	1	T	G	1	1579	16.8577	0	0	1.783e-33	3.79667e-32	TRUE
t00000205	GCATGTGGTTCAGTGGTAGAATTCTCG	2	A	C	0	1579	22.4769	0	0	1e-44	2.61473e-43	TRUE
t00000205	GCATGTGGTTCAGTGGTAGAATTCTCG	2	G	C	0	1579	16.8577	0	0	1e-34	2.15437e-33	TRUE
t00000205	GCATGTGGTTCAGTGGTAGAATTCTCG	2	T	C	0	1579	16.8577	0	0	1e-34	2.15437e-33	TRUE
t00000205	GCATGTGGTTCAGTGGTAGAATTCTCG	3	C	A	0	1579	22.4769	0	0	1e-44	2.61473e-43	TRUE
t00000205	GCATGTGGTTCAGTGGTAGAATTCTCG	3	G	A	0	1579	11.2384	0	0	1e-22	1.55576e-21	TRUE
t00000205	GCATGTGGTTCAGTGGTAGAATTCTCG	3	T	A	0	1579	16.8577	0	0	1e-34	2.15437e-33	TRUE
t00000205	GCATGTGGTTCAGTGGTAGAATTCTCG	4	A	T	0	1579	5.61922	0	0	1e-12	1.07472e-11	TRUE
t00000205	GCATGTGGTTCAGTGGTAGAATTCTCG	4	C	T	0	1579	22.4769	0	0	1e-44	2.61473e-43	TRUE
t00000205	GCATGTGGTTCAGTGGTAGAATTCTCG	4	G	T	1	1579	11.2384	0	0	1.189e-21	1.8249e-20	TRUE
t00000205	GCATGTGGTTCAGTGGTAGAATTCTCG	5	A	G	0	1579	16.8577	0	0	1e-34	2.15437e-33	TRUE
t00000205	GCATGTGGTTCAGTGGTAGAATTCTCG	5	C	G	0	1579	16.8577	0	0	1e-34	2.15437e-33	TRUE
t00000205	GCATGTGGTTCAGTGGTAGAATTCTCG	5	T	G	0	1579	16.8577	0	0	1e-34	2.15437e-33	TRUE
t00000205	GCATGTGGTTCAGTGGTAGAATTCTCG	6	A	T	1	1579	22.4769	0	0	2.278e-43	5.88682e-42	TRUE
t00000205	GCATGTGGTTCAGTGGTAGAATTCTCG	6	C	T	3	1579	22.4769	0	0	2.23463e-41	5.60535e-40	TRUE
t00000205	GCATGTGGTTCAGTGGTAGAATTCTCG	6	G	T	2	1579	28.0961	0	0	4.26641e-54	1.28115e-52	TRUE
t00000205	GCATGTGGTTCAGTGGTAGAATTCTCG	7	A	G	0	1579	22.4769	0	0	1e-44	2.61473e-43	TRUE
t00000205	GCATGTGGTTCAGTGGTAGAATTCTCG	7	C	G	4	1579	22.4769	0	0	1.43862e-40	3.45544e-39	TRUE
t00000205	GCATGTGGTTCAGTGGTAGAATTCTCG	7	T	G	2	1579	28.0961	0	0	4.26641e-54	1.28115e-52	TRUE
t00000205	GCATGTGGTTCAGTGGTAGAATTCTCG	8	A	G	0	1579	16.8577	0	0	1e-34	2.15437e-33	TRUE
t00000205	GCATGTGGTTCAGTGGTAGAATTCTCG	8	C	G	0	1579	5.61922	0	0	1e-12	1.07472e-11	TRUE
t00000205	GCATGTGGTTCAGTGGTAGAATTCTCG	8	T	G	1	1579	11.2384	0	0	1.189e-21	1.8249e-20	TRUE
t00000205	GCATGTGGTTCAGTGGTAGAATTCTCG	9	A	T	0	1579	16.8577	0	0	1e-34	2.15437e-33	TRUE
t00000205	GCATGTGGTTCAGTGGTAGAATTCTCG	9	C	T	0	1579	22.4769	0	0	1e-44	2.61473e-43	TRUE
t00000205	GCATGTGGTTCAGTGGTAGAATTCTCG	9	G	T	1	1579	11.2384	0	0	1.189e-21	1.8249e-20	TRUE
t00000205	GCATGTGGTTCAGTGGTAGAATTCTCG	10	A	T	0	1579	28.0961	0	0	1e-56	3.08536e-55	TRUE
t00000205	GCATGTGGTTCAGTGGTAGAATTCTCG	10	C	T	1	1579	22.4769	0	0	2.278e-43	5.88682e-42	TRUE
t00000205	GCATGTGGTTCAGTGGTAGAATTCTCG	10	G	T	0	1579	5.61922	0	0	1e-12	1.07472e-11	TRUE
t00000205	GCATGTGGTTCAGTGGTAGAATTCTCG	11	A	C	0	1579	5.61922	0	0	1e-12	1.07472e-11	TRUE
t00000205	GCATGTGGTTCAGTGGTAGAATTCTCG	11	G	C	0	1579	5.61922	0	0	1e-12	1.07472e-11	TRUE
t00000205	GCATGTGGTTCAGTGGTAGAATTCTCG	11	T	C	1	1579	33.7153	0	0	3.466e-67	1.19425e-65	TRUE
t00000205	GCATGTGGTTCAGTGGTAGAATTCTCG	12	C	A	1	1579	22.4769	0	0	2.278e-43	5.88682e-42	TRUE
t00000205	GCATGTGGTTCAGTGGTAGAATTCTCG	12	G	A	1	1579	11.2384	0	0	1.189e-21	1.8249e-20	TRUE
t00000205	GCATGTGGTTCAGTGGTAGAATTCTCG	12	T	A	0	1579	11.2384	0	0	1e-22	1.55576e-21	TRUE
t00000205	GCATGTGGTTCAGTGGTAGAATTCTCG	13	A	G	12	1579	50.573	0	0	2.37078e-90	9.57626e-89	TRUE
t00000205	GCATGTGGTTCAGTGGTAGAATTCTCG	13	C	G	0	1579	22.4769	0	0	1e-44	2.61473e-43	TRUE
t00000205	GCATGTGGTTCAGTGGTAGAATTCTCG	13	T	G	0	1579	11.2384	0	0	1e-22	1.55576e-21	TRUE
t00000205	GCATGTGGTTCAGTGGTAGAATTCTCG	14	A	T	2	1579	16.8577	0	0	1.67785e-32	3.4357e-31	TRUE
t00000205	GCATGTGGTTCAGTGGTAGAATTCTCG	14	C	T	0	1579	33.7153	0	0	1e-68	3.47103e-67	TRUE
t00000205	GCATGTGGTTCAGTGGTAGAATTCTCG	14	G	T	0	1579	22.4769	0	0	1e-44	2.61473e-43	TRUE
t00000205	GCATGTGGTTCAGTGGTAGAATTCTCG	15	A	G	0	1579	16.8577	0	0	1e-34	2.15437e-33	TRUE
t00000205	GCATGTGGTTCAGTGGTAGAATTCTCG	15	C	G	0	1579	16.8577	0	0	1e-34	2.15437e-33	TRUE
t00000205	GCATGTGGTTCAGTGGTAGAATTCTCG	15	T	G	2	1579	16.8577	0	0	1.67785e-32	3.4357e-31	TRUE
t00000205	GCATGTGGTTCAGTGGTAGAATTCTCG	16	A	G	0	1579	22.4769	0	0	1e-44	2.61473e-43	TRUE
t00000205	GCATGTGGTTCAGTGGTAGAATTCTCG	16	C	G	0	1579	5.61922	0	0	1e-12	1.07472e-11	TRUE
t00000205	GCATGTGGTTCAGTGGTAGAATTCTCG	16	T	G	0	1579	11.2384	0	0	1e-22	1.55576e-21	TRUE
t00000205	GCATGTGGTTCAGTGGTAGAATTCTCG	17	A	T	0	1579	28.0961	0	0	1e-56	3.08536e-55	TRUE
t00000205	GCATGTGGTTCAGTGGTAGAATTCTCG	17	C	T	1	1579	22.4769	0	0	2.278e-43	5.88682e-42	TRUE
t00000205	GCATGTGGTTCAGTGGTAGAATTCTCG	17	G	T	0	1579	22.4769	0	0	1e-44	2.61473e-43	TRUE
t00000205	GCATGTGGTTCAGTGGTAGAATTCTCG	18	G	A	0	1579	16.8577	0	0	1e-34	2.15437e-33	TRUE
t00000205	GCATGTGGTTCAGTGGTAGAATTCTCG	18	T	A	0	1579	11.2384	0	0	1e-22	1.55576e-21	TRUE
t00000205	GCATGTGGTTCAGTGGTAGAATTCTCG	19	A	G	1	1579	16.8577	0	0	1.783e-33	3.79667e-32	TRUE
t00000205	GCATGTGGTTCAGTGGTAGAATTCTCG	19	C	G	0	1579	11.2384	0	0	1e-22	1.55576e-21	TRUE
t00000205	GCATGTGGTTCAGTGGTAGAATTCTCG	19	T	G	0	1579	16.8577	0	0	1e-34	2.15437e-33	TRUE
t00000205	GCATGTGGTTCAGTGGTAGAATTCTCG	20	C	A	0	1579	16.8577	0	0	1e-34	2.15437e-33	TRUE
t00000205	GCATGTGGTTCAGTGGTAGAATTCTCG	20	G	A	1	1579	16.8577	0	0	1.783e-33	3.79667e-32	TRUE
t00000205	GCATGTGGTTCAGTGGTAGAATTCTCG	20	T	A	0	1579	5.61922	0	0	1e-12	1.07472e-11	TRUE
t00000205	GCATGTGGTTCAGTGGTAGAATTCTCG	21	C	A	0	1579	11.2384	0	0	1e-22	1.55576e-21	TRUE
t00000205	GCATGTGGTTCAGTGGTAGAATTCTCG	21	G	A	0	1579	16.8577	0	0	1e-34	2.15437e-33	TRUE
t00000205	GCATGTGGTTCAGTGGTAGAATTCTCG	21	T	A	0	1579	11.2384	0	0	1e-22	1.55576e-21	TRUE
t00000205	GCATGTGGTTCAGTGGTAGAATTCTCG	22	A	T	0	1579	5.61922	0	0	1e-12	1.07472e-11	TRUE
t00000205	GCATGTGGTTCAGTGGTAGAATTCTCG	22	C	T	0	1579	5.61922	0	0	1e-12	1.07472e-11	TRUE
t00000205	GCATGTGGTTCAGTGGTAGAATTCTCG	23	A	T	0	1579	16.8577	0	0	1e-34	2.15437e-33	TRUE
t00000205	GCATGTGGTTCAGTGGTAGAATTCTCG	23	C	T	0	1579	22.4769	0	0	1e-44	2.61473e-43	TRUE
t00000205	GCATGTGGTTCAGTGGTAGAATTCTCG	23	G	T	0	1579	28.0961	0	0	1e-56	3.08536e-55	TRUE
t00000205	GCATGTGGTTCAGTGGTAGAATTCTCG	24	A	C	0	1579	22.4769	0	0	1e-44	2.61473e-43	TRUE
t00000205	GCATGTGGTTCAGTGGTAGAATTCTCG	24	G	C	0	1579	11.2384	0	0	1e-22	1.55576e-21	TRUE
t00000205	GCATGTGGTTCAGTGGTAGAATTCTCG	24	T	C	0	1579	28.0961	0	0	1e-56	3.08536e-55	TRUE
[truncated: 73,255 more rows]

## Sheet: Table S3B
Table S3B The detailed mismatch analysis of dataset GSM2304822 under the alignment criteria (mismatch ≤ 2)
Note: The 'H1.p' column contains the P values calculated using method 1 (considering n_mut as the read number of sequences containing a particular mismatch). The 'H2.p' column contains the P values calculated using method 2 (read number of sequences from multiple matching loci is uniformly distributed and consequently generates an adjusted n_mut). The values in 'H1.p Adj' and 'H2.p Adj' represent…
SequenceID	Sequence	Mut position	Ref base	Mut base	No. of Ref reads	No. of Mut reads	Adj No. of Mut reads	H1.p	H1.p Adj	H2.p	H2.p Adj	Significance
t00000001	GCATTGGTGGTTCAGTGGTAGAATTCTCGC	5	G	T	22291	933624	186725	0	0	0	0	TRUE
t00000001	GCATTGGTGGTTCAGTGGTAGAATTCTCGC	9	A	G	482	933624	93362.4	0	0	0	0	TRUE
t00000001	GCATTGGTGGTTCAGTGGTAGAATTCTCGC	15	A	G	1692	933624	186725	0	0	0	0	TRUE
t00000001	GCATTGGTGGTTCAGTGGTAGAATTCTCGC	28	T	C	224	933624	46681.2	0	0	0	0	TRUE
t00000001	GCATTGGTGGTTCAGTGGTAGAATTCTCGC	29	A	G	4611	933624	46681.2	0	0	0	0	TRUE
t00000002	GCATTGGTGGTTCAGTGGTAGAATTCTCGCC	5	G	T	18443	369623	73924.6	0	0	0	0	TRUE
t00000002	GCATTGGTGGTTCAGTGGTAGAATTCTCGCC	9	A	G	117	369623	36962.3	0	0	0	0	TRUE
t00000002	GCATTGGTGGTTCAGTGGTAGAATTCTCGCC	15	A	G	800	369623	73924.6	0	0	0	0	TRUE
t00000002	GCATTGGTGGTTCAGTGGTAGAATTCTCGCC	28	T	C	101	369623	18481.2	0	0	0	0	TRUE
t00000002	GCATTGGTGGTTCAGTGGTAGAATTCTCGCC	29	A	G	161	369623	18481.2	0	0	0	0	TRUE
t00000003	GCATTGTGGTTCAGTGGTAGAATTCTCGC	1	A	G	452	265222	4808.77	0	0	0	0	TRUE
t00000003	GCATTGTGGTTCAGTGGTAGAATTCTCGC	1	C	G	35	265222	3699.05	0	0	0	0	TRUE
t00000003	GCATTGTGGTTCAGTGGTAGAATTCTCGC	1	T	G	115	265222	4068.96	0	0	0	0	TRUE
t00000003	GCATTGTGGTTCAGTGGTAGAATTCTCGC	2	A	C	3	265222	4068.96	0	0	0	0	TRUE
t00000003	GCATTGTGGTTCAGTGGTAGAATTCTCGC	2	G	C	62	265222	1849.53	0	0	0	0	TRUE
t00000003	GCATTGTGGTTCAGTGGTAGAATTCTCGC	2	T	C	37	265222	4808.77	0	0	0	0	TRUE
t00000003	GCATTGTGGTTCAGTGGTAGAATTCTCGC	3	C	A	16	265222	4808.77	0	0	0	0	TRUE
t00000003	GCATTGTGGTTCAGTGGTAGAATTCTCGC	3	G	A	4	265222	2219.43	0	0	0	0	TRUE
t00000003	GCATTGTGGTTCAGTGGTAGAATTCTCGC	3	T	A	7	265222	6658.29	0	0	0	0	TRUE
t00000003	GCATTGTGGTTCAGTGGTAGAATTCTCGC	4	A	T	22	265222	3329.15	0	0	0	0	TRUE
t00000003	GCATTGTGGTTCAGTGGTAGAATTCTCGC	4	C	T	36	265222	4068.96	0	0	0	0	TRUE
t00000003	GCATTGTGGTTCAGTGGTAGAATTCTCGC	4	G	T	11	265222	1849.53	0	0	0	0	TRUE
t00000003	GCATTGTGGTTCAGTGGTAGAATTCTCGC	5	A	T	46	265222	2219.43	0	0	0	0	TRUE
t00000003	GCATTGTGGTTCAGTGGTAGAATTCTCGC	5	C	T	103	265222	3699.05	0	0	0	0	TRUE
t00000003	GCATTGTGGTTCAGTGGTAGAATTCTCGC	5	G	T	343	265222	7768.01	0	0	0	0	TRUE
t00000003	GCATTGTGGTTCAGTGGTAGAATTCTCGC	6	A	G	22	265222	5918.48	0	0	0	0	TRUE
t00000003	GCATTGTGGTTCAGTGGTAGAATTCTCGC	6	C	G	12	265222	2219.43	0	0	0	0	TRUE
t00000003	GCATTGTGGTTCAGTGGTAGAATTCTCGC	6	T	G	213	265222	3699.05	0	0	0	0	TRUE
t00000003	GCATTGTGGTTCAGTGGTAGAATTCTCGC	7	A	T	69	265222	2219.43	0	0	0	0	TRUE
t00000003	GCATTGTGGTTCAGTGGTAGAATTCTCGC	7	C	T	134	265222	8877.72	0	0	0	0	TRUE
t00000003	GCATTGTGGTTCAGTGGTAGAATTCTCGC	7	G	T	521	265222	8507.82	0	0	0	0	TRUE
t00000003	GCATTGTGGTTCAGTGGTAGAATTCTCGC	8	A	G	450	265222	8877.72	0	0	0	0	TRUE
t00000003	GCATTGTGGTTCAGTGGTAGAATTCTCGC	8	C	G	408	265222	10727.2	0	0	0	0	TRUE
t00000003	GCATTGTGGTTCAGTGGTAGAATTCTCGC	8	T	G	831	265222	25893.4	0	0	0	0	TRUE
t00000003	GCATTGTGGTTCAGTGGTAGAATTCTCGC	9	A	G	16	265222	4068.96	0	0	0	0	TRUE
t00000003	GCATTGTGGTTCAGTGGTAGAATTCTCGC	9	C	G	2	265222	1479.62	0	0	0	0	TRUE
t00000003	GCATTGTGGTTCAGTGGTAGAATTCTCGC	9	T	G	68	265222	2959.24	0	0	0	0	TRUE
t00000003	GCATTGTGGTTCAGTGGTAGAATTCTCGC	10	A	T	18	265222	3329.15	0	0	0	0	TRUE
t00000003	GCATTGTGGTTCAGTGGTAGAATTCTCGC	10	C	T	79	265222	8137.91	0	0	0	0	TRUE
t00000003	GCATTGTGGTTCAGTGGTAGAATTCTCGC	10	G	T	305	265222	7398.1	0	0	0	0	TRUE
t00000003	GCATTGTGGTTCAGTGGTAGAATTCTCGC	11	A	T	11	265222	3329.15	0	0	0	0	TRUE
t00000003	GCATTGTGGTTCAGTGGTAGAATTCTCGC	11	C	T	11	265222	2219.43	0	0	0	0	TRUE
t00000003	GCATTGTGGTTCAGTGGTAGAATTCTCGC	11	G	T	0	265222	739.81	0	0	0	0	TRUE
t00000003	GCATTGTGGTTCAGTGGTAGAATTCTCGC	12	A	C	96	265222	1109.72	0	0	0	0	TRUE
t00000003	GCATTGTGGTTCAGTGGTAGAATTCTCGC	12	G	C	42	265222	3699.05	0	0	0	0	TRUE
t00000003	GCATTGTGGTTCAGTGGTAGAATTCTCGC	12	T	C	65	265222	5178.67	0	0	0	0	TRUE
t00000003	GCATTGTGGTTCAGTGGTAGAATTCTCGC	13	C	A	67	265222	2959.24	0	0	0	0	TRUE
t00000003	GCATTGTGGTTCAGTGGTAGAATTCTCGC	13	G	A	64	265222	3329.15	0	0	0	0	TRUE
t00000003	GCATTGTGGTTCAGTGGTAGAATTCTCGC	13	T	A	23	265222	2589.34	0	0	0	0	TRUE
t00000003	GCATTGTGGTTCAGTGGTAGAATTCTCGC	14	A	G	704	265222	19235.1	0	0	0	0	TRUE
t00000003	GCATTGTGGTTCAGTGGTAGAATTCTCGC	14	C	G	8	265222	1479.62	0	0	0	0	TRUE
t00000003	GCATTGTGGTTCAGTGGTAGAATTCTCGC	14	T	G	70	265222	1479.62	0	0	0	0	TRUE
t00000003	GCATTGTGGTTCAGTGGTAGAATTCTCGC	15	A	T	35	265222	4068.96	0	0	0	0	TRUE
t00000003	GCATTGTGGTTCAGTGGTAGAATTCTCGC	15	C	T	64	265222	8507.82	0	0	0	0	TRUE
t00000003	GCATTGTGGTTCAGTGGTAGAATTCTCGC	15	G	T	242	265222	9247.63	0	0	0	0	TRUE
t00000003	GCATTGTGGTTCAGTGGTAGAATTCTCGC	16	A	G	45	265222	4808.77	0	0	0	0	TRUE
t00000003	GCATTGTGGTTCAGTGGTAGAATTCTCGC	16	C	G	16	265222	2589.34	0	0	0	0	TRUE
t00000003	GCATTGTGGTTCAGTGGTAGAATTCTCGC	16	T	G	89	265222	2589.34	0	0	0	0	TRUE
t00000003	GCATTGTGGTTCAGTGGTAGAATTCTCGC	17	A	G	19	265222	7028.2	0	0	0	0	TRUE
t00000003	GCATTGTGGTTCAGTGGTAGAATTCTCGC	17	C	G	9	265222	1849.53	0	0	0	0	TRUE
t00000003	GCATTGTGGTTCAGTGGTAGAATTCTCGC	17	T	G	71	265222	3329.15	0	0	0	0	TRUE
t00000003	GCATTGTGGTTCAGTGGTAGAATTCTCGC	18	A	T	28	265222	9987.44	0	0	0	0	TRUE
t00000003	GCATTGTGGTTCAGTGGTAGAATTCTCGC	18	C	T	211	265222	10727.2	0	0	0	0	TRUE
t00000003	GCATTGTGGTTCAGTGGTAGAATTCTCGC	18	G	T	99	265222	8137.91	0	0	0	0	TRUE
t00000003	GCATTGTGGTTCAGTGGTAGAATTCTCGC	19	C	A	2	265222	369.905	0	0	0	0	TRUE
t00000003	GCATTGTGGTTCAGTGGTAGAATTCTCGC	19	G	A	56	265222	2959.24	0	0	0	0	TRUE
t00000003	GCATTGTGGTTCAGTGGTAGAATTCTCGC	19	T	A	22	265222	1109.72	0	0	0	0	TRUE
t00000003	GCATTGTGGTTCAGTGGTAGAATTCTCGC	20	A	G	58	265222	3699.05	0	0	0	0	TRUE
t00000003	GCATTGTGGTTCAGTGGTAGAATTCTCGC	20	C	G	13	265222	3699.05	0	0	0	0	TRUE
t00000003	GCATTGTGGTTCAGTGGTAGAATTCTCGC	20	T	G	42	265222	4068.96	0	0	0	0	TRUE
t00000003	GCATTGTGGTTCAGTGGTAGAATTCTCGC	21	C	A	6	265222	9247.63	0	0	0	0	TRUE
t00000003	GCATTGTGGTTCAGTGGTAGAATTCTCGC	21	G	A	38	265222	1849.53	0	0	0	0	TRUE
t00000003	GCATTGTGGTTCAGTGGTAGAATTCTCGC	21	T	A	9	265222	1109.72	0	0	0	0	TRUE
t00000003	GCATTGTGGTTCAGTGGTAGAATTCTCGC	22	C	A	2	265222	3329.15	0	0	0	0	TRUE
t00000003	GCATTGTGGTTCAGTGGTAGAATTCTCGC	22	G	A	13	265222	2959.24	0	0	0	0	TRUE
t00000003	GCATTGTGGTTCAGTGGTAGAATTCTCGC	22	T	A	6	265222	3699.05	0	0	0	0	TRUE
t00000003	GCATTGTGGTTCAGTGGTAGAATTCTCGC	23	A	T	18	265222	1109.72	0	0	0	0	TRUE
t00000003	GCATTGTGGTTCAGTGGTAGAATTCTCGC	23	C	T	25	265222	2219.43	0	0	0	0	TRUE
t00000003	GCATTGTGGTTCAGTGGTAGAATTCTCGC	23	G	T	0	265222	8137.91	0	0	0	0	TRUE
t00000003	GCATTGTGGTTCAGTGGTAGAATTCTCGC	24	A	T	6	265222	3329.15	0	0	0	0	TRUE
t00000003	GCATTGTGGTTCAGTGGTAGAATTCTCGC	24	C	T	15	265222	2959.24	0	0	0	0	TRUE
t00000003	GCATTGTGGTTCAGTGGTAGAATTCTCGC	24	G	T	1	265222	739.81	0	0	0	0	TRUE
t00000003	GCATTGTGGTTCAGTGGTAGAATTCTCGC	25	A	C	32	265222	8137.91	0	0	0	0	TRUE
t00000003	GCATTGTGGTTCAGTGGTAGAATTCTCGC	25	G	C	19	265222	2219.43	0	0	0	0	TRUE
t00000003	GCATTGTGGTTCAGTGGTAGAATTCTCGC	25	T	C	18	265222	6658.29	0	0	0	0	TRUE
t00000003	GCATTGTGGTTCAGTGGTAGAATTCTCGC	26	A	T	27	265222	2219.43	0	0	0	0	TRUE
t00000003	GCATTGTGGTTCAGTGGTAGAATTCTCGC	26	C	T	37	265222	7398.1	0	0	0	0	TRUE
t00000003	GCATTGTGGTTCAGTGGTAGAATTCTCGC	26	G	T	1	265222	2589.34	0	0	0	0	TRUE
t00000003	GCATTGTGGTTCAGTGGTAGAATTCTCGC	27	A	C	70	265222	6288.39	0	0	0	0	TRUE
t00000003	GCATTGTGGTTCAGTGGTAGAATTCTCGC	27	G	C	12	265222	2219.43	0	0	0	0	TRUE
t00000003	GCATTGTGGTTCAGTGGTAGAATTCTCGC	27	T	C	0	265222	5918.48	0	0	0	0	TRUE
t00000003	GCATTGTGGTTCAGTGGTAGAATTCTCGC	28	A	G	1213	265222	7768.01	0	0	0	0	TRUE
t00000003	GCATTGTGGTTCAGTGGTAGAATTCTCGC	28	C	G	39	265222	4808.77	0	0	0	0	TRUE
t00000003	GCATTGTGGTTCAGTGGTAGAATTCTCGC	28	T	G	156	265222	14056.4	0	0	0	0	TRUE
t00000003	GCATTGTGGTTCAGTGGTAGAATTCTCGC	29	A	C	201	265222	15166.1	0	0	0	0	TRUE
t00000003	GCATTGTGGTTCAGTGGTAGAATTCTCGC	29	G	C	15	265222	3329.15	0	0	0	0	TRUE
t00000003	GCATTGTGGTTCAGTGGTAGAATTCTCGC	29	T	C	105	265222	6288.39	0	0	0	0	TRUE
t00000004	GTTTCCGTAGTGTAGTGGTTATCACGTTCGCC	6	T	C	125	218295	25681.8	0	0	0	0	TRUE
t00000004	GTTTCCGTAGTGTAGTGGTTATCACGTTCGCC	7	C	G	262	218295	12840.9	0	0	0	0	TRUE
t00000004	GTTTCCGTAGTGTAGTGGTTATCACGTTCGCC	20	C	T	3296	218295	51363.5	0	0	0	0	TRUE
t00000004	GTTTCCGTAGTGTAGTGGTTATCACGTTCGCC	22	G	T	0	218295	12840.9	0	0	0	0	TRUE
t00000004	GTTTCCGTAGTGTAGTGGTTATCACGTTCGCC	24	G	A	24	218295	12840.9	0	0	0	0	TRUE
t00000004	GTTTCCGTAGTGTAGTGGTTATCACGTTCGCC	26	A	G	5515	218295	12840.9	0	0	0	0	TRUE
t00000004	GTTTCCGTAGTGTAGTGGTTATCACGTTCGCC	27	C	T	3789	218295	77045.3	0	0	0	0	TRUE
t00000005	GCATTGGTGGTTCAGTGGTAGAATTCTC	5	G	T	29703	204197	40839.4	0	0	0	0	TRUE
t00000005	GCATTGGTGGTTCAGTGGTAGAATTCTC	9	A	G	46	204197	20419.7	0	0	0	0	TRUE
t00000005	GCATTGGTGGTTCAGTGGTAGAATTCTC	15	A	G	29	204197	40839.4	0	0	0	0	TRUE
t00000005	GCATTGGTGGTTCAGTGGTAGAATTCTC	28	T	C	54	204197	10209.9	0	0	0	0	TRUE
t00000006	GTTTCCGTAGTGTAGTGGTTATCACGTTCGCCT	6	T	C	326	108736	12792.5	0	0	0	0	TRUE
t00000006	GTTTCCGTAGTGTAGTGGTTATCACGTTCGCCT	7	C	G	204	108736	6396.24	0	0	0	0	TRUE
t00000006	GTTTCCGTAGTGTAGTGGTTATCACGTTCGCCT	20	C	T	2530	108736	25584.9	0	0	0	0	TRUE
t00000006	GTTTCCGTAGTGTAGTGGTTATCACGTTCGCCT	22	G	T	0	108736	6396.24	0	0	0	0	TRUE
t00000006	GTTTCCGTAGTGTAGTGGTTATCACGTTCGCCT	24	G	A	20	108736	6396.24	0	0	0	0	TRUE
t00000006	GTTTCCGTAGTGTAGTGGTTATCACGTTCGCCT	26	A	G	6565	108736	6396.24	0	0	0	0	TRUE
t00000006	GTTTCCGTAGTGTAGTGGTTATCACGTTCGCCT	27	C	T	2928	108736	38377.4	0	0	0	0	TRUE
t00000007	GCATTGTGGTTCAGTGGTAGAATTCTCGCC	1	A	G	186	105822	826.734	0	0	0	0	TRUE
t00000007	GCATTGTGGTTCAGTGGTAGAATTCTCGCC	1	C	G	13	105822	826.734	0	0	0	0	TRUE
t00000007	GCATTGTGGTTCAGTGGTAGAATTCTCGCC	1	T	G	51	105822	1653.47	0	0	0	0	TRUE
t00000007	GCATTGTGGTTCAGTGGTAGAATTCTCGCC	2	A	C	4	105822	1240.1	0	0	0	0	TRUE
t00000007	GCATTGTGGTTCAGTGGTAGAATTCTCGCC	2	G	C	22	105822	826.734	0	0	0	0	TRUE
t00000007	GCATTGTGGTTCAGTGGTAGAATTCTCGCC	2	T	C	14	105822	1240.1	0	0	0	0	TRUE
t00000007	GCATTGTGGTTCAGTGGTAGAATTCTCGCC	3	C	A	6	105822	1653.47	0	0	0	0	TRUE
t00000007	GCATTGTGGTTCAGTGGTAGAATTCTCGCC	3	G	A	0	105822	413.367	0	0	0	0	TRUE
t00000007	GCATTGTGGTTCAGTGGTAGAATTCTCGCC	3	T	A	2	105822	1653.47	0	0	0	0	TRUE
t00000007	GCATTGTGGTTCAGTGGTAGAATTCTCGCC	4	A	T	6	105822	413.367	0	0	0	0	TRUE
t00000007	GCATTGTGGTTCAGTGGTAGAATTCTCGCC	4	C	T	19	105822	1240.1	0	0	0	0	TRUE
t00000007	GCATTGTGGTTCAGTGGTAGAATTCTCGCC	4	G	T	6	105822	413.367	0	0	0	0	TRUE
t00000007	GCATTGTGGTTCAGTGGTAGAATTCTCGCC	5	A	T	11	105822	1653.47	0	0	0	0	TRUE
t00000007	GCATTGTGGTTCAGTGGTAGAATTCTCGCC	5	C	T	40	105822	1240.1	0	0	0	0	TRUE
t00000007	GCATTGTGGTTCAGTGGTAGAATTCTCGCC	5	G	T	140	105822	2893.57	0	0	0	0	TRUE
t00000007	GCATTGTGGTTCAGTGGTAGAATTCTCGCC	6	A	G	4	105822	826.734	0	0	0	0	TRUE
t00000007	GCATTGTGGTTCAGTGGTAGAATTCTCGCC	6	C	G	3	105822	826.734	0	0	0	0	TRUE
t00000007	GCATTGTGGTTCAGTGGTAGAATTCTCGCC	6	T	G	68	105822	1240.1	0	0	0	0	TRUE
t00000007	GCATTGTGGTTCAGTGGTAGAATTCTCGCC	7	A	T	43	105822	826.734	0	0	0	0	TRUE
t00000007	GCATTGTGGTTCAGTGGTAGAATTCTCGCC	7	C	T	80	105822	5373.77	0	0	0	0	TRUE
t00000007	GCATTGTGGTTCAGTGGTAGAATTCTCGCC	7	G	T	159	105822	3720.3	0	0	0	0	TRUE
t00000007	GCATTGTGGTTCAGTGGTAGAATTCTCGCC	8	A	G	167	105822	3306.94	0	0	0	0	TRUE
t00000007	GCATTGTGGTTCAGTGGTAGAATTCTCGCC	8	C	G	127	105822	2893.57	0	0	0	0	TRUE
t00000007	GCATTGTGGTTCAGTGGTAGAATTCTCGCC	8	T	G	192	105822	7440.61	0	0	0	0	TRUE
t00000007	GCATTGTGGTTCAGTGGTAGAATTCTCGCC	9	A	G	8	105822	1240.1	0	0	0	0	TRUE
t00000007	GCATTGTGGTTCAGTGGTAGAATTCTCGCC	9	C	G	2	105822	826.734	0	0	0	0	TRUE
t00000007	GCATTGTGGTTCAGTGGTAGAATTCTCGCC	9	T	G	22	105822	826.734	0	0	0	0	TRUE
t00000007	GCATTGTGGTTCAGTGGTAGAATTCTCGCC	10	A	T	9	105822	413.367	0	0	0	0	TRUE
t00000007	GCATTGTGGTTCAGTGGTAGAATTCTCGCC	10	C	T	31	105822	2480.2	0	0	0	0	TRUE
t00000007	GCATTGTGGTTCAGTGGTAGAATTCTCGCC	10	G	T	32	105822	3306.94	0	0	0	0	TRUE
t00000007	GCATTGTGGTTCAGTGGTAGAATTCTCGCC	11	A	T	3	105822	826.734	0	0	0	0	TRUE
t00000007	GCATTGTGGTTCAGTGGTAGAATTCTCGCC	11	C	T	2	105822	1240.1	0	0	0	0	TRUE
t00000007	GCATTGTGGTTCAGTGGTAGAATTCTCGCC	11	G	T	0	105822	413.367	0	0	0	0	TRUE
t00000007	GCATTGTGGTTCAGTGGTAGAATTCTCGCC	12	A	C	35	105822	413.367	0	0	0	0	TRUE
t00000007	GCATTGTGGTTCAGTGGTAGAATTCTCGCC	12	G	C	25	105822	2066.84	0	0	0	0	TRUE
t00000007	GCATTGTGGTTCAGTGGTAGAATTCTCGCC	12	T	C	13	105822	1240.1	0	0	0	0	TRUE
t00000007	GCATTGTGGTTCAGTGGTAGAATTCTCGCC	13	C	A	68	105822	826.734	0	0	0	0	TRUE
t00000007	GCATTGTGGTTCAGTGGTAGAATTCTCGCC	13	G	A	20	105822	1240.1	0	0	0	0	TRUE
t00000007	GCATTGTGGTTCAGTGGTAGAATTCTCGCC	13	T	A	3	105822	413.367	0	0	0	0	TRUE
t00000007	GCATTGTGGTTCAGTGGTAGAATTCTCGCC	14	A	G	292	105822	5373.77	0	0	0	0	TRUE
t00000007	GCATTGTGGTTCAGTGGTAGAATTCTCGCC	14	C	G	2	105822	413.367	0	0	0	0	TRUE
t00000007	GCATTGTGGTTCAGTGGTAGAATTCTCGCC	14	T	G	24	105822	413.367	0	0	0	0	TRUE
t00000007	GCATTGTGGTTCAGTGGTAGAATTCTCGCC	15	A	T	14	105822	413.367	0	0	0	0	TRUE
t00000007	GCATTGTGGTTCAGTGGTAGAATTCTCGCC	15	C	T	35	105822	2066.84	0	0	0	0	TRUE
t00000007	GCATTGTGGTTCAGTGGTAGAATTCTCGCC	15	G	T	83	105822	3720.3	0	0	0	0	TRUE
t00000007	GCATTGTGGTTCAGTGGTAGAATTCTCGCC	16	A	G	10	105822	826.734	0	0	0	0	TRUE
t00000007	GCATTGTGGTTCAGTGGTAGAATTCTCGCC	16	C	G	4	105822	826.734	0	0	0	0	TRUE
t00000007	GCATTGTGGTTCAGTGGTAGAATTCTCGCC	16	T	G	38	105822	413.367	0	0	0	0	TRUE
t00000007	GCATTGTGGTTCAGTGGTAGAATTCTCGCC	17	A	G	9	105822	2480.2	0	0	0	0	TRUE
t00000007	GCATTGTGGTTCAGTGGTAGAATTCTCGCC	17	C	G	6	105822	413.367	0	0	0	0	TRUE
t00000007	GCATTGTGGTTCAGTGGTAGAATTCTCGCC	17	T	G	27	105822	1240.1	0	0	0	0	TRUE
t00000007	GCATTGTGGTTCAGTGGTAGAATTCTCGCC	18	A	T	16	105822	4960.41	0	0	0	0	TRUE
t00000007	GCATTGTGGTTCAGTGGTAGAATTCTCGCC	18	C	T	100	105822	2480.2	0	0	0	0	TRUE
t00000007	GCATTGTGGTTCAGTGGTAGAATTCTCGCC	18	G	T	98	105822	2480.2	0	0	0	0	TRUE
t00000007	GCATTGTGGTTCAGTGGTAGAATTCTCGCC	19	C	A	0	105822	413.367	0	0	0	0	TRUE
t00000007	GCATTGTGGTTCAGTGGTAGAATTCTCGCC	19	G	A	20	105822	1240.1	0	0	0	0	TRUE
t00000007	GCATTGTGGTTCAGTGGTAGAATTCTCGCC	19	T	A	5	105822	413.367	0	0	0	0	TRUE
t00000007	GCATTGTGGTTCAGTGGTAGAATTCTCGCC	20	A	G	17	105822	1240.1	0	0	0	0	TRUE
t00000007	GCATTGTGGTTCAGTGGTAGAATTCTCGCC	20	C	G	7	105822	1240.1	0	0	0	0	TRUE
t00000007	GCATTGTGGTTCAGTGGTAGAATTCTCGCC	20	T	G	20	105822	1653.47	0	0	0	0	TRUE
t00000007	GCATTGTGGTTCAGTGGTAGAATTCTCGCC	21	C	A	0	105822	4547.04	0	0	0	0	TRUE
t00000007	GCATTGTGGTTCAGTGGTAGAATTCTCGCC	21	G	A	20	105822	413.367	0	0	0	0	TRUE
t00000007	GCATTGTGGTTCAGTGGTAGAATTCTCGCC	21	T	A	1	105822	413.367	0	0	0	0	TRUE
t00000007	GCATTGTGGTTCAGTGGTAGAATTCTCGCC	22	C	A	0	105822	826.734	0	0	0	0	TRUE
t00000007	GCATTGTGGTTCAGTGGTAGAATTCTCGCC	22	G	A	9	105822	1240.1	0	0	0	0	TRUE
t00000007	GCATTGTGGTTCAGTGGTAGAATTCTCGCC	22	T	A	2	105822	2893.57	0	0	0	0	TRUE
t00000007	GCATTGTGGTTCAGTGGTAGAATTCTCGCC	23	A	T	16	105822	826.734	0	0	0	0	TRUE
t00000007	GCATTGTGGTTCAGTGGTAGAATTCTCGCC	23	C	T	16	105822	413.367	0	0	0	0	TRUE
t00000007	GCATTGTGGTTCAGTGGTAGAATTCTCGCC	23	G	T	1	105822	2893.57	0	0	0	0	TRUE
t00000007	GCATTGTGGTTCAGTGGTAGAATTCTCGCC	24	A	T	7	105822	413.367	0	0	0	0	TRUE
t00000007	GCATTGTGGTTCAGTGGTAGAATTCTCGCC	24	C	T	11	105822	413.367	0	0	0	0	TRUE
t00000007	GCATTGTGGTTCAGTGGTAGAATTCTCGCC	24	G	T	0	105822	413.367	0	0	0	0	TRUE
t00000007	GCATTGTGGTTCAGTGGTAGAATTCTCGCC	25	A	C	19	105822	3720.3	0	0	0	0	TRUE
t00000007	GCATTGTGGTTCAGTGGTAGAATTCTCGCC	25	G	C	7	105822	413.367	0	0	0	0	TRUE
t00000007	GCATTGTGGTTCAGTGGTAGAATTCTCGCC	25	T	C	14	105822	2893.57	0	0	0	0	TRUE
t00000007	GCATTGTGGTTCAGTGGTAGAATTCTCGCC	26	A	T	12	105822	826.734	0	0	0	0	TRUE
t00000007	GCATTGTGGTTCAGTGGTAGAATTCTCGCC	26	C	T	27	105822	2066.84	0	0	0	0	TRUE
t00000007	GCATTGTGGTTCAGTGGTAGAATTCTCGCC	26	G	T	0	105822	1240.1	0	0	0	0	TRUE
t00000007	GCATTGTGGTTCAGTGGTAGAATTCTCGCC	27	A	C	36	105822	1653.47	0	0	0	0	TRUE
t00000007	GCATTGTGGTTCAGTGGTAGAATTCTCGCC	27	G	C	10	105822	1240.1	0	0	0	0	TRUE
t00000007	GCATTGTGGTTCAGTGGTAGAATTCTCGCC	27	T	C	3	105822	2893.57	0	0	0	0	TRUE
t00000007	GCATTGTGGTTCAGTGGTAGAATTCTCGCC	28	A	G	41	105822	3306.94	0	0	0	0	TRUE
t00000007	GCATTGTGGTTCAGTGGTAGAATTCTCGCC	28	C	G	23	105822	2066.84	0	0	0	0	TRUE
t00000007	GCATTGTGGTTCAGTGGTAGAATTCTCGCC	28	T	G	50	105822	4960.41	0	0	0	0	TRUE
t00000007	GCATTGTGGTTCAGTGGTAGAATTCTCGCC	29	A	C	323	105822	1653.47	0	0	0	0	TRUE
t00000007	GCATTGTGGTTCAGTGGTAGAATTCTCGCC	29	G	C	6	105822	2480.2	0	0	0	0	TRUE
t00000007	GCATTGTGGTTCAGTGGTAGAATTCTCGCC	29	T	C	18	105822	3720.3	0	0	0	0	TRUE
t00000007	GCATTGTGGTTCAGTGGTAGAATTCTCGCC	30	A	C	67	105822	7440.61	0	0	0	0	TRUE
t00000007	GCATTGTGGTTCAGTGGTAGAATTCTCGCC	30	G	C	4	105822	1240.1	0	0	0	0	TRUE
t00000007	GCATTGTGGTTCAGTGGTAGAATTCTCGCC	30	T	C	242	105822	2893.57	0	0	0	0	TRUE
t00000008	TCCCTGGTGGTCTAGTGGTTAGGATTCGG	9	A	G	168	90413	6458.07	0	0	0	0	TRUE
t00000008	TCCCTGGTGGTCTAGTGGTTAGGATTCGG	19	C	T	21	90413	12916.1	0	0	0	0	TRUE
t00000008	TCCCTGGTGGTCTAGTGGTTAGGATTCGG	24	C	A	2	90413	6458.07	0	0	0	0	TRUE
t00000008	TCCCTGGTGGTCTAGTGGTTAGGATTCGG	27	T	C	53	90413	12916.1	0	0	0	0	TRUE
t00000009	TCCCTGGTGGTCTAGTGGTTAGGATTCGGC	9	A	G	141	81651	6280.85	0	0	0	0	TRUE
t00000009	TCCCTGGTGGTCTAGTGGTTAGGATTCGGC	19	C	T	14	81651	12561.7	0	0	0	0	TRUE
t00000009	TCCCTGGTGGTCTAGTGGTTAGGATTCGGC	27	T	C	70	81651	6280.85	0	0	0	0	TRUE
t00000009	TCCCTGGTGGTCTAGTGGTTAGGATTCGGC	30	T	C	74	81651	6280.85	0	0	0	0	TRUE
t00000010	GCATTGTGGTTCAGTGGTAGAATTCTC	1	A	G	124	64928	984.635	0	0	0	0	TRUE
t00000010	GCATTGTGGTTCAGTGGTAGAATTCTC	1	C	G	1	64928	868.796	0	0	0	0	TRUE
t00000010	GCATTGTGGTTCAGTGGTAGAATTCTC	1	T	G	44	64928	1158.39	0	0	0	0	TRUE
t00000010	GCATTGTGGTTCAGTGGTAGAATTCTC	2	A	C	1	64928	1042.55	0	0	0	0	TRUE
t00000010	GCATTGTGGTTCAGTGGTAGAATTCTC	2	G	C	13	64928	463.358	0	0	0	0	TRUE
t00000010	GCATTGTGGTTCAGTGGTAGAATTCTC	2	T	C	5	64928	1100.47	0	0	0	0	TRUE
t00000010	GCATTGTGGTTCAGTGGTAGAATTCTC	3	C	A	7	64928	1100.47	0	0	0	0	TRUE
t00000010	GCATTGTGGTTCAGTGGTAGAATTCTC	3	G	A	0	64928	579.197	0	0	0	0	TRUE
t00000010	GCATTGTGGTTCAGTGGTAGAATTCTC	3	T	A	3	64928	1621.75	0	0	0	0	TRUE
t00000010	GCATTGTGGTTCAGTGGTAGAATTCTC	4	A	T	5	64928	926.715	0	0	0	0	TRUE
t00000010	GCATTGTGGTTCAGTGGTAGAATTCTC	4	C	T	11	64928	1042.55	0	0	0	0	TRUE
t00000010	GCATTGTGGTTCAGTGGTAGAATTCTC	4	G	T	3	64928	405.438	0	0	0	0	TRUE
t00000010	GCATTGTGGTTCAGTGGTAGAATTCTC	5	A	T	10	64928	521.277	0	0	0	0	TRUE
t00000010	GCATTGTGGTTCAGTGGTAGAATTCTC	5	C	T	30	64928	868.796	0	0	0	0	TRUE
t00000010	GCATTGTGGTTCAGTGGTAGAATTCTC	5	G	T	9	64928	1969.27	0	0	0	0	TRUE
t00000010	GCATTGTGGTTCAGTGGTAGAATTCTC	6	A	G	1	64928	1447.99	0	0	0	0	TRUE
t00000010	GCATTGTGGTTCAGTGGTAGAATTCTC	6	C	G	0	64928	405.438	0	0	0	0	TRUE
t00000010	GCATTGTGGTTCAGTGGTAGAATTCTC	6	T	G	33	64928	695.037	0	0	0	0	TRUE
t00000010	GCATTGTGGTTCAGTGGTAGAATTCTC	7	A	T	15	64928	926.715	0	0	0	0	TRUE
t00000010	GCATTGTGGTTCAGTGGTAGAATTCTC	7	C	T	32	64928	1853.43	0	0	0	0	TRUE
t00000010	GCATTGTGGTTCAGTGGTAGAATTCTC	7	G	T	81	64928	2664.31	0	0	0	0	TRUE
t00000010	GCATTGTGGTTCAGTGGTAGAATTCTC	8	A	G	19	64928	2200.95	0	0	0	0	TRUE
t00000010	GCATTGTGGTTCAGTGGTAGAATTCTC	8	C	G	9	64928	2316.79	0	0	0	0	TRUE
t00000010	GCATTGTGGTTCAGTGGTAGAATTCTC	8	T	G	69	64928	6487.01	0	0	0	0	TRUE
t00000010	GCATTGTGGTTCAGTGGTAGAATTCTC	9	A	G	5	64928	1158.39	0	0	0	0	TRUE
t00000010	GCATTGTGGTTCAGTGGTAGAATTCTC	9	C	G	2	64928	463.358	0	0	0	0	TRUE
t00000010	GCATTGTGGTTCAGTGGTAGAATTCTC	9	T	G	7	64928	1100.47	0	0	0	0	TRUE
t00000010	GCATTGTGGTTCAGTGGTAGAATTCTC	10	A	T	0	64928	752.956	0	0	0	0	TRUE
t00000010	GCATTGTGGTTCAGTGGTAGAATTCTC	10	C	T	29	64928	1621.75	0	0	0	0	TRUE
t00000010	GCATTGTGGTTCAGTGGTAGAATTCTC	10	G	T	58	64928	1563.83	0	0	0	0	TRUE
t00000010	GCATTGTGGTTCAGTGGTAGAATTCTC	11	A	T	2	64928	695.037	0	0	0	0	TRUE
t00000010	GCATTGTGGTTCAGTGGTAGAATTCTC	11	C	T	9	64928	521.277	0	0	0	0	TRUE
t00000010	GCATTGTGGTTCAGTGGTAGAATTCTC	11	G	T	0	64928	115.839	0	0	1e-232	1.04951e-230	TRUE
t00000010	GCATTGTGGTTCAGTGGTAGAATTCTC	12	A	C	19	64928	289.599	0	0	0	0	TRUE
t00000010	GCATTGTGGTTCAGTGGTAGAATTCTC	12	G	C	17	64928	752.956	0	0	0	0	TRUE
t00000010	GCATTGTGGTTCAGTGGTAGAATTCTC	12	T	C	18	64928	1274.23	0	0	0	0	TRUE
t00000010	GCATTGTGGTTCAGTGGTAGAATTCTC	13	C	A	23	64928	637.117	0	0	0	0	TRUE
t00000010	GCATTGTGGTTCAGTGGTAGAATTCTC	13	G	A	18	64928	579.197	0	0	0	0	TRUE
t00000010	GCATTGTGGTTCAGTGGTAGAATTCTC	13	T	A	2	64928	637.117	0	0	0	0	TRUE
t00000010	GCATTGTGGTTCAGTGGTAGAATTCTC	14	A	G	8	64928	4112.3	0	0	0	0	TRUE
t00000010	GCATTGTGGTTCAGTGGTAGAATTCTC	14	C	G	0	64928	347.518	0	0	0	0	TRUE
t00000010	GCATTGTGGTTCAGTGGTAGAATTCTC	14	T	G	18	64928	579.197	0	0	0	0	TRUE
t00000010	GCATTGTGGTTCAGTGGTAGAATTCTC	15	A	T	4	64928	926.715	0	0	0	0	TRUE
t00000010	GCATTGTGGTTCAGTGGTAGAATTCTC	15	C	T	11	64928	1853.43	0	0	0	0	TRUE
t00000010	GCATTGTGGTTCAGTGGTAGAATTCTC	15	G	T	58	64928	2722.23	0	0	0	0	TRUE
t00000010	GCATTGTGGTTCAGTGGTAGAATTCTC	16	A	G	9	64928	984.635	0	0	0	0	TRUE
t00000010	GCATTGTGGTTCAGTGGTAGAATTCTC	16	C	G	1	64928	463.358	0	0	0	0	TRUE
t00000010	GCATTGTGGTTCAGTGGTAGAATTCTC	16	T	G	25	64928	579.197	0	0	0	0	TRUE
t00000010	GCATTGTGGTTCAGTGGTAGAATTCTC	17	A	G	6	64928	1505.91	0	0	0	0	TRUE
t00000010	GCATTGTGGTTCAGTGGTAGAATTCTC	17	C	G	4	64928	463.358	0	0	0	0	TRUE
t00000010	GCATTGTGGTTCAGTGGTAGAATTCTC	17	T	G	20	64928	752.956	0	0	0	0	TRUE
t00000010	GCATTGTGGTTCAGTGGTAGAATTCTC	18	A	T	6	64928	2085.11	0	0	0	0	TRUE
t00000010	GCATTGTGGTTCAGTGGTAGAATTCTC	18	C	T	33	64928	2432.63	0	0	0	0	TRUE
t00000010	GCATTGTGGTTCAGTGGTAGAATTCTC	18	G	T	24	64928	1737.59	0	0	0	0	TRUE
t00000010	GCATTGTGGTTCAGTGGTAGAATTCTC	19	C	A	0	64928	173.759	0	0	0	0	TRUE
t00000010	GCATTGTGGTTCAGTGGTAGAATTCTC	19	G	A	14	64928	521.277	0	0	0	0	TRUE
t00000010	GCATTGTGGTTCAGTGGTAGAATTCTC	19	T	A	4	64928	405.438	0	0	0	0	TRUE
t00000010	GCATTGTGGTTCAGTGGTAGAATTCTC	20	A	G	12	64928	868.796	0	0	0	0	TRUE
t00000010	GCATTGTGGTTCAGTGGTAGAATTCTC	20	C	G	5	64928	637.117	0	0	0	0	TRUE
t00000010	GCATTGTGGTTCAGTGGTAGAATTCTC	20	T	G	13	64928	1216.31	0	0	0	0	TRUE
t00000010	GCATTGTGGTTCAGTGGTAGAATTCTC	21	C	A	2	64928	3591.02	0	0	0	0	TRUE
t00000010	GCATTGTGGTTCAGTGGTAGAATTCTC	21	G	A	3	64928	521.277	0	0	0	0	TRUE
t00000010	GCATTGTGGTTCAGTGGTAGAATTCTC	21	T	A	0	64928	289.599	0	0	0	0	TRUE
t00000010	GCATTGTGGTTCAGTGGTAGAATTCTC	22	C	A	2	64928	868.796	0	0	0	0	TRUE
t00000010	GCATTGTGGTTCAGTGGTAGAATTCTC	22	G	A	1	64928	752.956	0	0	0	0	TRUE
t00000010	GCATTGTGGTTCAGTGGTAGAATTCTC	22	T	A	0	64928	984.635	0	0	0	0	TRUE
t00000010	GCATTGTGGTTCAGTGGTAGAATTCTC	23	A	T	12	64928	637.117	0	0	0	0	TRUE
t00000010	GCATTGTGGTTCAGTGGTAGAATTCTC	23	C	T	2	64928	637.117	0	0	0	0	TRUE
t00000010	GCATTGTGGTTCAGTGGTAGAATTCTC	23	G	T	0	64928	2143.03	0	0	0	0	TRUE
t00000010	GCATTGTGGTTCAGTGGTAGAATTCTC	24	A	T	1	64928	637.117	0	0	0	0	TRUE
t00000010	GCATTGTGGTTCAGTGGTAGAATTCTC	24	C	T	7	64928	695.037	0	0	0	0	TRUE
t00000010	GCATTGTGGTTCAGTGGTAGAATTCTC	24	G	T	0	64928	115.839	0	0	1e-232	1.04951e-230	TRUE
t00000010	GCATTGTGGTTCAGTGGTAGAATTCTC	25	A	C	11	64928	1969.27	0	0	0	0	TRUE
t00000010	GCATTGTGGTTCAGTGGTAGAATTCTC	25	G	C	3	64928	637.117	0	0	0	0	TRUE
t00000010	GCATTGTGGTTCAGTGGTAGAATTCTC	25	T	C	1	64928	1969.27	0	0	0	0	TRUE
t00000010	GCATTGTGGTTCAGTGGTAGAATTCTC	26	A	T	35	64928	579.197	0	0	0	0	TRUE
t00000010	GCATTGTGGTTCAGTGGTAGAATTCTC	26	C	T	28	64928	1563.83	0	0	0	0	TRUE
t00000010	GCATTGTGGTTCAGTGGTAGAATTCTC	26	G	T	6	64928	695.037	0	0	0	0	TRUE
t00000010	GCATTGTGGTTCAGTGGTAGAATTCTC	27	A	C	21	64928	2432.63	0	0	0	0	TRUE
t00000010	GCATTGTGGTTCAGTGGTAGAATTCTC	27	G	C	7	64928	926.715	0	0	0	0	TRUE
t00000010	GCATTGTGGTTCAGTGGTAGAATTCTC	27	T	C	0	64928	1911.35	0	0	0	0	TRUE
t00000011	GCATTGGTGGTTCAGTGGTAGAATTCTCG	5	G	T	3406	56681	11336.2	0	0	0	0	TRUE
t00000011	GCATTGGTGGTTCAGTGGTAGAATTCTCG	9	A	G	29	56681	5668.1	0	0	0	0	TRUE
t00000011	GCATTGGTGGTTCAGTGGTAGAATTCTCG	15	A	G	19	56681	11336.2	0	0	0	0	TRUE
t00000011	GCATTGGTGGTTCAGTGGTAGAATTCTCG	28	T	C	14	56681	2834.05	0	0	0	0	TRUE
t00000011	GCATTGGTGGTTCAGTGGTAGAATTCTCG	29	A	G	67	56681	2834.05	0	0	0	0	TRUE
t00000012	GTTTCCGTAGTGTAGTGGTTATCACGTTCGC	6	T	C	38	54761	6442.47	0	0	0	0	TRUE
t00000012	GTTTCCGTAGTGTAGTGGTTATCACGTTCGC	7	C	G	67	54761	3221.24	0	0	0	0	TRUE
t00000012	GTTTCCGTAGTGTAGTGGTTATCACGTTCGC	20	C	T	1189	54761	12884.9	0	0	0	0	TRUE
t00000012	GTTTCCGTAGTGTAGTGGTTATCACGTTCGC	22	G	T	0	54761	3221.24	0	0	0	0	TRUE
t00000012	GTTTCCGTAGTGTAGTGGTTATCACGTTCGC	24	G	A	6	54761	3221.24	0	0	0	0	TRUE
t00000012	GTTTCCGTAGTGTAGTGGTTATCACGTTCGC	26	A	G	1367	54761	3221.24	0	0	0	0	TRUE
t00000012	GTTTCCGTAGTGTAGTGGTTATCACGTTCGC	27	C	T	1368	54761	19327.4	0	0	0	0	TRUE
t00000014	TCCCTGTGGTCTAGTGGTTAGGATTCGG	1	A	T	20	44680	1075.52	0	0	0	0	TRUE
t00000014	TCCCTGTGGTCTAGTGGTTAGGATTCGG	1	C	T	37	44680	6698.93	0	0	0	0	TRUE
t00000014	TCCCTGTGGTCTAGTGGTTAGGATTCGG	1	G	T	25	44680	245.832	0	0	0	0	TRUE
t00000014	TCCCTGTGGTCTAGTGGTTAGGATTCGG	2	A	C	27	44680	368.748	0	0	0	0	TRUE
t00000014	TCCCTGTGGTCTAGTGGTTAGGATTCGG	2	G	C	10	44680	215.103	0	0	0	0	TRUE
t00000014	TCCCTGTGGTCTAGTGGTTAGGATTCGG	2	T	C	19	44680	1167.7	0	0	0	0	TRUE
t00000014	TCCCTGTGGTCTAGTGGTTAGGATTCGG	3	A	C	22	44680	491.664	0	0	0	0	TRUE
t00000014	TCCCTGTGGTCTAGTGGTTAGGATTCGG	3	G	C	4	44680	122.916	0	0	9.93064e-240	1.06353e-237	TRUE
t00000014	TCCCTGTGGTCTAGTGGTTAGGATTCGG	3	T	C	11	44680	737.497	0	0	0	0	TRUE
t00000014	TCCCTGTGGTCTAGTGGTTAGGATTCGG	4	A	C	20	44680	460.935	0	0	0	0	TRUE
t00000014	TCCCTGTGGTCTAGTGGTTAGGATTCGG	4	G	C	0	44680	215.103	0	0	0	0	TRUE
t00000014	TCCCTGTGGTCTAGTGGTTAGGATTCGG	4	T	C	3	44680	1014.06	0	0	0	0	TRUE
t00000014	TCCCTGTGGTCTAGTGGTTAGGATTCGG	5	A	T	5	44680	399.477	0	0	0	0	TRUE
t00000014	TCCCTGTGGTCTAGTGGTTAGGATTCGG	5	C	T	28	44680	1014.06	0	0	0	0	TRUE
t00000014	TCCCTGTGGTCTAGTGGTTAGGATTCGG	5	G	T	0	44680	1259.89	0	0	0	0	TRUE
t00000014	TCCCTGTGGTCTAGTGGTTAGGATTCGG	6	A	G	6	44680	860.413	0	0	0	0	TRUE
t00000014	TCCCTGTGGTCTAGTGGTTAGGATTCGG	6	C	G	9	44680	307.29	0	0	0	0	TRUE
t00000014	TCCCTGTGGTCTAGTGGTTAGGATTCGG	6	T	G	21	44680	307.29	0	0	0	0	TRUE
t00000014	TCCCTGTGGTCTAGTGGTTAGGATTCGG	7	A	T	8	44680	430.206	0	0	0	0	TRUE
t00000014	TCCCTGTGGTCTAGTGGTTAGGATTCGG	7	C	T	26	44680	737.497	0	0	0	0	TRUE
t00000014	TCCCTGTGGTCTAGTGGTTAGGATTCGG	7	G	T	234	44680	1382.81	0	0	0	0	TRUE
t00000014	TCCCTGTGGTCTAGTGGTTAGGATTCGG	8	A	G	65	44680	1751.55	0	0	0	0	TRUE
t00000014	TCCCTGTGGTCTAGTGGTTAGGATTCGG	8	C	G	98	44680	2550.51	0	0	0	0	TRUE
t00000014	TCCCTGTGGTCTAGTGGTTAGGATTCGG	8	T	G	442	44680	5408.31	0	0	0	0	TRUE
t00000014	TCCCTGTGGTCTAGTGGTTAGGATTCGG	9	A	G	2	44680	614.58	0	0	0	0	TRUE
t00000014	TCCCTGTGGTCTAGTGGTTAGGATTCGG	9	C	G	3	44680	245.832	0	0	0	0	TRUE
t00000014	TCCCTGTGGTCTAGTGGTTAGGATTCGG	9	T	G	6	44680	460.935	0	0	0	0	TRUE
t00000014	TCCCTGTGGTCTAGTGGTTAGGATTCGG	10	A	T	4	44680	399.477	0	0	0	0	TRUE
t00000014	TCCCTGTGGTCTAGTGGTTAGGATTCGG	10	C	T	20	44680	798.955	0	0	0	0	TRUE
t00000014	TCCCTGTGGTCTAGTGGTTAGGATTCGG	10	G	T	55	44680	645.309	0	0	0	0	TRUE
t00000014	TCCCTGTGGTCTAGTGGTTAGGATTCGG	11	A	C	7	44680	399.477	0	0	0	0	TRUE
t00000014	TCCCTGTGGTCTAGTGGTTAGGATTCGG	11	G	C	2	44680	122.916	0	0	7.59701e-243	8.2031e-241	TRUE
t00000014	TCCCTGTGGTCTAGTGGTTAGGATTCGG	11	T	C	2	44680	921.871	0	0	0	0	TRUE
t00000014	TCCCTGTGGTCTAGTGGTTAGGATTCGG	12	A	T	10	44680	430.206	0	0	0	0	TRUE
t00000014	TCCCTGTGGTCTAGTGGTTAGGATTCGG	12	C	T	5	44680	399.477	0	0	0	0	TRUE
t00000014	TCCCTGTGGTCTAGTGGTTAGGATTCGG	12	G	T	5	44680	338.019	0	0	0	0	TRUE
t00000014	TCCCTGTGGTCTAGTGGTTAGGATTCGG	13	C	A	12	44680	338.019	0	0	0	0	TRUE
t00000014	TCCCTGTGGTCTAGTGGTTAGGATTCGG	13	G	A	6	44680	491.664	0	0	0	0	TRUE
t00000014	TCCCTGTGGTCTAGTGGTTAGGATTCGG	13	T	A	7	44680	460.935	0	0	0	0	TRUE
t00000014	TCCCTGTGGTCTAGTGGTTAGGATTCGG	14	A	G	7	44680	768.226	0	0	0	0	TRUE
t00000014	TCCCTGTGGTCTAGTGGTTAGGATTCGG	14	C	G	2	44680	153.645	0	0	1.1851e-304	1.47987e-302	TRUE
t00000014	TCCCTGTGGTCTAGTGGTTAGGATTCGG	14	T	G	11	44680	307.29	0	0	0	0	TRUE
t00000014	TCCCTGTGGTCTAGTGGTTAGGATTCGG	15	A	T	11	44680	829.684	0	0	0	0	TRUE
t00000014	TCCCTGTGGTCTAGTGGTTAGGATTCGG	15	C	T	16	44680	983.329	0	0	0	0	TRUE
t00000014	TCCCTGTGGTCTAGTGGTTAGGATTCGG	15	G	T	172	44680	1505.72	0	0	0	0	TRUE
t00000014	TCCCTGTGGTCTAGTGGTTAGGATTCGG	16	A	G	126	44680	768.226	0	0	0	0	TRUE
t00000014	TCCCTGTGGTCTAGTGGTTAGGATTCGG	16	C	G	0	44680	338.019	0	0	0	0	TRUE
t00000014	TCCCTGTGGTCTAGTGGTTAGGATTCGG	16	T	G	10	44680	307.29	0	0	0	0	TRUE
t00000014	TCCCTGTGGTCTAGTGGTTAGGATTCGG	17	A	G	1	44680	768.226	0	0	0	0	TRUE
t00000014	TCCCTGTGGTCTAGTGGTTAGGATTCGG	17	C	G	3	44680	245.832	0	0	0	0	TRUE
t00000014	TCCCTGTGGTCTAGTGGTTAGGATTCGG	17	T	G	9	44680	399.477	0	0	0	0	TRUE
t00000014	TCCCTGTGGTCTAGTGGTTAGGATTCGG	18	A	T	11	44680	430.206	0	0	0	0	TRUE
t00000014	TCCCTGTGGTCTAGTGGTTAGGATTCGG	18	C	T	19	44680	522.393	0	0	0	0	TRUE
t00000014	TCCCTGTGGTCTAGTGGTTAGGATTCGG	18	G	T	161	44680	645.309	0	0	0	0	TRUE
t00000014	TCCCTGTGGTCTAGTGGTTAGGATTCGG	19	A	T	0	44680	338.019	0	0	0	0	TRUE
t00000014	TCCCTGTGGTCTAGTGGTTAGGATTCGG	19	C	T	14	44680	706.768	0	0	0	0	TRUE
t00000014	TCCCTGTGGTCTAGTGGTTAGGATTCGG	19	G	T	0	44680	276.561	0	0	0	0	TRUE
t00000014	TCCCTGTGGTCTAGTGGTTAGGATTCGG	20	C	A	1	44680	276.561	0	0	0	0	TRUE
t00000014	TCCCTGTGGTCTAGTGGTTAGGATTCGG	20	G	A	12	44680	460.935	0	0	0	0	TRUE
t00000014	TCCCTGTGGTCTAGTGGTTAGGATTCGG	20	T	A	0	44680	399.477	0	0	0	0	TRUE
t00000014	TCCCTGTGGTCTAGTGGTTAGGATTCGG	21	A	G	8	44680	1597.91	0	0	0	0	TRUE
t00000014	TCCCTGTGGTCTAGTGGTTAGGATTCGG	21	C	G	2	44680	276.561	0	0	0	0	TRUE
t00000014	TCCCTGTGGTCTAGTGGTTAGGATTCGG	21	T	G	9	44680	645.309	0	0	0	0	TRUE
t00000014	TCCCTGTGGTCTAGTGGTTAGGATTCGG	22	A	G	38	44680	460.935	0	0	0	0	TRUE
t00000014	TCCCTGTGGTCTAGTGGTTAGGATTCGG	22	C	G	1	44680	245.832	0	0	0	0	TRUE
t00000014	TCCCTGTGGTCTAGTGGTTAGGATTCGG	22	T	G	15	44680	768.226	0	0	0	0	TRUE
t00000014	TCCCTGTGGTCTAGTGGTTAGGATTCGG	23	C	A	2	44680	921.871	0	0	0	0	TRUE
t00000014	TCCCTGTGGTCTAGTGGTTAGGATTCGG	23	G	A	32	44680	2028.12	0	0	0	0	TRUE
t00000014	TCCCTGTGGTCTAGTGGTTAGGATTCGG	23	T	A	5	44680	768.226	0	0	0	0	TRUE
t00000014	TCCCTGTGGTCTAGTGGTTAGGATTCGG	24	A	T	1	44680	1259.89	0	0	0	0	TRUE
t00000014	TCCCTGTGGTCTAGTGGTTAGGATTCGG	24	C	T	11	44680	737.497	0	0	0	0	TRUE
t00000014	TCCCTGTGGTCTAGTGGTTAGGATTCGG	24	G	T	0	44680	768.226	0	0	0	0	TRUE
t00000014	TCCCTGTGGTCTAGTGGTTAGGATTCGG	25	A	T	3	44680	338.019	0	0	0	0	TRUE
t00000014	TCCCTGTGGTCTAGTGGTTAGGATTCGG	25	C	T	6	44680	460.935	0	0	0	0	TRUE
t00000014	TCCCTGTGGTCTAGTGGTTAGGATTCGG	25	G	T	0	44680	122.916	0	0	1e-246	1.09254e-244	TRUE
t00000014	TCCCTGTGGTCTAGTGGTTAGGATTCGG	26	A	C	17	44680	1628.64	0	0	0	0	TRUE
t00000014	TCCCTGTGGTCTAGTGGTTAGGATTCGG	26	G	C	6	44680	522.393	0	0	0	0	TRUE
t00000014	TCCCTGTGGTCTAGTGGTTAGGATTCGG	26	T	C	15	44680	2489.05	0	0	0	0	TRUE
t00000014	TCCCTGTGGTCTAGTGGTTAGGATTCGG	27	A	G	12	44680	1014.06	0	0	0	0	TRUE
t00000014	TCCCTGTGGTCTAGTGGTTAGGATTCGG	27	C	G	19	44680	860.413	0	0	0	0	TRUE
t00000014	TCCCTGTGGTCTAGTGGTTAGGATTCGG	27	T	G	109	44680	1413.54	0	0	0	0	TRUE
t00000014	TCCCTGTGGTCTAGTGGTTAGGATTCGG	28	A	G	40	44680	1259.89	0	0	0	0	TRUE
t00000014	TCCCTGTGGTCTAGTGGTTAGGATTCGG	28	C	G	378	44680	952.6	0	0	0	0	TRUE
t00000014	TCCCTGTGGTCTAGTGGTTAGGATTCGG	28	T	G	52	44680	1597.91	0	0	0	0	TRUE
t00000015	TCCCTGTGGTCTAGTGGTTAGGATTCGGC	1	A	T	15	42332	1079.5	0	0	0	0	TRUE
t00000015	TCCCTGTGGTCTAGTGGTTAGGATTCGGC	1	C	T	55	42332	5937.28	0	0	0	0	TRUE
t00000015	TCCCTGTGGTCTAGTGGTTAGGATTCGGC	1	G	T	27	42332	231.322	0	0	0	0	TRUE
t00000015	TCCCTGTGGTCTAGTGGTTAGGATTCGGC	2	A	C	28	42332	346.984	0	0	0	0	TRUE
t00000015	TCCCTGTGGTCTAGTGGTTAGGATTCGGC	2	G	C	7	42332	192.769	0	0	0	0	TRUE
t00000015	TCCCTGTGGTCTAGTGGTTAGGATTCGGC	2	T	C	20	42332	1156.61	0	0	0	0	TRUE
t00000015	TCCCTGTGGTCTAGTGGTTAGGATTCGGC	3	A	C	18	42332	424.091	0	0	0	0	TRUE
t00000015	TCCCTGTGGTCTAGTGGTTAGGATTCGGC	3	G	C	0	42332	115.661	0	0	1e-232	1.04951e-230	TRUE
t00000015	TCCCTGTGGTCTAGTGGTTAGGATTCGGC	3	T	C	3	42332	771.075	0	0	0	0	TRUE
t00000015	TCCCTGTGGTCTAGTGGTTAGGATTCGGC	4	A	C	16	42332	462.645	0	0	0	0	TRUE
t00000015	TCCCTGTGGTCTAGTGGTTAGGATTCGGC	4	G	C	0	42332	192.769	0	0	0	0	TRUE
t00000015	TCCCTGTGGTCTAGTGGTTAGGATTCGGC	4	T	C	1	42332	848.182	0	0	0	0	TRUE
t00000015	TCCCTGTGGTCTAGTGGTTAGGATTCGGC	5	A	T	1	42332	424.091	0	0	0	0	TRUE
t00000015	TCCCTGTGGTCTAGTGGTTAGGATTCGGC	5	C	T	10	42332	809.628	0	0	0	0	TRUE
t00000015	TCCCTGTGGTCTAGTGGTTAGGATTCGGC	5	G	T	1	42332	925.29	0	0	0	0	TRUE
t00000015	TCCCTGTGGTCTAGTGGTTAGGATTCGGC	6	A	G	6	42332	925.29	0	0	0	0	TRUE
t00000015	TCCCTGTGGTCTAGTGGTTAGGATTCGGC	6	C	G	1	42332	346.984	0	0	0	0	TRUE
t00000015	TCCCTGTGGTCTAGTGGTTAGGATTCGGC	6	T	G	29	42332	308.43	0	0	0	0	TRUE
t00000015	TCCCTGTGGTCTAGTGGTTAGGATTCGGC	7	A	T	7	42332	462.645	0	0	0	0	TRUE
t00000015	TCCCTGTGGTCTAGTGGTTAGGATTCGGC	7	C	T	11	42332	578.306	0	0	0	0	TRUE
t00000015	TCCCTGTGGTCTAGTGGTTAGGATTCGGC	7	G	T	190	42332	1195.17	0	0	0	0	TRUE
t00000015	TCCCTGTGGTCTAGTGGTTAGGATTCGGC	8	A	G	87	42332	1657.81	0	0	0	0	TRUE
t00000015	TCCCTGTGGTCTAGTGGTTAGGATTCGGC	8	C	G	88	42332	2428.89	0	0	0	0	TRUE
t00000015	TCCCTGTGGTCTAGTGGTTAGGATTCGGC	8	T	G	388	42332	4125.25	0	0	0	0	TRUE
t00000015	TCCCTGTGGTCTAGTGGTTAGGATTCGGC	9	A	G	0	42332	616.86	0	0	0	0	TRUE
t00000015	TCCCTGTGGTCTAGTGGTTAGGATTCGGC	9	C	G	5	42332	231.322	0	0	0	0	TRUE
t00000015	TCCCTGTGGTCTAGTGGTTAGGATTCGGC	9	T	G	9	42332	462.645	0	0	0	0	TRUE
t00000015	TCCCTGTGGTCTAGTGGTTAGGATTCGGC	10	A	T	4	42332	346.984	0	0	0	0	TRUE
t00000015	TCCCTGTGGTCTAGTGGTTAGGATTCGGC	10	C	T	10	42332	809.628	0	0	0	0	TRUE
t00000015	TCCCTGTGGTCTAGTGGTTAGGATTCGGC	10	G	T	11	42332	462.645	0	0	0	0	TRUE
t00000015	TCCCTGTGGTCTAGTGGTTAGGATTCGGC	11	A	C	18	42332	346.984	0	0	0	0	TRUE
t00000015	TCCCTGTGGTCTAGTGGTTAGGATTCGGC	11	G	C	1	42332	115.661	0	0	1.1584e-230	1.20849e-228	TRUE
t00000015	TCCCTGTGGTCTAGTGGTTAGGATTCGGC	11	T	C	1	42332	886.736	0	0	0	0	TRUE
t00000015	TCCCTGTGGTCTAGTGGTTAGGATTCGGC	12	A	T	6	42332	462.645	0	0	0	0	TRUE
t00000015	TCCCTGTGGTCTAGTGGTTAGGATTCGGC	12	C	T	9	42332	424.091	0	0	0	0	TRUE
t00000015	TCCCTGTGGTCTAGTGGTTAGGATTCGGC	12	G	T	4	42332	346.984	0	0	0	0	TRUE
t00000015	TCCCTGTGGTCTAGTGGTTAGGATTCGGC	13	C	A	1	42332	385.537	0	0	0	0	TRUE
t00000015	TCCCTGTGGTCTAGTGGTTAGGATTCGGC	13	G	A	10	42332	501.199	0	0	0	0	TRUE
t00000015	TCCCTGTGGTCTAGTGGTTAGGATTCGGC	13	T	A	7	42332	424.091	0	0	0	0	TRUE
t00000015	TCCCTGTGGTCTAGTGGTTAGGATTCGGC	14	A	G	7	42332	732.521	0	0	0	0	TRUE
t00000015	TCCCTGTGGTCTAGTGGTTAGGATTCGGC	14	C	G	1	42332	154.215	0	0	1.5346e-306	1.92089e-304	TRUE
t00000015	TCCCTGTGGTCTAGTGGTTAGGATTCGGC	14	T	G	9	42332	346.984	0	0	0	0	TRUE
t00000015	TCCCTGTGGTCTAGTGGTTAGGATTCGGC	15	A	T	4	42332	655.413	0	0	0	0	TRUE
t00000015	TCCCTGTGGTCTAGTGGTTAGGATTCGGC	15	C	T	13	42332	886.736	0	0	0	0	TRUE
t00000015	TCCCTGTGGTCTAGTGGTTAGGATTCGGC	15	G	T	75	42332	1118.06	0	0	0	0	TRUE
t00000015	TCCCTGTGGTCTAGTGGTTAGGATTCGGC	16	A	G	116	42332	886.736	0	0	0	0	TRUE
t00000015	TCCCTGTGGTCTAGTGGTTAGGATTCGGC	16	C	G	0	42332	346.984	0	0	0	0	TRUE
t00000015	TCCCTGTGGTCTAGTGGTTAGGATTCGGC	16	T	G	12	42332	308.43	0	0	0	0	TRUE
t00000015	TCCCTGTGGTCTAGTGGTTAGGATTCGGC	17	A	G	0	42332	848.182	0	0	0	0	TRUE
t00000015	TCCCTGTGGTCTAGTGGTTAGGATTCGGC	17	C	G	1	42332	231.322	0	0	0	0	TRUE
t00000015	TCCCTGTGGTCTAGTGGTTAGGATTCGGC	17	T	G	12	42332	424.091	0	0	0	0	TRUE
t00000015	TCCCTGTGGTCTAGTGGTTAGGATTCGGC	18	A	T	3	42332	424.091	0	0	0	0	TRUE
t00000015	TCCCTGTGGTCTAGTGGTTAGGATTCGGC	18	C	T	4	42332	501.199	0	0	0	0	TRUE
t00000015	TCCCTGTGGTCTAGTGGTTAGGATTCGGC	18	G	T	44	42332	462.645	0	0	0	0	TRUE
t00000015	TCCCTGTGGTCTAGTGGTTAGGATTCGGC	19	A	T	0	42332	385.537	0	0	0	0	TRUE
t00000015	TCCCTGTGGTCTAGTGGTTAGGATTCGGC	19	C	T	18	42332	655.413	0	0	0	0	TRUE
t00000015	TCCCTGTGGTCTAGTGGTTAGGATTCGGC	19	G	T	0	42332	192.769	0	0	0	0	TRUE
t00000015	TCCCTGTGGTCTAGTGGTTAGGATTCGGC	20	C	A	1	42332	346.984	0	0	0	0	TRUE
t00000015	TCCCTGTGGTCTAGTGGTTAGGATTCGGC	20	G	A	8	42332	424.091	0	0	0	0	TRUE
t00000015	TCCCTGTGGTCTAGTGGTTAGGATTCGGC	20	T	A	0	42332	462.645	0	0	0	0	TRUE
t00000015	TCCCTGTGGTCTAGTGGTTAGGATTCGGC	21	A	G	4	42332	1387.93	0	0	0	0	TRUE
t00000015	TCCCTGTGGTCTAGTGGTTAGGATTCGGC	21	C	G	2	42332	308.43	0	0	0	0	TRUE
t00000015	TCCCTGTGGTCTAGTGGTTAGGATTCGGC	21	T	G	7	42332	693.967	0	0	0	0	TRUE
t00000015	TCCCTGTGGTCTAGTGGTTAGGATTCGGC	22	A	G	9	42332	501.199	0	0	0	0	TRUE
t00000015	TCCCTGTGGTCTAGTGGTTAGGATTCGGC	22	C	G	1	42332	308.43	0	0	0	0	TRUE
t00000015	TCCCTGTGGTCTAGTGGTTAGGATTCGGC	22	T	G	25	42332	693.967	0	0	0	0	TRUE
t00000015	TCCCTGTGGTCTAGTGGTTAGGATTCGGC	23	C	A	6	42332	886.736	0	0	0	0	TRUE
t00000015	TCCCTGTGGTCTAGTGGTTAGGATTCGGC	23	G	A	13	42332	1734.92	0	0	0	0	TRUE
t00000015	TCCCTGTGGTCTAGTGGTTAGGATTCGGC	23	T	A	1	42332	693.967	0	0	0	0	TRUE
t00000015	TCCCTGTGGTCTAGTGGTTAGGATTCGGC	24	A	T	1	42332	1156.61	0	0	0	0	TRUE
t00000015	TCCCTGTGGTCTAGTGGTTAGGATTCGGC	24	C	T	25	42332	771.075	0	0	0	0	TRUE
t00000015	TCCCTGTGGTCTAGTGGTTAGGATTCGGC	24	G	T	3	42332	771.075	0	0	0	0	TRUE
t00000015	TCCCTGTGGTCTAGTGGTTAGGATTCGGC	25	A	T	0	42332	424.091	0	0	0	0	TRUE
t00000015	TCCCTGTGGTCTAGTGGTTAGGATTCGGC	25	C	T	4	42332	539.752	0	0	0	0	TRUE
t00000015	TCCCTGTGGTCTAGTGGTTAGGATTCGGC	25	G	T	0	42332	115.661	0	0	1e-232	1.04951e-230	TRUE
t00000015	TCCCTGTGGTCTAGTGGTTAGGATTCGGC	26	A	C	20	42332	1619.26	0	0	0	0	TRUE
t00000015	TCCCTGTGGTCTAGTGGTTAGGATTCGGC	26	G	C	5	42332	424.091	0	0	0	0	TRUE
t00000015	TCCCTGTGGTCTAGTGGTTAGGATTCGGC	26	T	C	24	42332	1812.03	0	0	0	0	TRUE
t00000015	TCCCTGTGGTCTAGTGGTTAGGATTCGGC	27	A	G	10	42332	1040.95	0	0	0	0	TRUE
t00000015	TCCCTGTGGTCTAGTGGTTAGGATTCGGC	27	C	G	24	42332	809.628	0	0	0	0	TRUE
t00000015	TCCCTGTGGTCTAGTGGTTAGGATTCGGC	27	T	G	40	42332	1310.83	0	0	0	0	TRUE
t00000015	TCCCTGTGGTCTAGTGGTTAGGATTCGGC	28	A	G	1682	42332	771.075	0	0	0	0	TRUE
t00000015	TCCCTGTGGTCTAGTGGTTAGGATTCGGC	28	C	G	134	42332	462.645	0	0	0	0	TRUE
t00000015	TCCCTGTGGTCTAGTGGTTAGGATTCGGC	28	T	G	44	42332	1657.81	0	0	0	0	TRUE
t00000015	TCCCTGTGGTCTAGTGGTTAGGATTCGGC	29	A	C	43	42332	4048.14	0	0	0	0	TRUE
t00000015	TCCCTGTGGTCTAGTGGTTAGGATTCGGC	29	G	C	38	42332	2004.79	0	0	0	0	TRUE
t00000015	TCCCTGTGGTCTAGTGGTTAGGATTCGGC	29	T	C	48	42332	2081.9	0	0	0	0	TRUE
t00000016	TCCCACATGGTCTAGCGGTTAGGATTCCTG	6	T	C	2859	33952	11317.3	0	0	0	0	TRUE
t00000018	GCATTTGTGGTTCAGTGGTAGAATTCTCGC	5	G	T	22291	33442	5901.53	0	0	0	0	TRUE
t00000018	GCATTTGTGGTTCAGTGGTAGAATTCTCGC	6	G	T	980179	33442	33442	0	0	0	0	TRUE
t00000018	GCATTTGTGGTTCAGTGGTAGAATTCTCGC	15	A	G	1692	33442	3934.35	0	0	0	0	TRUE
t00000018	GCATTTGTGGTTCAGTGGTAGAATTCTCGC	28	T	C	224	33442	1967.18	0	0	0	0	TRUE
t00000019	GTTTCCGTAGTGTAGTGGTTATCACGTTC	6	T	C	7	32533	3827.41	0	0	0	0	TRUE
t00000019	GTTTCCGTAGTGTAGTGGTTATCACGTTC	7	C	G	50	32533	1913.71	0	0	0	0	TRUE
t00000019	GTTTCCGTAGTGTAGTGGTTATCACGTTC	20	C	T	2257	32533	7654.82	0	0	0	0	TRUE
t00000019	GTTTCCGTAGTGTAGTGGTTATCACGTTC	22	G	T	0	32533	1913.71	0	0	0	0	TRUE
t00000019	GTTTCCGTAGTGTAGTGGTTATCACGTTC	24	G	A	4	32533	1913.71	0	0	0	0	TRUE
t00000019	GTTTCCGTAGTGTAGTGGTTATCACGTTC	26	A	G	2191	32533	1913.71	0	0	0	0	TRUE
t00000019	GTTTCCGTAGTGTAGTGGTTATCACGTTC	27	C	T	2590	32533	11482.2	0	0	0	0	TRUE
t00000020	GCATTGGTGGTTCAGTGGTAGAATTCTCGCCT	5	G	T	2522	28980	5796	0	0	0	0	TRUE
t00000020	GCATTGGTGGTTCAGTGGTAGAATTCTCGCCT	9	A	G	21	28980	2898	0	0	0	0	TRUE
t00000020	GCATTGGTGGTTCAGTGGTAGAATTCTCGCCT	15	A	G	59	28980	5796	0	0	0	0	TRUE
t00000020	GCATTGGTGGTTCAGTGGTAGAATTCTCGCCT	28	T	C	9	28980	1449	0	0	0	0	TRUE
t00000020	GCATTGGTGGTTCAGTGGTAGAATTCTCGCCT	29	A	G	12	28980	1449	0	0	0	0	TRUE
t00000021	GCATGGGTGGTTCAGTGGTAGAATTCTC	5	T	G	216574	28262	21981.6	0	0	0	0	TRUE
t00000021	GCATGGGTGGTTCAGTGGTAGAATTCTC	15	A	G	29	28262	3140.22	0	0	0	0	TRUE
t00000021	GCATGGGTGGTTCAGTGGTAGAATTCTC	28	T	C	54	28262	1570.11	0	0	0	0	TRUE
t00000022	GCATTGGTGGTTCAGTGGTAGAATTCT	5	G	T	13225	24787	4957.4	0	0	0	0	TRUE
t00000022	GCATTGGTGGTTCAGTGGTAGAATTCT	9	A	G	10	24787	2478.7	0	0	0	0	TRUE
t00000022	GCATTGGTGGTTCAGTGGTAGAATTCT	15	A	G	7	24787	4957.4	0	0	0	0	TRUE
t00000024	TCCCACATGGTCTAGCGGTTAGGATTCCT	6	T	C	8658	21373	7124.33	0	0	0	0	TRUE
t00000025	TCCCACATGGTCTAGCGGTTAGGATTCCTGG	6	T	C	7057	21088	7029.33	0	0	0	0	TRUE
t00000027	GCATGTGGTTCAGTGGTAGAATTCTCGC	1	A	G	17	19648	685.965	0	0	0	0	TRUE
t00000027	GCATGTGGTTCAGTGGTAGAATTCTCGC	1	C	G	1951	19648	636.968	0	0	0	0	TRUE
t00000027	GCATGTGGTTCAGTGGTAGAATTCTCGC	1	T	G	9	19648	342.983	0	0	0	0	TRUE
t00000027	GCATGTGGTTCAGTGGTAGAATTCTCGC	2	A	C	1975	19648	1028.95	0	0	0	0	TRUE
t00000027	GCATGTGGTTCAGTGGTAGAATTCTCGC	2	G	C	1	19648	244.988	0	0	0	0	TRUE
t00000027	GCATGTGGTTCAGTGGTAGAATTCTCGC	2	T	C	2	19648	440.978	0	0	0	0	TRUE
t00000027	GCATGTGGTTCAGTGGTAGAATTCTCGC	3	C	A	2	19648	293.985	0	0	0	0	TRUE
t00000027	GCATGTGGTTCAGTGGTAGAATTCTCGC	3	G	A	0	19648	244.988	0	0	0	0	TRUE
t00000027	GCATGTGGTTCAGTGGTAGAATTCTCGC	3	T	A	1989	19648	930.953	0	0	0	0	TRUE
t00000027	GCATGTGGTTCAGTGGTAGAATTCTCGC	4	A	T	1	19648	244.988	0	0	0	0	TRUE
t00000027	GCATGTGGTTCAGTGGTAGAATTCTCGC	4	C	T	5	19648	146.993	0	0	6.0187e-286	7.16845e-284	TRUE
t00000027	GCATGTGGTTCAGTGGTAGAATTCTCGC	4	G	T	5	19648	440.978	0	0	0	0	TRUE
t00000027	GCATGTGGTTCAGTGGTAGAATTCTCGC	5	A	G	6	19648	195.99	0	0	0	0	TRUE
t00000027	GCATGTGGTTCAGTGGTAGAATTCTCGC	5	C	G	0	19648	146.993	0	0	1e-294	1.21778e-292	TRUE
t00000027	GCATGTGGTTCAGTGGTAGAATTCTCGC	5	T	G	978	19648	587.97	0	0	0	0	TRUE
t00000027	GCATGTGGTTCAGTGGTAGAATTCTCGC	6	A	T	6	19648	293.985	0	0	0	0	TRUE
t00000027	GCATGTGGTTCAGTGGTAGAATTCTCGC	6	C	T	3	19648	391.98	0	0	0	0	TRUE
t00000027	GCATGTGGTTCAGTGGTAGAATTCTCGC	6	G	T	994	19648	636.968	0	0	0	0	TRUE
t00000027	GCATGTGGTTCAGTGGTAGAATTCTCGC	7	A	G	34	19648	440.978	0	0	0	0	TRUE
t00000027	GCATGTGGTTCAGTGGTAGAATTCTCGC	7	C	G	22	19648	244.988	0	0	0	0	TRUE
t00000027	GCATGTGGTTCAGTGGTAGAATTCTCGC	7	T	G	957	19648	636.968	0	0	0	0	TRUE
t00000027	GCATGTGGTTCAGTGGTAGAATTCTCGC	8	A	G	5	19648	244.988	0	0	0	0	TRUE
t00000027	GCATGTGGTTCAGTGGTAGAATTCTCGC	8	C	G	1	19648	48.9975	0	0	4.951e-97	3.04291e-95	TRUE
t00000027	GCATGTGGTTCAGTGGTAGAATTCTCGC	8	T	G	5	19648	195.99	0	0	0	0	TRUE
t00000027	GCATGTGGTTCAGTGGTAGAATTCTCGC	9	A	T	2	19648	146.993	0	0	1.08081e-290	1.30107e-288	TRUE
t00000027	GCATGTGGTTCAGTGGTAGAATTCTCGC	9	C	T	1	19648	391.98	0	0	0	0	TRUE
t00000027	GCATGTGGTTCAGTGGTAGAATTCTCGC	9	G	T	47	19648	293.985	0	0	0	0	TRUE
t00000027	GCATGTGGTTCAGTGGTAGAATTCTCGC	10	A	T	0	19648	342.983	0	0	0	0	TRUE
t00000027	GCATGTGGTTCAGTGGTAGAATTCTCGC	10	C	T	3	19648	244.988	0	0	0	0	TRUE
t00000027	GCATGTGGTTCAGTGGTAGAATTCTCGC	10	G	T	2	19648	146.993	0	0	1.08081e-290	1.30107e-288	TRUE
t00000027	GCATGTGGTTCAGTGGTAGAATTCTCGC	11	A	C	0	19648	97.995	0	0	1e-196	9.4085e-195	TRUE
t00000027	GCATGTGGTTCAGTGGTAGAATTCTCGC	11	G	C	2	19648	48.9975	0	0	1.25013e-95	7.62082e-94	TRUE
t00000027	GCATGTGGTTCAGTGGTAGAATTCTCGC	11	T	C	4	19648	391.98	0	0	0	0	TRUE
t00000027	GCATGTGGTTCAGTGGTAGAATTCTCGC	12	C	A	0	19648	195.99	0	0	0	0	TRUE
t00000027	GCATGTGGTTCAGTGGTAGAATTCTCGC	12	G	A	8	19648	146.993	0	0	6.34895e-282	7.4993e-280	TRUE
t00000027	GCATGTGGTTCAGTGGTAGAATTCTCGC	12	T	A	1	19648	146.993	0	0	1.4653e-292	1.77617e-290	TRUE
t00000027	GCATGTGGTTCAGTGGTAGAATTCTCGC	13	A	G	612	19648	2596.87	0	0	0	0	TRUE
t00000027	GCATGTGGTTCAGTGGTAGAATTCTCGC	13	C	G	3	19648	146.993	0	0	5.35035e-289	6.41618e-287	TRUE
t00000027	GCATGTGGTTCAGTGGTAGAATTCTCGC	13	T	G	3	19648	146.993	0	0	5.35035e-289	6.41618e-287	TRUE
t00000027	GCATGTGGTTCAGTGGTAGAATTCTCGC	14	A	T	1	19648	244.988	0	0	0	0	TRUE
t00000027	GCATGTGGTTCAGTGGTAGAATTCTCGC	14	C	T	4	19648	391.98	0	0	0	0	TRUE
t00000027	GCATGTGGTTCAGTGGTAGAATTCTCGC	14	G	T	12	19648	391.98	0	0	0	0	TRUE
t00000027	GCATGTGGTTCAGTGGTAGAATTCTCGC	15	A	G	6	19648	342.983	0	0	0	0	TRUE
t00000027	GCATGTGGTTCAGTGGTAGAATTCTCGC	15	C	G	1	19648	195.99	0	0	0	0	TRUE
t00000027	GCATGTGGTTCAGTGGTAGAATTCTCGC	15	T	G	6	19648	244.988	0	0	0	0	TRUE
t00000027	GCATGTGGTTCAGTGGTAGAATTCTCGC	16	A	G	0	19648	391.98	0	0	0	0	TRUE
t00000027	GCATGTGGTTCAGTGGTAGAATTCTCGC	16	C	G	1	19648	97.995	0	0	9.802e-195	9.18374e-193	TRUE
t00000027	GCATGTGGTTCAGTGGTAGAATTCTCGC	16	T	G	7	19648	97.995	0	0	2.12296e-186	1.93711e-184	TRUE
t00000027	GCATGTGGTTCAGTGGTAGAATTCTCGC	17	A	T	4	19648	636.968	0	0	0	0	TRUE
t00000027	GCATGTGGTTCAGTGGTAGAATTCTCGC	17	C	T	13	19648	293.985	0	0	0	0	TRUE
t00000027	GCATGTGGTTCAGTGGTAGAATTCTCGC	17	G	T	8	19648	391.98	0	0	0	0	TRUE
t00000027	GCATGTGGTTCAGTGGTAGAATTCTCGC	18	G	A	0	19648	195.99	0	0	0	0	TRUE
t00000027	GCATGTGGTTCAGTGGTAGAATTCTCGC	18	T	A	1	19648	97.995	0	0	9.802e-195	9.18374e-193	TRUE
t00000027	GCATGTGGTTCAGTGGTAGAATTCTCGC	19	A	G	2	19648	244.988	0	0	0	0	TRUE
t00000027	GCATGTGGTTCAGTGGTAGAATTCTCGC	19	C	G	2	19648	195.99	0	0	0	0	TRUE
t00000027	GCATGTGGTTCAGTGGTAGAATTCTCGC	19	T	G	9	19648	391.98	0	0	0	0	TRUE
t00000027	GCATGTGGTTCAGTGGTAGAATTCTCGC	20	C	A	1	19648	195.99	0	0	0	0	TRUE
t00000027	GCATGTGGTTCAGTGGTAGAATTCTCGC	20	G	A	3	19648	244.988	0	0	0	0	TRUE
t00000027	GCATGTGGTTCAGTGGTAGAATTCTCGC	20	T	A	1	19648	48.9975	0	0	4.951e-97	3.04291e-95	TRUE
t00000027	GCATGTGGTTCAGTGGTAGAATTCTCGC	21	C	A	0	19648	342.983	0	0	0	0	TRUE
t00000027	GCATGTGGTTCAGTGGTAGAATTCTCGC	21	G	A	0	19648	146.993	0	0	1e-294	1.21778e-292	TRUE
t00000027	GCATGTGGTTCAGTGGTAGAATTCTCGC	21	T	A	0	19648	97.995	0	0	1e-196	9.4085e-195	TRUE
t00000027	GCATGTGGTTCAGTGGTAGAATTCTCGC	22	A	T	2	19648	391.98	0	0	0	0	TRUE
t00000027	GCATGTGGTTCAGTGGTAGAATTCTCGC	22	C	T	2	19648	146.993	0	0	1.08081e-290	1.30107e-288	TRUE
t00000027	GCATGTGGTTCAGTGGTAGAATTCTCGC	23	A	T	0	19648	195.99	0	0	0	0	TRUE
t00000027	GCATGTGGTTCAGTGGTAGAATTCTCGC	23	C	T	1	19648	244.988	0	0	0	0	TRUE
t00000027	GCATGTGGTTCAGTGGTAGAATTCTCGC	23	G	T	0	19648	391.98	0	0	0	0	TRUE
t00000027	GCATGTGGTTCAGTGGTAGAATTCTCGC	24	A	C	2	19648	391.98	0	0	0	0	TRUE
t00000027	GCATGTGGTTCAGTGGTAGAATTCTCGC	24	G	C	1	19648	97.995	0	0	9.802e-195	9.18374e-193	TRUE
t00000027	GCATGTGGTTCAGTGGTAGAATTCTCGC	24	T	C	0	19648	538.973	0	0	0	0	TRUE
t00000027	GCATGTGGTTCAGTGGTAGAATTCTCGC	25	A	T	2	19648	293.985	0	0	0	0	TRUE
t00000027	GCATGTGGTTCAGTGGTAGAATTCTCGC	25	C	T	0	19648	293.985	0	0	0	0	TRUE
t00000027	GCATGTGGTTCAGTGGTAGAATTCTCGC	25	G	T	0	19648	146.993	0	0	1e-294	1.21778e-292	TRUE
t00000027	GCATGTGGTTCAGTGGTAGAATTCTCGC	26	A	C	4	19648	97.995	0	0	4.08379e-190	3.77004e-188	TRUE
t00000027	GCATGTGGTTCAGTGGTAGAATTCTCGC	26	G	C	0	19648	146.993	0	0	1e-294	1.21778e-292	TRUE
t00000027	GCATGTGGTTCAGTGGTAGAATTCTCGC	26	T	C	0	19648	244.988	0	0	0	0	TRUE
t00000027	GCATGTGGTTCAGTGGTAGAATTCTCGC	27	A	G	120	19648	538.973	0	0	0	0	TRUE
t00000027	GCATGTGGTTCAGTGGTAGAATTCTCGC	27	C	G	2	19648	97.995	0	0	4.85249e-193	4.5356e-191	TRUE
t00000027	GCATGTGGTTCAGTGGTAGAATTCTCGC	27	T	G	11	19648	440.978	0	0	0	0	TRUE
t00000027	GCATGTGGTTCAGTGGTAGAATTCTCGC	28	A	C	16	19648	685.965	0	0	0	0	TRUE
t00000027	GCATGTGGTTCAGTGGTAGAATTCTCGC	28	G	C	1	19648	146.993	0	0	1.4653e-292	1.77617e-290	TRUE
t00000027	GCATGTGGTTCAGTGGTAGAATTCTCGC	28	T	C	10	19648	293.985	0	0	0	0	TRUE
t00000028	GCATGGGTGGTTCAGTGGTAGAATTCTCGC	5	T	G	998777	19530	15190	0	0	0	0	TRUE
t00000028	GCATGGGTGGTTCAGTGGTAGAATTCTCGC	15	A	G	1692	19530	2170	0	0	0	0	TRUE
t00000028	GCATGGGTGGTTCAGTGGTAGAATTCTCGC	28	T	C	224	19530	1085	0	0	0	0	TRUE
t00000028	GCATGGGTGGTTCAGTGGTAGAATTCTCGC	29	A	G	4611	19530	1085	0	0	0	0	TRUE
t00000030	TCCCTGGTGGTCTAGTGGTTAGGATTCGGCG	9	A	G	24	17612	1354.77	0	0	0	0	TRUE
t00000030	TCCCTGGTGGTCTAGTGGTTAGGATTCGGCG	19	C	T	4	17612	2709.54	0	0	0	0	TRUE
t00000030	TCCCTGGTGGTCTAGTGGTTAGGATTCGGCG	27	T	C	12	17612	1354.77	0	0	0	0	TRUE
t00000030	TCCCTGGTGGTCTAGTGGTTAGGATTCGGCG	30	T	C	12	17612	1354.77	0	0	0	0	TRUE
t00000031	GCATTGTGGTTCAGTGGTAGAATTCTCG	1	A	G	30	17213	265.129	0	0	0	0	TRUE
t00000031	GCATTGTGGTTCAGTGGTAGAATTCTCG	1	C	G	2	17213	244.735	0	0	0	0	TRUE
t00000031	GCATTGTGGTTCAGTGGTAGAATTCTCG	1	T	G	4	17213	265.129	0	0	0	0	TRUE
t00000031	GCATTGTGGTTCAGTGGTAGAATTCTCG	2	A	C	0	17213	244.735	0	0	0	0	TRUE
t00000031	GCATTGTGGTTCAGTGGTAGAATTCTCG	2	G	C	7	17213	122.367	0	0	9.3213e-234	9.8221e-232	TRUE
t00000031	GCATTGTGGTTCAGTGGTAGAATTCTCG	2	T	C	0	17213	285.524	0	0	0	0	TRUE
t00000031	GCATTGTGGTTCAGTGGTAGAATTCTCG	3	C	A	1	17213	285.524	0	0	0	0	TRUE
t00000031	GCATTGTGGTTCAGTGGTAGAATTCTCG	3	G	A	0	17213	142.762	0	0	1e-286	1.19193e-284	TRUE
t00000031	GCATTGTGGTTCAGTGGTAGAATTCTCG	3	T	A	0	17213	448.68	0	0	0	0	TRUE
t00000031	GCATTGTGGTTCAGTGGTAGAATTCTCG	4	A	T	0	17213	203.945	0	0	0	0	TRUE
t00000031	GCATTGTGGTTCAGTGGTAGAATTCTCG	4	C	T	1	17213	285.524	0	0	0	0	TRUE
t00000031	GCATTGTGGTTCAGTGGTAGAATTCTCG	4	G	T	1	17213	101.973	0	0	1.0198e-202	9.7346e-201	TRUE
t00000031	GCATTGTGGTTCAGTGGTAGAATTCTCG	5	A	T	3	17213	122.367	0	0	3.08388e-239	3.2982e-237	TRUE
t00000031	GCATTGTGGTTCAGTGGTAGAATTCTCG	5	C	T	4	17213	224.34	0	0	0	0	TRUE
t00000031	GCATTGTGGTTCAGTGGTAGAATTCTCG	5	G	T	23	17213	489.469	0	0	0	0	TRUE
t00000031	GCATTGTGGTTCAGTGGTAGAATTCTCG	6	A	G	7	17213	367.102	0	0	0	0	TRUE
t00000031	GCATTGTGGTTCAGTGGTAGAATTCTCG	6	C	G	1	17213	122.367	0	0	1.2178e-242	1.31315e-240	TRUE
t00000031	GCATTGTGGTTCAGTGGTAGAATTCTCG	6	T	G	8	17213	203.945	0	0	0	0	TRUE
t00000031	GCATTGTGGTTCAGTGGTAGAATTCTCG	7	A	T	7	17213	183.551	0	0	0	0	TRUE
t00000031	GCATTGTGGTTCAGTGGTAGAATTCTCG	7	C	T	7	17213	530.258	0	0	0	0	TRUE
t00000031	GCATTGTGGTTCAGTGGTAGAATTCTCG	7	G	T	27	17213	571.047	0	0	0	0	TRUE
t00000031	GCATTGTGGTTCAGTGGTAGAATTCTCG	8	A	G	33	17213	530.258	0	0	0	0	TRUE
t00000031	GCATTGTGGTTCAGTGGTAGAATTCTCG	8	C	G	35	17213	632.231	0	0	0	0	TRUE
t00000031	GCATTGTGGTTCAGTGGTAGAATTCTCG	8	T	G	62	17213	1672.35	0	0	0	0	TRUE
t00000031	GCATTGTGGTTCAGTGGTAGAATTCTCG	9	A	G	1	17213	305.918	0	0	0	0	TRUE
t00000031	GCATTGTGGTTCAGTGGTAGAATTCTCG	9	C	G	1	17213	101.973	0	0	1.0198e-202	9.7346e-201	TRUE
t00000031	GCATTGTGGTTCAGTGGTAGAATTCTCG	9	T	G	5	17213	203.945	0	0	0	0	TRUE
t00000031	GCATTGTGGTTCAGTGGTAGAATTCTCG	10	A	T	0	17213	183.551	0	0	0	0	TRUE
t00000031	GCATTGTGGTTCAGTGGTAGAATTCTCG	10	C	T	7	17213	489.469	0	0	0	0	TRUE
t00000031	GCATTGTGGTTCAGTGGTAGAATTCTCG	10	G	T	17	17213	469.075	0	0	0	0	TRUE
t00000031	GCATTGTGGTTCAGTGGTAGAATTCTCG	11	A	T	0	17213	183.551	0	0	0	0	TRUE
t00000031	GCATTGTGGTTCAGTGGTAGAATTCTCG	11	C	T	0	17213	122.367	0	0	1e-244	1.08875e-242	TRUE
t00000031	GCATTGTGGTTCAGTGGTAGAATTCTCG	11	G	T	0	17213	40.7891	0	0	1e-82	5.56517e-81	TRUE
t00000031	GCATTGTGGTTCAGTGGTAGAATTCTCG	12	A	C	6	17213	61.1836	0	0	9.40476e-115	6.46514e-113	TRUE
t00000031	GCATTGTGGTTCAGTGGTAGAATTCTCG	12	G	C	3	17213	203.945	0	0	0	0	TRUE
t00000031	GCATTGTGGTTCAGTGGTAGAATTCTCG	12	T	C	1	17213	346.707	0	0	0	0	TRUE
t00000031	GCATTGTGGTTCAGTGGTAGAATTCTCG	13	C	A	5	17213	183.551	0	0	0	0	TRUE
t00000031	GCATTGTGGTTCAGTGGTAGAATTCTCG	13	G	A	0	17213	183.551	0	0	0	0	TRUE
t00000031	GCATTGTGGTTCAGTGGTAGAATTCTCG	13	T	A	1	17213	163.156	0	0	0	0	TRUE
t00000031	GCATTGTGGTTCAGTGGTAGAATTCTCG	14	A	G	10	17213	1142.09	0	0	0	0	TRUE
t00000031	GCATTGTGGTTCAGTGGTAGAATTCTCG	14	C	G	0	17213	81.5782	0	0	1e-164	8.51658e-163	TRUE
t00000031	GCATTGTGGTTCAGTGGTAGAATTCTCG	14	T	G	9	17213	101.973	0	0	4.62011e-192	4.28781e-190	TRUE
t00000031	GCATTGTGGTTCAGTGGTAGAATTCTCG	15	A	T	3	17213	244.735	0	0	0	0	TRUE
t00000031	GCATTGTGGTTCAGTGGTAGAATTCTCG	15	C	T	6	17213	509.864	0	0	0	0	TRUE
t00000031	GCATTGTGGTTCAGTGGTAGAATTCTCG	15	G	T	18	17213	591.442	0	0	0	0	TRUE
t00000031	GCATTGTGGTTCAGTGGTAGAATTCTCG	16	A	G	9	17213	265.129	0	0	0	0	TRUE
t00000031	GCATTGTGGTTCAGTGGTAGAATTCTCG	16	C	G	0	17213	142.762	0	0	1e-286	1.19193e-284	TRUE
t00000031	GCATTGTGGTTCAGTGGTAGAATTCTCG	16	T	G	9	17213	142.762	0	0	8.57015e-273	9.92168e-271	TRUE
t00000031	GCATTGTGGTTCAGTGGTAGAATTCTCG	17	A	G	2	17213	387.496	0	0	0	0	TRUE
t00000031	GCATTGTGGTTCAGTGGTAGAATTCTCG	17	C	G	2	17213	122.367	0	0	7.47547e-241	8.03324e-239	TRUE
t00000031	GCATTGTGGTTCAGTGGTAGAATTCTCG	17	T	G	6	17213	224.34	0	0	0	0	TRUE
t00000031	GCATTGTGGTTCAGTGGTAGAATTCTCG	18	A	T	0	17213	571.047	0	0	0	0	TRUE
t00000031	GCATTGTGGTTCAGTGGTAGAATTCTCG	18	C	T	20	17213	693.415	0	0	0	0	TRUE
t00000031	GCATTGTGGTTCAGTGGTAGAATTCTCG	18	G	T	7	17213	509.864	0	0	0	0	TRUE
t00000031	GCATTGTGGTTCAGTGGTAGAATTCTCG	19	C	A	0	17213	20.3945	0	0	1e-40	3.50459e-39	TRUE
t00000031	GCATTGTGGTTCAGTGGTAGAATTCTCG	19	G	A	5	17213	163.156	0	0	9.99056565308981e-318	1.27077408377207e-315	TRUE
t00000031	GCATTGTGGTTCAGTGGTAGAATTCTCG	19	T	A	3	17213	81.5782	0	0	9.58714e-160	8.07745e-158	TRUE
t00000031	GCATTGTGGTTCAGTGGTAGAATTCTCG	20	A	G	6	17213	203.945	0	0	0	0	TRUE
t00000031	GCATTGTGGTTCAGTGGTAGAATTCTCG	20	C	G	2	17213	203.945	0	0	0	0	TRUE
t00000031	GCATTGTGGTTCAGTGGTAGAATTCTCG	20	T	G	2	17213	244.735	0	0	0	0	TRUE
t00000031	GCATTGTGGTTCAGTGGTAGAATTCTCG	21	C	A	0	17213	571.047	0	0	0	0	TRUE
t00000031	GCATTGTGGTTCAGTGGTAGAATTCTCG	21	G	A	7	17213	122.367	0	0	9.3213e-234	9.8221e-232	TRUE
t00000031	GCATTGTGGTTCAGTGGTAGAATTCTCG	21	T	A	1	17213	61.1836	0	0	6.139e-121	4.36127e-119	TRUE
t00000031	GCATTGTGGTTCAGTGGTAGAATTCTCG	22	C	A	0	17213	224.34	0	0	0	0	TRUE
t00000031	GCATTGTGGTTCAGTGGTAGAATTCTCG	22	G	A	1	17213	203.945	0	0	0	0	TRUE
t00000031	GCATTGTGGTTCAGTGGTAGAATTCTCG	22	T	A	0	17213	244.735	0	0	0	0	TRUE
t00000031	GCATTGTGGTTCAGTGGTAGAATTCTCG	23	A	T	4	17213	101.973	0	0	4.77382e-198	4.52121e-196	TRUE
t00000031	GCATTGTGGTTCAGTGGTAGAATTCTCG	23	C	T	3	17213	142.762	0	0	4.93093e-281	5.81562e-279	TRUE
t00000031	GCATTGTGGTTCAGTGGTAGAATTCTCG	23	G	T	0	17213	489.469	0	0	0	0	TRUE
t00000031	GCATTGTGGTTCAGTGGTAGAATTCTCG	24	A	T	0	17213	183.551	0	0	0	0	TRUE
t00000031	GCATTGTGGTTCAGTGGTAGAATTCTCG	24	C	T	4	17213	163.156	0	0	3.0032274348106e-319	3.83554326750156e-317	TRUE
t00000031	GCATTGTGGTTCAGTGGTAGAATTCTCG	24	G	T	0	17213	40.7891	0	0	1e-82	5.56517e-81	TRUE
t00000031	GCATTGTGGTTCAGTGGTAGAATTCTCG	25	A	C	2	17213	530.258	0	0	0	0	TRUE
t00000031	GCATTGTGGTTCAGTGGTAGAATTCTCG	25	G	C	1	17213	163.156	0	0	0	0	TRUE
t00000031	GCATTGTGGTTCAGTGGTAGAATTCTCG	25	T	C	2	17213	489.469	0	0	0	0	TRUE
t00000031	GCATTGTGGTTCAGTGGTAGAATTCTCG	26	A	T	1	17213	142.762	0	0	1.4257e-284	1.69548e-282	TRUE
t00000031	GCATTGTGGTTCAGTGGTAGAATTCTCG	26	C	T	4	17213	448.68	0	0	0	0	TRUE
t00000031	GCATTGTGGTTCAGTGGTAGAATTCTCG	26	G	T	0	17213	142.762	0	0	1e-286	1.19193e-284	TRUE
t00000031	GCATTGTGGTTCAGTGGTAGAATTCTCG	27	A	C	7	17213	652.626	0	0	0	0	TRUE
t00000031	GCATTGTGGTTCAGTGGTAGAATTCTCG	27	G	C	4	17213	305.918	0	0	0	0	TRUE
t00000031	GCATTGTGGTTCAGTGGTAGAATTCTCG	27	T	C	1	17213	469.075	0	0	0	0	TRUE
t00000031	GCATTGTGGTTCAGTGGTAGAATTCTCG	28	A	G	13	17213	1040.12	0	0	0	0	TRUE
t00000031	GCATTGTGGTTCAGTGGTAGAATTCTCG	28	C	G	13	17213	428.286	0	0	0	0	TRUE
t00000031	GCATTGTGGTTCAGTGGTAGAATTCTCG	28	T	G	39	17213	1121.7	0	0	0	0	TRUE
t00000032	GCATGGGTGGTTCAGTGGTAGAATTCTCGCC	5	T	G	397038	16866	13118	0	0	0	0	TRUE
t00000032	GCATGGGTGGTTCAGTGGTAGAATTCTCGCC	15	A	G	800	16866	1874	0	0	0	0	TRUE
t00000032	GCATGGGTGGTTCAGTGGTAGAATTCTCGCC	28	T	C	101	16866	937	0	0	0	0	TRUE
t00000032	GCATGGGTGGTTCAGTGGTAGAATTCTCGCC	29	A	G	161	16866	937	0	0	0	0	TRUE
t00000033	TCCCTGGTGGTCTAGTGGTTAGGATTCGGCGCT	9	A	G	28	15786	1214.31	0	0	0	0	TRUE
t00000033	TCCCTGGTGGTCTAGTGGTTAGGATTCGGCGCT	19	C	T	3	15786	2428.62	0	0	0	0	TRUE
t00000033	TCCCTGGTGGTCTAGTGGTTAGGATTCGGCGCT	27	T	C	13	15786	1214.31	0	0	0	0	TRUE
t00000033	TCCCTGGTGGTCTAGTGGTTAGGATTCGGCGCT	30	T	C	8	15786	1214.31	0	0	0	0	TRUE
t00000034	TCCCACATGGTCTAGCGGTTAGGATTCC	6	T	C	4974	15734	5244.67	0	0	0	0	TRUE
t00000035	TCCCACATGGTCTAGCGGTTAGGATTCCTGGTT	6	T	C	5864	14504	4834.67	0	0	0	0	TRUE
t00000037	TTTCCGTAGTGTAGTGGTTATCACGTTCGCC	5	T	C	2	14005	1647.65	0	0	0	0	TRUE
t00000037	TTTCCGTAGTGTAGTGGTTATCACGTTCGCC	6	C	G	52	14005	823.824	0	0	0	0	TRUE
t00000037	TTTCCGTAGTGTAGTGGTTATCACGTTCGCC	19	C	T	92	14005	3295.29	0	0	0	0	TRUE
t00000037	TTTCCGTAGTGTAGTGGTTATCACGTTCGCC	21	G	T	0	14005	823.824	0	0	0	0	TRUE
t00000037	TTTCCGTAGTGTAGTGGTTATCACGTTCGCC	23	G	A	0	14005	823.824	0	0	0	0	TRUE
t00000037	TTTCCGTAGTGTAGTGGTTATCACGTTCGCC	25	A	G	451	14005	823.824	0	0	0	0	TRUE
t00000037	TTTCCGTAGTGTAGTGGTTATCACGTTCGCC	26	C	T	116	14005	4942.94	0	0	0	0	TRUE
t00000038	GCATTTGTGGTTCAGTGGTAGAATTCTCGCC	5	G	T	18443	13945	2460.88	0	0	0	0	TRUE
t00000038	GCATTTGTGGTTCAGTGGTAGAATTCTCGCC	6	G	T	398357	13945	13945	0	0	0	0	TRUE
t00000038	GCATTTGTGGTTCAGTGGTAGAATTCTCGCC	15	A	G	800	13945	1640.59	0	0	0	0	TRUE
t00000038	GCATTTGTGGTTCAGTGGTAGAATTCTCGCC	28	T	C	101	13945	820.294	0	0	0	0	TRUE
t00000039	TCCCTGGTGGTCTAGTGGTTAGGATTCGGCGC	9	A	G	27	13599	1046.08	0	0	0	0	TRUE
t00000039	TCCCTGGTGGTCTAGTGGTTAGGATTCGGCGC	19	C	T	5	13599	2092.15	0	0	0	0	TRUE
t00000039	TCCCTGGTGGTCTAGTGGTTAGGATTCGGCGC	27	T	C	23	13599	1046.08	0	0	0	0	TRUE
t00000039	TCCCTGGTGGTCTAGTGGTTAGGATTCGGCGC	30	T	C	4	13599	1046.08	0	0	0	0	TRUE
t00000040	GTTTCCGTAGTGTAGTGGTTATCACGTTCG	6	T	C	5	13083	1539.18	0	0	0	0	TRUE
t00000040	GTTTCCGTAGTGTAGTGGTTATCACGTTCG	7	C	G	15	13083	769.588	0	0	0	0	TRUE
t00000040	GTTTCCGTAGTGTAGTGGTTATCACGTTCG	20	C	T	257	13083	3078.35	0	0	0	0	TRUE
t00000040	GTTTCCGTAGTGTAGTGGTTATCACGTTCG	22	G	T	0	13083	769.588	0	0	0	0	TRUE
t00000040	GTTTCCGTAGTGTAGTGGTTATCACGTTCG	24	G	A	2	13083	769.588	0	0	0	0	TRUE
t00000040	GTTTCCGTAGTGTAGTGGTTATCACGTTCG	26	A	G	318	13083	769.588	0	0	0	0	TRUE
t00000040	GTTTCCGTAGTGTAGTGGTTATCACGTTCG	27	C	T	284	13083	4617.53	0	0	0	0	TRUE
t00000041	GCATGGGTGGTTCAGTGGTAGAATTCT	5	T	G	26478	12727	9898.78	0	0	0	0	TRUE
t00000041	GCATGGGTGGTTCAGTGGTAGAATTCT	15	A	G	7	12727	1414.11	0	0	0	0	TRUE
t00000043	TCGTTTCCCGGCCAATGCACCA	2	T	C	14	11597	483.208	0	0	0	0	TRUE
t00000043	TCGTTTCCCGGCCAATGCACCA	4	A	T	2232	11597	11113.8	0	0	0	0	TRUE
t00000043	TCGTTTCCCGGCCAATGCACCA	4	G	T	61	11597	483.208	0	0	0	0	TRUE
t00000043	TCGTTTCCCGGCCAATGCACCA	14	C	A	583	11597	1449.62	0	0	0	0	TRUE
t00000043	TCGTTTCCCGGCCAATGCACCA	16	C	T	730	11597	3382.46	0	0	0	0	TRUE
t00000044	GGGGGTATAGCTCAGTGGTAGAGCATTTGACT	1	T	G	41	11508	217.132	0	0	0	0	TRUE
t00000044	GGGGGTATAGCTCAGTGGTAGAGCATTTGACT	3	T	G	1	11508	217.132	0	0	0	0	TRUE
t00000044	GGGGGTATAGCTCAGTGGTAGAGCATTTGACT	4	C	G	0	11508	217.132	0	0	0	0	TRUE
t00000044	GGGGGTATAGCTCAGTGGTAGAGCATTTGACT	6	C	T	82	11508	217.132	0	0	0	0	TRUE
t00000044	GGGGGTATAGCTCAGTGGTAGAGCATTTGACT	8	A	T	4	11508	217.132	0	0	0	0	TRUE
t00000044	GGGGGTATAGCTCAGTGGTAGAGCATTTGACT	10	A	G	50	11508	217.132	0	0	0	0	TRUE
t00000044	GGGGGTATAGCTCAGTGGTAGAGCATTTGACT	16	A	T	38	11508	434.264	0	0	0	0	TRUE
t00000044	GGGGGTATAGCTCAGTGGTAGAGCATTTGACT	16	G	T	6962	11508	9553.81	0	0	0	0	TRUE
t00000044	GGGGGTATAGCTCAGTGGTAGAGCATTTGACT	19	A	T	152	11508	217.132	0	0	0	0	TRUE
t00000044	GGGGGTATAGCTCAGTGGTAGAGCATTTGACT	20	G	A	6	11508	217.132	0	0	0	0	TRUE
t00000045	GCCGTGATCGTATAGTGGTTAGTACTCTGC	5	A	T	5	11312	1131.2	0	0	0	0	TRUE
t00000045	GCCGTGATCGTATAGTGGTTAGTACTCTGC	16	G	T	30	11312	1131.2	0	0	0	0	TRUE
t00000047	TTTCCGTAGTGTAGTGGTTATCACGTTCGCCT	5	T	C	35	9824	1155.76	0	0	0	0	TRUE
t00000047	TTTCCGTAGTGTAGTGGTTATCACGTTCGCCT	6	C	G	63	9824	577.882	0	0	0	0	TRUE
t00000047	TTTCCGTAGTGTAGTGGTTATCACGTTCGCCT	19	C	T	119	9824	2311.53	0	0	0	0	TRUE
t00000047	TTTCCGTAGTGTAGTGGTTATCACGTTCGCCT	21	G	T	0	9824	577.882	0	0	0	0	TRUE
t00000047	TTTCCGTAGTGTAGTGGTTATCACGTTCGCCT	23	G	A	1	9824	577.882	0	0	0	0	TRUE
t00000047	TTTCCGTAGTGTAGTGGTTATCACGTTCGCCT	25	A	G	455	9824	577.882	0	0	0	0	TRUE
t00000047	TTTCCGTAGTGTAGTGGTTATCACGTTCGCCT	26	C	T	146	9824	3467.29	0	0	0	0	TRUE
t00000048	TCCCACATGGTCTAGCGGTTAGGATTCCTGGT	6	T	C	3115	9340	3113.33	0	0	0	0	TRUE
t00000049	TCCCTGTGGTCTAGTGGTTAGGATTCGGCG	1	A	T	3	8475	61.413	0	0	4.04463e-118	2.82614e-116	TRUE
t00000049	TCCCTGTGGTCTAGTGGTTAGGATTCGGCG	1	C	T	8	8475	583.424	0	0	0	0	TRUE
t00000049	TCCCTGTGGTCTAGTGGTTAGGATTCGGCG	1	G	T	5	8475	30.7065	0	0	3.59082e-57	1.59428e-55	TRUE
t00000049	TCCCTGTGGTCTAGTGGTTAGGATTCGGCG	2	A	C	3	8475	61.413	0	0	4.04463e-118	2.82614e-116	TRUE
t00000049	TCCCTGTGGTCTAGTGGTTAGGATTCGGCG	2	G	C	0	8475	30.7065	0	0	1e-62	4.68462e-61	TRUE
t00000049	TCCCTGTGGTCTAGTGGTTAGGATTCGGCG	2	T	C	13	8475	61.413	0	0	9.2033e-109	6.13096e-107	TRUE
t00000049	TCCCTGTGGTCTAGTGGTTAGGATTCGGCG	3	A	C	1	8475	30.7065	0	0	3.169e-61	1.47054e-59	TRUE
t00000049	TCCCTGTGGTCTAGTGGTTAGGATTCGGCG	3	G	C	1	8475	30.7065	0	0	3.169e-61	1.47054e-59	TRUE
t00000049	TCCCTGTGGTCTAGTGGTTAGGATTCGGCG	3	T	C	3	8475	61.413	0	0	4.04463e-118	2.82614e-116	TRUE
t00000049	TCCCTGTGGTCTAGTGGTTAGGATTCGGCG	4	A	C	3	8475	61.413	0	0	4.04463e-118	2.82614e-116	TRUE
t00000049	TCCCTGTGGTCTAGTGGTTAGGATTCGGCG	4	G	C	0	8475	61.413	0	0	1e-122	7.16899e-121	TRUE
t00000049	TCCCTGTGGTCTAGTGGTTAGGATTCGGCG	4	T	C	0	8475	184.239	0	0	0	0	TRUE
t00000049	TCCCTGTGGTCTAGTGGTTAGGATTCGGCG	5	A	T	0	8475	61.413	0	0	1e-122	7.16899e-121	TRUE
t00000049	TCCCTGTGGTCTAGTGGTTAGGATTCGGCG	5	C	T	2	8475	122.826	0	0	7.59701e-243	8.2031e-241	TRUE
t00000049	TCCCTGTGGTCTAGTGGTTAGGATTCGGCG	5	G	T	0	8475	153.533	0	0	0	1.25672e-306	TRUE
t00000049	TCCCTGTGGTCTAGTGGTTAGGATTCGGCG	6	A	G	5	8475	122.826	0	0	2.51703e-238	2.67376e-236	TRUE
t00000049	TCCCTGTGGTCTAGTGGTTAGGATTCGGCG	6	C	G	0	8475	92.1196	0	0	1e-184	9.06144e-183	TRUE
t00000049	TCCCTGTGGTCTAGTGGTTAGGATTCGGCG	6	T	G	5	8475	61.413	0	0	8.50586e-116	5.86774e-114	TRUE
t00000049	TCCCTGTGGTCTAGTGGTTAGGATTCGGCG	7	A	T	4	8475	30.7065	0	0	5.03604e-58	2.241e-56	TRUE
t00000049	TCCCTGTGGTCTAGTGGTTAGGATTCGGCG	7	C	T	2	8475	92.1196	0	0	4.28495e-181	3.8539e-179	TRUE
t00000049	TCCCTGTGGTCTAGTGGTTAGGATTCGGCG	7	G	T	30	8475	214.946	0	0	0	0	TRUE
t00000049	TCCCTGTGGTCTAGTGGTTAGGATTCGGCG	8	A	G	22	8475	214.946	0	0	0	0	TRUE
t00000049	TCCCTGTGGTCTAGTGGTTAGGATTCGGCG	8	C	G	18	8475	460.598	0	0	0	0	TRUE
t00000049	TCCCTGTGGTCTAGTGGTTAGGATTCGGCG	8	T	G	73	8475	859.783	0	0	0	0	TRUE
t00000049	TCCCTGTGGTCTAGTGGTTAGGATTCGGCG	9	A	G	0	8475	30.7065	0	0	1e-62	4.68462e-61	TRUE
t00000049	TCCCTGTGGTCTAGTGGTTAGGATTCGGCG	9	C	G	0	8475	30.7065	0	0	1e-62	4.68462e-61	TRUE
t00000049	TCCCTGTGGTCTAGTGGTTAGGATTCGGCG	10	A	T	2	8475	30.7065	0	0	5.1782e-60	2.35901e-58	TRUE
t00000049	TCCCTGTGGTCTAGTGGTTAGGATTCGGCG	10	C	T	2	8475	122.826	0	0	7.59701e-243	8.2031e-241	TRUE
t00000049	TCCCTGTGGTCTAGTGGTTAGGATTCGGCG	10	G	T	6	8475	92.1196	0	0	9.91665e-176	8.79333e-174	TRUE
t00000049	TCCCTGTGGTCTAGTGGTTAGGATTCGGCG	11	A	C	2	8475	30.7065	0	0	5.1782e-60	2.35901e-58	TRUE
t00000049	TCCCTGTGGTCTAGTGGTTAGGATTCGGCG	11	G	C	0	8475	30.7065	0	0	1e-62	4.68462e-61	TRUE
t00000049	TCCCTGTGGTCTAGTGGTTAGGATTCGGCG	11	T	C	2	8475	61.413	0	0	1.91476e-119	1.34629e-117	TRUE
t00000049	TCCCTGTGGTCTAGTGGTTAGGATTCGGCG	12	A	T	1	8475	61.413	0	0	6.139e-121	4.36127e-119	TRUE
t00000049	TCCCTGTGGTCTAGTGGTTAGGATTCGGCG	12	C	T	4	8475	30.7065	0	0	5.03604e-58	2.241e-56	TRUE
t00000049	TCCCTGTGGTCTAGTGGTTAGGATTCGGCG	12	G	T	1	8475	30.7065	0	0	3.169e-61	1.47054e-59	TRUE
t00000049	TCCCTGTGGTCTAGTGGTTAGGATTCGGCG	13	C	A	1	8475	61.413	0	0	6.139e-121	4.36127e-119	TRUE
t00000049	TCCCTGTGGTCTAGTGGTTAGGATTCGGCG	13	G	A	1	8475	122.826	0	0	1.2277e-244	1.33481e-242	TRUE
t00000049	TCCCTGTGGTCTAGTGGTTAGGATTCGGCG	13	T	A	0	8475	92.1196	0	0	1e-184	9.06144e-183	TRUE
t00000049	TCCCTGTGGTCTAGTGGTTAGGATTCGGCG	14	A	G	1	8475	61.413	0	0	6.139e-121	4.36127e-119	TRUE
t00000049	TCCCTGTGGTCTAGTGGTTAGGATTCGGCG	15	A	T	2	8475	30.7065	0	0	5.1782e-60	2.35901e-58	TRUE
t00000049	TCCCTGTGGTCTAGTGGTTAGGATTCGGCG	15	C	T	1	8475	61.413	0	0	6.139e-121	4.36127e-119	TRUE
t00000049	TCCCTGTGGTCTAGTGGTTAGGATTCGGCG	15	G	T	6	8475	245.652	0	0	0	0	TRUE
t00000049	TCCCTGTGGTCTAGTGGTTAGGATTCGGCG	16	A	G	17	8475	92.1196	0	0	2.75608e-165	2.36647e-163	TRUE
t00000049	TCCCTGTGGTCTAGTGGTTAGGATTCGGCG	16	C	G	0	8475	30.7065	0	0	1e-62	4.68462e-61	TRUE
t00000049	TCCCTGTGGTCTAGTGGTTAGGATTCGGCG	16	T	G	3	8475	61.413	0	0	4.04463e-118	2.82614e-116	TRUE
t00000049	TCCCTGTGGTCTAGTGGTTAGGATTCGGCG	17	A	G	0	8475	61.413	0	0	1e-122	7.16899e-121	TRUE
t00000049	TCCCTGTGGTCTAGTGGTTAGGATTCGGCG	17	C	G	1	8475	30.7065	0	0	3.169e-61	1.47054e-59	TRUE
t00000049	TCCCTGTGGTCTAGTGGTTAGGATTCGGCG	17	T	G	2	8475	92.1196	0	0	4.28495e-181	3.8539e-179	TRUE
t00000049	TCCCTGTGGTCTAGTGGTTAGGATTCGGCG	18	A	T	1	8475	92.1196	0	0	9.208e-183	8.31502e-181	TRUE
t00000049	TCCCTGTGGTCTAGTGGTTAGGATTCGGCG	18	C	T	2	8475	122.826	0	0	7.59701e-243	8.2031e-241	TRUE
t00000049	TCCCTGTGGTCTAGTGGTTAGGATTCGGCG	18	G	T	5	8475	122.826	0	0	2.51703e-238	2.67376e-236	TRUE
t00000049	TCCCTGTGGTCTAGTGGTTAGGATTCGGCG	19	A	T	0	8475	30.7065	0	0	1e-62	4.68462e-61	TRUE
t00000049	TCCCTGTGGTCTAGTGGTTAGGATTCGGCG	19	C	T	2	8475	92.1196	0	0	4.28495e-181	3.8539e-179	TRUE
t00000049	TCCCTGTGGTCTAGTGGTTAGGATTCGGCG	20	C	A	0	8475	61.413	0	0	1e-122	7.16899e-121	TRUE
t00000049	TCCCTGTGGTCTAGTGGTTAGGATTCGGCG	20	G	A	2	8475	30.7065	0	0	5.1782e-60	2.35901e-58	TRUE
t00000049	TCCCTGTGGTCTAGTGGTTAGGATTCGGCG	21	A	G	0	8475	276.359	0	0	0	0	TRUE
t00000049	TCCCTGTGGTCTAGTGGTTAGGATTCGGCG	21	C	G	1	8475	61.413	0	0	6.139e-121	4.36127e-119	TRUE
t00000049	TCCCTGTGGTCTAGTGGTTAGGATTCGGCG	21	T	G	2	8475	30.7065	0	0	5.1782e-60	2.35901e-58	TRUE
t00000049	TCCCTGTGGTCTAGTGGTTAGGATTCGGCG	22	A	G	0	8475	61.413	0	0	1e-122	7.16899e-121	TRUE
t00000049	TCCCTGTGGTCTAGTGGTTAGGATTCGGCG	22	C	G	0	8475	61.413	0	0	1e-122	7.16899e-121	TRUE
t00000049	TCCCTGTGGTCTAGTGGTTAGGATTCGGCG	22	T	G	6	8475	122.826	0	0	5.35792e-237	5.67622e-235	TRUE
t00000049	TCCCTGTGGTCTAGTGGTTAGGATTCGGCG	23	C	A	0	8475	276.359	0	0	0	0	TRUE
t00000049	TCCCTGTGGTCTAGTGGTTAGGATTCGGCG	23	G	A	2	8475	399.185	0	0	0	0	TRUE
t00000049	TCCCTGTGGTCTAGTGGTTAGGATTCGGCG	23	T	A	1	8475	61.413	0	0	6.139e-121	4.36127e-119	TRUE
t00000049	TCCCTGTGGTCTAGTGGTTAGGATTCGGCG	24	A	T	0	8475	245.652	0	0	0	0	TRUE
t00000049	TCCCTGTGGTCTAGTGGTTAGGATTCGGCG	24	C	T	4	8475	92.1196	0	0	3.19245e-178	2.85822e-176	TRUE
t00000049	TCCCTGTGGTCTAGTGGTTAGGATTCGGCG	24	G	T	1	8475	122.826	0	0	1.2277e-244	1.33481e-242	TRUE
t00000049	TCCCTGTGGTCTAGTGGTTAGGATTCGGCG	25	A	T	0	8475	92.1196	0	0	1e-184	9.06144e-183	TRUE
t00000049	TCCCTGTGGTCTAGTGGTTAGGATTCGGCG	25	C	T	1	8475	92.1196	0	0	9.208e-183	8.31502e-181	TRUE
t00000049	TCCCTGTGGTCTAGTGGTTAGGATTCGGCG	25	G	T	0	8475	30.7065	0	0	1e-62	4.68462e-61	TRUE
t00000049	TCCCTGTGGTCTAGTGGTTAGGATTCGGCG	26	A	C	4	8475	245.652	0	0	0	0	TRUE
t00000049	TCCCTGTGGTCTAGTGGTTAGGATTCGGCG	26	G	C	2	8475	30.7065	0	0	5.1782e-60	2.35901e-58	TRUE
t00000049	TCCCTGTGGTCTAGTGGTTAGGATTCGGCG	26	T	C	3	8475	307.065	0	0	0	0	TRUE
t00000049	TCCCTGTGGTCTAGTGGTTAGGATTCGGCG	27	A	G	1	8475	153.533	0	0	1.5346e-306	1.92089e-304	TRUE
t00000049	TCCCTGTGGTCTAGTGGTTAGGATTCGGCG	27	C	G	5	8475	153.533	0	0	7.56043e-300	9.32251e-298	TRUE
t00000049	TCCCTGTGGTCTAGTGGTTAGGATTCGGCG	27	T	G	11	8475	184.239	0	0	0	0	TRUE
t00000049	TCCCTGTGGTCTAGTGGTTAGGATTCGGCG	28	A	G	4	8475	153.533	0	0	2.40135e-301	2.97737e-299	TRUE
t00000049	TCCCTGTGGTCTAGTGGTTAGGATTCGGCG	28	C	G	17	8475	61.413	0	0	5.302e-106	3.45159e-104	TRUE
t00000049	TCCCTGTGGTCTAGTGGTTAGGATTCGGCG	28	T	G	8	8475	368.478	0	0	0	0	TRUE
t00000049	TCCCTGTGGTCTAGTGGTTAGGATTCGGCG	29	A	C	8	8475	184.239	0	0	0	0	TRUE
t00000049	TCCCTGTGGTCTAGTGGTTAGGATTCGGCG	29	G	C	7	8475	583.424	0	0	0	0	TRUE
t00000049	TCCCTGTGGTCTAGTGGTTAGGATTCGGCG	29	T	C	3	8475	245.652	0	0	0	0	TRUE
t00000049	TCCCTGTGGTCTAGTGGTTAGGATTCGGCG	30	A	G	16	8475	706.25	0	0	0	0	TRUE
t00000049	TCCCTGTGGTCTAGTGGTTAGGATTCGGCG	30	C	G	15	8475	368.478	0	0	0	0	TRUE
t00000049	TCCCTGTGGTCTAGTGGTTAGGATTCGGCG	30	T	G	44	8475	1013.32	0	0	0	0	TRUE
t00000052	GCATTGTGGTTCAGTGGTAGAATTCTCGCCT	1	A	G	17	8186	233.886	0	0	0	0	TRUE
t00000052	GCATTGTGGTTCAGTGGTAGAATTCTCGCCT	1	T	G	7	8186	233.886	0	0	0	0	TRUE
t00000052	GCATTGTGGTTCAGTGGTAGAATTCTCGCCT	2	A	C	0	8186	233.886	0	0	0	0	TRUE
t00000052	GCATTGTGGTTCAGTGGTAGAATTCTCGCCT	3	C	A	0	8186	233.886	0	0	0	0	TRUE
t00000052	GCATTGTGGTTCAGTGGTAGAATTCTCGCCT	4	C	T	0	8186	233.886	0	0	0	0	TRUE
t00000052	GCATTGTGGTTCAGTGGTAGAATTCTCGCCT	5	A	T	0	8186	233.886	0	0	0	0	TRUE
t00000052	GCATTGTGGTTCAGTGGTAGAATTCTCGCCT	5	C	T	4	8186	233.886	0	0	0	0	TRUE
t00000052	GCATTGTGGTTCAGTGGTAGAATTCTCGCCT	5	G	T	17	8186	233.886	0	0	0	0	TRUE
t00000052	GCATTGTGGTTCAGTGGTAGAATTCTCGCCT	6	T	G	2	8186	233.886	0	0	0	0	TRUE
t00000052	GCATTGTGGTTCAGTGGTAGAATTCTCGCCT	7	C	T	9	8186	701.657	0	0	0	0	TRUE
t00000052	GCATTGTGGTTCAGTGGTAGAATTCTCGCCT	8	A	G	37	8186	233.886	0	0	0	0	TRUE
t00000052	GCATTGTGGTTCAGTGGTAGAATTCTCGCCT	8	C	G	26	8186	233.886	0	0	0	0	TRUE
t00000052	GCATTGTGGTTCAGTGGTAGAATTCTCGCCT	8	T	G	35	8186	467.771	0	0	0	0	TRUE
t00000052	GCATTGTGGTTCAGTGGTAGAATTCTCGCCT	10	G	T	5	8186	233.886	0	0	0	0	TRUE
t00000052	GCATTGTGGTTCAGTGGTAGAATTCTCGCCT	14	A	G	38	8186	935.543	0	0	0	0	TRUE
t00000052	GCATTGTGGTTCAGTGGTAGAATTCTCGCCT	17	T	G	3	8186	233.886	0	0	0	0	TRUE
t00000052	GCATTGTGGTTCAGTGGTAGAATTCTCGCCT	18	A	T	0	8186	233.886	0	0	0	0	TRUE
t00000052	GCATTGTGGTTCAGTGGTAGAATTCTCGCCT	18	G	T	3	8186	233.886	0	0	0	0	TRUE
t00000052	GCATTGTGGTTCAGTGGTAGAATTCTCGCCT	20	C	G	1	8186	233.886	0	0	0	0	TRUE
t00000052	GCATTGTGGTTCAGTGGTAGAATTCTCGCCT	22	C	A	0	8186	233.886	0	0	0	0	TRUE
t00000052	GCATTGTGGTTCAGTGGTAGAATTCTCGCCT	26	C	T	0	8186	233.886	0	0	0	0	TRUE
t00000052	GCATTGTGGTTCAGTGGTAGAATTCTCGCCT	28	C	G	2	8186	233.886	0	0	0	0	TRUE
t00000052	GCATTGTGGTTCAGTGGTAGAATTCTCGCCT	28	T	G	0	8186	467.771	0	0	0	0	TRUE
t00000052	GCATTGTGGTTCAGTGGTAGAATTCTCGCCT	29	T	C	0	8186	233.886	0	0	0	0	TRUE
t00000052	GCATTGTGGTTCAGTGGTAGAATTCTCGCCT	30	G	C	0	8186	467.771	0	0	0	0	TRUE
t00000052	GCATTGTGGTTCAGTGGTAGAATTCTCGCCT	30	T	C	26	8186	467.771	0	0	0	0	TRUE
t00000052	GCATTGTGGTTCAGTGGTAGAATTCTCGCCT	31	C	T	120	8186	233.886	0	0	0	0	TRUE
t00000052	GCATTGTGGTTCAGTGGTAGAATTCTCGCCT	31	G	T	4	8186	233.886	0	0	0	0	TRUE
t00000053	GCATTGTGGTTCAGTGGTAGAATTCT	1	A	G	0	8042	113.623	0	0	1e-228	1.03773e-226	TRUE
t00000053	GCATTGTGGTTCAGTGGTAGAATTCT	1	C	G	0	8042	107.311	0	0	1e-214	1.00458e-212	TRUE
t00000053	GCATTGTGGTTCAGTGGTAGAATTCT	1	T	G	0	8042	138.873	0	0	1e-278	1.17063e-276	TRUE
t00000053	GCATTGTGGTTCAGTGGTAGAATTCT	2	A	C	2	8042	138.873	0	0	9.67498e-275	1.12505e-272	TRUE
t00000053	GCATTGTGGTTCAGTGGTAGAATTCT	2	G	C	1	8042	63.124	0	0	6.337e-125	4.61026e-123	TRUE
t00000053	GCATTGTGGTTCAGTGGTAGAATTCT	2	T	C	1	8042	138.873	0	0	1.3861e-276	1.6142e-274	TRUE
t00000053	GCATTGTGGTTCAGTGGTAGAATTCT	3	C	A	0	8042	151.498	0	0	1e-302	1.24281e-300	TRUE
t00000053	GCATTGTGGTTCAGTGGTAGAATTCT	3	G	A	0	8042	69.4364	0	0	1e-138	7.82558e-137	TRUE
t00000053	GCATTGTGGTTCAGTGGTAGAATTCT	3	T	A	0	8042	201.997	0	0	0	0	TRUE
t00000053	GCATTGTGGTTCAGTGGTAGAATTCT	4	A	T	0	8042	107.311	0	0	1e-214	1.00458e-212	TRUE
t00000053	GCATTGTGGTTCAGTGGTAGAATTCT	4	C	T	0	8042	119.936	0	0	1e-240	1.07241e-238	TRUE
t00000053	GCATTGTGGTTCAGTGGTAGAATTCT	4	G	T	0	8042	50.4992	0	0	1e-100	6.27108e-99	TRUE
t00000053	GCATTGTGGTTCAGTGGTAGAATTCT	5	A	T	0	8042	75.7488	0	0	1e-152	8.20115e-151	TRUE
t00000053	GCATTGTGGTTCAGTGGTAGAATTCT	5	C	T	0	8042	107.311	0	0	1e-214	1.00458e-212	TRUE
t00000053	GCATTGTGGTTCAGTGGTAGAATTCT	5	G	T	10	8042	239.871	0	0	0	0	TRUE
t00000053	GCATTGTGGTTCAGTGGTAGAATTCT	6	A	G	0	8042	189.372	0	0	0	0	TRUE
t00000053	GCATTGTGGTTCAGTGGTAGAATTCT	6	C	G	0	8042	69.4364	0	0	1e-138	7.82558e-137	TRUE
t00000053	GCATTGTGGTTCAGTGGTAGAATTCT	6	T	G	0	8042	88.3736	0	0	1e-176	8.90238e-175	TRUE
t00000053	GCATTGTGGTTCAGTGGTAGAATTCT	7	A	T	0	8042	107.311	0	0	1e-214	1.00458e-212	TRUE
t00000053	GCATTGTGGTTCAGTGGTAGAATTCT	7	C	T	0	8042	220.934	0	0	0	0	TRUE
t00000053	GCATTGTGGTTCAGTGGTAGAATTCT	7	G	T	0	8042	321.932	0	0	0	0	TRUE
t00000053	GCATTGTGGTTCAGTGGTAGAATTCT	8	A	G	0	8042	265.121	0	0	0	0	TRUE
t00000053	GCATTGTGGTTCAGTGGTAGAATTCT	8	C	G	0	8042	284.058	0	0	0	0	TRUE
t00000053	GCATTGTGGTTCAGTGGTAGAATTCT	8	T	G	0	8042	782.738	0	0	0	0	TRUE
t00000053	GCATTGTGGTTCAGTGGTAGAATTCT	9	A	G	0	8042	132.56	0	0	1e-266	1.13925e-264	TRUE
t00000053	GCATTGTGGTTCAGTGGTAGAATTCT	9	C	G	0	8042	56.8116	0	0	1e-114	6.84441e-113	TRUE
t00000053	GCATTGTGGTTCAGTGGTAGAATTCT	9	T	G	0	8042	145.185	0	0	1e-290	1.20657e-288	TRUE
t00000053	GCATTGTGGTTCAGTGGTAGAATTCT	10	A	T	0	8042	100.998	0	0	1e-202	9.56884e-201	TRUE
t00000053	GCATTGTGGTTCAGTGGTAGAATTCT	10	C	T	0	8042	201.997	0	0	0	0	TRUE
t00000053	GCATTGTGGTTCAGTGGTAGAATTCT	10	G	T	0	8042	189.372	0	0	0	0	TRUE
t00000053	GCATTGTGGTTCAGTGGTAGAATTCT	11	A	T	0	8042	88.3736	0	0	1e-176	8.90238e-175	TRUE
t00000053	GCATTGTGGTTCAGTGGTAGAATTCT	11	C	T	0	8042	63.124	0	0	1e-126	7.33626e-125	TRUE
t00000053	GCATTGTGGTTCAGTGGTAGAATTCT	11	G	T	0	8042	12.6248	0	0	1e-26	2.54972e-25	TRUE
t00000053	GCATTGTGGTTCAGTGGTAGAATTCT	12	A	C	0	8042	37.8744	0	0	1e-76	5.30239e-75	TRUE
t00000053	GCATTGTGGTTCAGTGGTAGAATTCT	12	G	C	0	8042	88.3736	0	0	1e-176	8.90238e-175	TRUE
t00000053	GCATTGTGGTTCAGTGGTAGAATTCT	12	T	C	0	8042	151.498	0	0	1e-302	1.24281e-300	TRUE
t00000053	GCATTGTGGTTCAGTGGTAGAATTCT	13	C	A	0	8042	100.998	0	0	1e-202	9.56884e-201	TRUE
t00000053	GCATTGTGGTTCAGTGGTAGAATTCT	13	G	A	0	8042	82.0612	0	0	1e-164	8.51658e-163	TRUE
t00000053	GCATTGTGGTTCAGTGGTAGAATTCT	13	T	A	0	8042	75.7488	0	0	1e-152	8.20115e-151	TRUE
t00000053	GCATTGTGGTTCAGTGGTAGAATTCT	14	A	G	0	8042	511.305	0	0	0	0	TRUE
t00000053	GCATTGTGGTTCAGTGGTAGAATTCT	14	C	G	0	8042	44.1868	0	0	1e-88	5.79919e-87	TRUE
t00000053	GCATTGTGGTTCAGTGGTAGAATTCT	14	T	G	0	8042	88.3736	0	0	1e-176	8.90238e-175	TRUE
t00000053	GCATTGTGGTTCAGTGGTAGAATTCT	15	A	T	0	8042	126.248	0	0	1e-252	1.10872e-250	TRUE
t00000053	GCATTGTGGTTCAGTGGTAGAATTCT	15	C	T	0	8042	239.871	0	0	0	0	TRUE
t00000053	GCATTGTGGTTCAGTGGTAGAATTCT	15	G	T	0	8042	359.807	0	0	0	0	TRUE
t00000053	GCATTGTGGTTCAGTGGTAGAATTCT	16	A	G	0	8042	113.623	0	0	1e-228	1.03773e-226	TRUE
t00000053	GCATTGTGGTTCAGTGGTAGAATTCT	16	C	G	0	8042	56.8116	0	0	1e-114	6.84441e-113	TRUE
t00000053	GCATTGTGGTTCAGTGGTAGAATTCT	16	T	G	0	8042	75.7488	0	0	1e-152	8.20115e-151	TRUE
t00000053	GCATTGTGGTTCAGTGGTAGAATTCT	17	A	G	0	8042	170.435	0	0	0	0	TRUE
t00000053	GCATTGTGGTTCAGTGGTAGAATTCT	17	C	G	0	8042	63.124	0	0	1e-126	7.33626e-125	TRUE
t00000053	GCATTGTGGTTCAGTGGTAGAATTCT	17	T	G	0	8042	100.998	0	0	1e-202	9.56884e-201	TRUE
t00000053	GCATTGTGGTTCAGTGGTAGAATTCT	18	A	T	0	8042	239.871	0	0	0	0	TRUE
t00000053	GCATTGTGGTTCAGTGGTAGAATTCT	18	C	T	0	8042	277.746	0	0	0	0	TRUE
t00000053	GCATTGTGGTTCAGTGGTAGAATTCT	18	G	T	0	8042	227.246	0	0	0	0	TRUE
t00000053	GCATTGTGGTTCAGTGGTAGAATTCT	19	C	A	0	8042	25.2496	0	0	1e-50	4.03325e-49	TRUE
t00000053	GCATTGTGGTTCAGTGGTAGAATTCT	19	G	A	0	8042	63.124	0	0	1e-126	7.33626e-125	TRUE
t00000053	GCATTGTGGTTCAGTGGTAGAATTCT	19	T	A	0	8042	50.4992	0	0	1e-100	6.27108e-99	TRUE
t00000053	GCATTGTGGTTCAGTGGTAGAATTCT	20	A	G	0	8042	107.311	0	0	1e-214	1.00458e-212	TRUE
t00000053	GCATTGTGGTTCAGTGGTAGAATTCT	20	C	G	0	8042	75.7488	0	0	1e-152	8.20115e-151	TRUE
t00000053	GCATTGTGGTTCAGTGGTAGAATTCT	20	T	G	0	8042	145.185	0	0	1e-290	1.20657e-288	TRUE
t00000053	GCATTGTGGTTCAGTGGTAGAATTCT	21	C	A	0	8042	454.493	0	0	0	0	TRUE
t00000053	GCATTGTGGTTCAGTGGTAGAATTCT	21	G	A	1	8042	69.4364	0	0	6.931e-137	5.4024e-135	TRUE
t00000053	GCATTGTGGTTCAGTGGTAGAATTCT	21	T	A	0	8042	50.4992	0	0	1e-100	6.27108e-99	TRUE
t00000053	GCATTGTGGTTCAGTGGTAGAATTCT	22	C	A	0	8042	113.623	0	0	1e-228	1.03773e-226	TRUE
t00000053	GCATTGTGGTTCAGTGGTAGAATTCT	22	G	A	0	8042	107.311	0	0	1e-214	1.00458e-212	TRUE
t00000053	GCATTGTGGTTCAGTGGTAGAATTCT	22	T	A	0	8042	113.623	0	0	1e-228	1.03773e-226	TRUE
t00000053	GCATTGTGGTTCAGTGGTAGAATTCT	23	A	T	0	8042	88.3736	0	0	1e-176	8.90238e-175	TRUE
t00000053	GCATTGTGGTTCAGTGGTAGAATTCT	23	C	T	0	8042	75.7488	0	0	1e-152	8.20115e-151	TRUE
t00000053	GCATTGTGGTTCAGTGGTAGAATTCT	23	G	T	0	8042	246.184	0	0	0	0	TRUE
t00000053	GCATTGTGGTTCAGTGGTAGAATTCT	24	A	T	0	8042	82.0612	0	0	1e-164	8.51658e-163	TRUE
t00000053	GCATTGTGGTTCAGTGGTAGAATTCT	24	C	T	0	8042	94.686	0	0	1e-190	9.23713e-189	TRUE
t00000053	GCATTGTGGTTCAGTGGTAGAATTCT	24	G	T	1	8042	25.2496	0	0	2.575e-49	1.02775e-47	TRUE
t00000053	GCATTGTGGTTCAGTGGTAGAATTCT	25	A	C	0	8042	239.871	0	0	0	0	TRUE
t00000053	GCATTGTGGTTCAGTGGTAGAATTCT	25	G	C	0	8042	82.0612	0	0	1e-164	8.51658e-163	TRUE
t00000053	GCATTGTGGTTCAGTGGTAGAATTCT	25	T	C	0	8042	252.496	0	0	0	0	TRUE
t00000053	GCATTGTGGTTCAGTGGTAGAATTCT	26	A	T	2	8042	75.7488	0	0	2.94401e-149	2.40564e-147	TRUE
t00000053	GCATTGTGGTTCAGTGGTAGAATTCT	26	C	T	51	8042	208.309	0	0	0	0	TRUE
t00000053	GCATTGTGGTTCAGTGGTAGAATTCT	26	G	T	0	8042	82.0612	0	0	1e-164	8.51658e-163	TRUE
t00000054	GGTTCCATGGTGTAATGGTTAGCACTC	2	T	G	1	7821	460.059	0	0	0	0	TRUE
t00000054	GGTTCCATGGTGTAATGGTTAGCACTC	3	A	T	1	7821	460.059	0	0	0	0	TRUE
t00000054	GGTTCCATGGTGTAATGGTTAGCACTC	3	C	T	19	7821	920.118	0	0	0	0	TRUE
t00000054	GGTTCCATGGTGTAATGGTTAGCACTC	4	C	T	93	7821	2300.29	0	0	0	0	TRUE
t00000054	GGTTCCATGGTGTAATGGTTAGCACTC	19	C	T	44	7821	460.059	0	0	0	0	TRUE
t00000054	GGTTCCATGGTGTAATGGTTAGCACTC	20	G	T	62	7821	460.059	0	0	0	0	TRUE
t00000054	GGTTCCATGGTGTAATGGTTAGCACTC	21	G	A	0	7821	460.059	0	0	0	0	TRUE
t00000055	TCCCATATGGTCTAGCGGTTAGGATTCCT	6	C	T	23557	7706	5137.33	0	0	0	0	TRUE
t00000056	TCCCACATGGTCTAGCGGTTAGGATTCCTGGTTT	6	T	C	2657	7669	2556.33	0	0	0	0	TRUE
t00000057	GGGGGTATAGCTCAGTGGTAGAGCATTTGA	1	T	G	25	7377	139.189	0	0	1.71737e-249	1.8881e-247	TRUE
t00000057	GGGGGTATAGCTCAGTGGTAGAGCATTTGA	3	T	G	5	7377	139.189	0	0	4.57599e-270	5.25507e-268	TRUE
t00000057	GGGGGTATAGCTCAGTGGTAGAGCATTTGA	4	C	G	0	7377	139.189	0	0	1e-278	1.17063e-276	TRUE
t00000057	GGGGGTATAGCTCAGTGGTAGAGCATTTGA	6	C	T	30	7377	139.189	0	0	1.24076e-245	1.35276e-243	TRUE
t00000057	GGGGGTATAGCTCAGTGGTAGAGCATTTGA	8	A	T	0	7377	139.189	0	0	1e-278	1.17063e-276	TRUE
t00000057	GGGGGTATAGCTCAGTGGTAGAGCATTTGA	10	A	G	64	7377	139.189	0	0	2.81317e-225	2.90016e-223	TRUE
t00000057	GGGGGTATAGCTCAGTGGTAGAGCATTTGA	16	A	T	16	7377	278.377	0	0	0	0	TRUE
t00000057	GGGGGTATAGCTCAGTGGTAGAGCATTTGA	16	G	T	1792	7377	6124.3	0	0	0	0	TRUE
t00000057	GGGGGTATAGCTCAGTGGTAGAGCATTTGA	19	A	T	235	7377	139.189	0	0	6.1046e-174	5.38878e-172	TRUE
t00000057	GGGGGTATAGCTCAGTGGTAGAGCATTTGA	20	G	A	6	7377	139.189	0	0	1.09489e-268	1.25553e-266	TRUE
t00000059	GGCCGTGATCGTATAGTGGTTAGTACTCTGC	1	T	G	1016	7243	1448.6	0	0	0	0	TRUE
t00000059	GGCCGTGATCGTATAGTGGTTAGTACTCTGC	6	A	T	7	7243	1448.6	0	0	0	0	TRUE
t00000059	GGCCGTGATCGTATAGTGGTTAGTACTCTGC	19	T	G	1	7243	1448.6	0	0	0	0	TRUE
t00000059	GGCCGTGATCGTATAGTGGTTAGTACTCTGC	30	C	G	0	7243	1448.6	0	0	0	0	TRUE
t00000059	GGCCGTGATCGTATAGTGGTTAGTACTCTGC	31	G	C	1	7243	1448.6	0	0	0	0	TRUE
t00000059	GGCCGTGATCGTATAGTGGTTAGTACTCTGC	31	T	C	8	7243	1448.6	0	0	0	0	TRUE
t00000060	GTTTCCGTAGTGTAGTGGTTATCACGTTCGCCTC	6	T	C	8	7184	598.667	0	0	0	0	TRUE
t00000060	GTTTCCGTAGTGTAGTGGTTATCACGTTCGCCTC	7	C	G	33	7184	598.667	0	0	0	0	TRUE
t00000060	GTTTCCGTAGTGTAGTGGTTATCACGTTCGCCTC	20	C	T	307	7184	598.667	0	0	0	0	TRUE
t00000060	GTTTCCGTAGTGTAGTGGTTATCACGTTCGCCTC	26	A	G	575	7184	598.667	0	0	0	0	TRUE
t00000060	GTTTCCGTAGTGTAGTGGTTATCACGTTCGCCTC	27	C	T	318	7184	1197.33	0	0	0	0	TRUE
t00000060	GTTTCCGTAGTGTAGTGGTTATCACGTTCGCCTC	34	A	C	22	7184	1796	0	0	0	0	TRUE
t00000061	GCATTTGTGGTTCAGTGGTAGAATTCTC	5	G	T	29703	7165	1592.22	0	0	0	0	TRUE
t00000061	GCATTTGTGGTTCAGTGGTAGAATTCTC	6	G	T	237453	7165	7165	0	0	0	0	TRUE
t00000061	GCATTTGTGGTTCAGTGGTAGAATTCTC	15	A	G	29	7165	796.111	0	0	0	0	TRUE
t00000061	GCATTTGTGGTTCAGTGGTAGAATTCTC	28	T	C	54	7165	398.056	0	0	0	0	TRUE
t00000062	TCCCTGTGGTCTAGTGGTTAGGATTCGGCGCT	1	C	T	11	7031	897.574	0	0	0	0	TRUE
t00000062	TCCCTGTGGTCTAGTGGTTAGGATTCGGCGCT	2	A	C	3	7031	149.596	0	0	5.68007e-295	6.94399e-293	TRUE
t00000062	TCCCTGTGGTCTAGTGGTTAGGATTCGGCGCT	4	T	C	0	7031	448.787	0	0	0	0	TRUE
t00000062	TCCCTGTGGTCTAGTGGTTAGGATTCGGCGCT	5	G	T	0	7031	299.191	0	0	0	0	TRUE
t00000062	TCCCTGTGGTCTAGTGGTTAGGATTCGGCGCT	6	C	G	2	7031	149.596	0	0	1.12491e-296	1.37952e-294	TRUE
t00000062	TCCCTGTGGTCTAGTGGTTAGGATTCGGCGCT	8	A	G	25	7031	149.596	0	0	9.8857e-271	1.14027e-268	TRUE
t00000062	TCCCTGTGGTCTAGTGGTTAGGATTCGGCGCT	8	C	G	48	7031	299.191	0	0	0	0	TRUE
t00000062	TCCCTGTGGTCTAGTGGTTAGGATTCGGCGCT	8	T	G	76	7031	897.574	0	0	0	0	TRUE
t00000062	TCCCTGTGGTCTAGTGGTTAGGATTCGGCGCT	14	A	G	0	7031	149.596	0	0	1e-300	1.23403e-298	TRUE
t00000062	TCCCTGTGGTCTAGTGGTTAGGATTCGGCGCT	15	C	T	3	7031	149.596	0	0	5.68007e-295	6.94399e-293	TRUE
t00000062	TCCCTGTGGTCTAGTGGTTAGGATTCGGCGCT	16	A	G	15	7031	149.596	0	0	6.25005e-280	7.33837e-278	TRUE
t00000062	TCCCTGTGGTCTAGTGGTTAGGATTCGGCGCT	16	C	G	0	7031	149.596	0	0	1e-300	1.23403e-298	TRUE
t00000062	TCCCTGTGGTCTAGTGGTTAGGATTCGGCGCT	18	A	T	1	7031	149.596	0	0	1.495e-298	1.83767e-296	TRUE
t00000062	TCCCTGTGGTCTAGTGGTTAGGATTCGGCGCT	21	C	G	0	7031	149.596	0	0	1e-300	1.23403e-298	TRUE
t00000062	TCCCTGTGGTCTAGTGGTTAGGATTCGGCGCT	22	C	G	0	7031	149.596	0	0	1e-300	1.23403e-298	TRUE
t00000062	TCCCTGTGGTCTAGTGGTTAGGATTCGGCGCT	28	A	G	2	7031	149.596	0	0	1.12491e-296	1.37952e-294	TRUE
t00000062	TCCCTGTGGTCTAGTGGTTAGGATTCGGCGCT	28	T	G	7	7031	149.596	0	0	3.79846e-289	4.56559e-287	TRUE
t00000062	TCCCTGTGGTCTAGTGGTTAGGATTCGGCGCT	29	A	C	3	7031	149.596	0	0	5.68007e-295	6.94399e-293	TRUE
t00000062	TCCCTGTGGTCTAGTGGTTAGGATTCGGCGCT	29	G	C	0	7031	149.596	0	0	1e-300	1.23403e-298	TRUE
t00000062	TCCCTGTGGTCTAGTGGTTAGGATTCGGCGCT	30	C	G	0	7031	149.596	0	0	1e-300	1.23403e-298	TRUE
t00000062	TCCCTGTGGTCTAGTGGTTAGGATTCGGCGCT	30	T	G	7	7031	1047.17	0	0	0	0	TRUE
t00000062	TCCCTGTGGTCTAGTGGTTAGGATTCGGCGCT	31	A	C	1	7031	299.191	0	0	0	0	TRUE
t00000062	TCCCTGTGGTCTAGTGGTTAGGATTCGGCGCT	31	T	C	4	7031	1047.17	0	0	0	0	TRUE
t00000062	TCCCTGTGGTCTAGTGGTTAGGATTCGGCGCT	32	C	T	61	7031	897.574	0	0	0	0	TRUE
t00000062	TCCCTGTGGTCTAGTGGTTAGGATTCGGCGCT	32	G	T	4	7031	747.979	0	0	0	0	TRUE
t00000064	AACCCGTAGATCCGATCTTGT	16	A	T	701	6942	3471	0	0	0	0	TRUE
t00000065	GCATTGGTGGTTCAGTGG	5	G	T	361	6830	1366	0	0	0	0	TRUE
t00000065	GCATTGGTGGTTCAGTGG	9	A	G	16	6830	683	0	0	0	0	TRUE
t00000065	GCATTGGTGGTTCAGTGG	15	A	G	5	6830	1366	0	0	0	0	TRUE
t00000067	TCCCTGGTCTAGTGGTTAGGATTCGG	1	A	T	1	6625	167.722	0	0	0	0	TRUE
t00000067	TCCCTGGTCTAGTGGTTAGGATTCGG	1	C	T	19	6625	470.552	0	0	0	0	TRUE
t00000067	TCCCTGGTCTAGTGGTTAGGATTCGG	1	G	T	4	6625	46.5893	0	0	2.40255e-89	1.40783e-87	TRUE
t00000067	TCCCTGGTCTAGTGGTTAGGATTCGG	2	A	C	3	6625	102.496	0	0	1.81946e-199	1.72839e-197	TRUE
t00000067	TCCCTGGTCTAGTGGTTAGGATTCGG	2	G	C	3	6625	27.9536	0	0	4.36605e-53	1.85467e-51	TRUE
t00000067	TCCCTGGTCTAGTGGTTAGGATTCGG	2	T	C	9	6625	153.745	0	0	1.63406e-294	1.98685e-292	TRUE
t00000067	TCCCTGGTCTAGTGGTTAGGATTCGG	3	A	C	1	6625	41.9304	0	0	4.258e-83	2.3891e-81	TRUE
t00000067	TCCCTGGTCTAGTGGTTAGGATTCGG	3	G	C	0	6625	65.225	0	0	1e-130	7.47935e-129	TRUE
t00000067	TCCCTGGTCTAGTGGTTAGGATTCGG	3	T	C	0	6625	214.311	0	0	0	0	TRUE
t00000067	TCCCTGGTCTAGTGGTTAGGATTCGG	4	A	C	1	6625	79.2018	0	0	7.921e-157	6.62046e-155	TRUE
t00000067	TCCCTGGTCTAGTGGTTAGGATTCGG	4	G	C	0	6625	274.877	0	0	0	0	TRUE
t00000067	TCCCTGGTCTAGTGGTTAGGATTCGG	4	T	C	12	6625	111.814	0	0	1.41305e-208	1.3807e-206	TRUE
t00000067	TCCCTGGTCTAGTGGTTAGGATTCGG	5	A	T	1	6625	88.5197	0	0	8.911e-177	7.96901e-175	TRUE
t00000067	TCCCTGGTCTAGTGGTTAGGATTCGG	5	C	T	7	6625	107.155	0	0	3.83767e-204	3.72204e-202	TRUE
t00000067	TCCCTGGTCTAGTGGTTAGGATTCGG	5	G	T	2	6625	27.9536	0	0	4.26641e-54	1.81972e-52	TRUE
t00000067	TCCCTGGTCTAGTGGTTAGGATTCGG	6	A	G	0	6625	135.109	0	0	1e-270	1.14924e-268	TRUE
t00000067	TCCCTGGTCTAGTGGTTAGGATTCGG	6	C	G	1	6625	60.5661	0	0	6.139e-121	4.36127e-119	TRUE
t00000067	TCCCTGGTCTAGTGGTTAGGATTCGG	6	T	G	14	6625	125.791	0	0	5.6615e-234	5.9777e-232	TRUE
t00000067	TCCCTGGTCTAGTGGTTAGGATTCGG	7	A	G	0	6625	79.2018	0	0	1e-158	8.38485e-157	TRUE
t00000067	TCCCTGGTCTAGTGGTTAGGATTCGG	7	C	G	0	6625	32.6125	0	0	1e-66	4.89008e-65	TRUE
t00000067	TCCCTGGTCTAGTGGTTAGGATTCGG	7	T	G	0	6625	69.884	0	0	1e-140	7.90427e-139	TRUE
t00000067	TCCCTGGTCTAGTGGTTAGGATTCGG	8	A	T	2	6625	121.132	0	0	7.35491e-239	7.85003e-237	TRUE
t00000067	TCCCTGGTCTAGTGGTTAGGATTCGG	8	C	T	2	6625	149.086	0	0	1.11011e-294	1.35083e-292	TRUE
t00000067	TCCCTGGTCTAGTGGTTAGGATTCGG	8	G	T	10	6625	130.45	0	0	5.19207e-246	5.66859e-244	TRUE
t00000067	TCCCTGGTCTAGTGGTTAGGATTCGG	9	A	C	2	6625	41.9304	0	0	9.2761e-82	5.15137e-80	TRUE
t00000067	TCCCTGGTCTAGTGGTTAGGATTCGG	9	G	C	0	6625	37.2714	0	0	1e-74	5.20066e-73	TRUE
t00000067	TCCCTGGTCTAGTGGTTAGGATTCGG	9	T	C	0	6625	97.8376	0	0	1e-196	9.4085e-195	TRUE
t00000067	TCCCTGGTCTAGTGGTTAGGATTCGG	10	A	T	0	6625	46.5893	0	0	1e-94	6.0491e-93	TRUE
t00000067	TCCCTGGTCTAGTGGTTAGGATTCGG	10	C	T	1	6625	102.496	0	0	1.0198e-202	9.7346e-201	TRUE
t00000067	TCCCTGGTCTAGTGGTTAGGATTCGG	10	G	T	0	6625	51.2482	0	0	1e-102	6.36502e-101	TRUE
t00000067	TCCCTGGTCTAGTGGTTAGGATTCGG	11	C	A	0	6625	79.2018	0	0	1e-158	8.38485e-157	TRUE
t00000067	TCCCTGGTCTAGTGGTTAGGATTCGG	11	G	A	1	6625	83.8608	0	0	8.416e-167	7.254e-165	TRUE
t00000067	TCCCTGGTCTAGTGGTTAGGATTCGG	11	T	A	3	6625	55.9072	0	0	3.15602e-108	2.0839e-106	TRUE
t00000067	TCCCTGGTCTAGTGGTTAGGATTCGG	12	A	G	2	6625	130.45	0	0	8.47525e-257	9.4836e-255	TRUE
t00000067	TCCCTGGTCTAGTGGTTAGGATTCGG	12	C	G	0	6625	27.9536	0	0	1e-56	4.38783e-55	TRUE
t00000067	TCCCTGGTCTAGTGGTTAGGATTCGG	12	T	G	3	6625	135.109	0	0	4.15901e-265	4.72786e-263	TRUE
t00000067	TCCCTGGTCTAGTGGTTAGGATTCGG	13	A	T	2	6625	111.814	0	0	6.31395e-221	6.47102e-219	TRUE
t00000067	TCCCTGGTCTAGTGGTTAGGATTCGG	13	C	T	8	6625	181.698	0	0	0	0	TRUE
t00000067	TCCCTGGTCTAGTGGTTAGGATTCGG	13	G	T	27	6625	139.768	0	0	7.83493e-250	8.61985e-248	TRUE
t00000067	TCCCTGGTCTAGTGGTTAGGATTCGG	14	A	G	19	6625	125.791	0	0	2.30764e-229	2.40582e-227	TRUE
t00000067	TCCCTGGTCTAGTGGTTAGGATTCGG	14	C	G	0	6625	51.2482	0	0	1e-102	6.36502e-101	TRUE
t00000067	TCCCTGGTCTAGTGGTTAGGATTCGG	14	T	G	0	6625	74.5429	0	0	1e-150	8.17981e-149	TRUE
t00000067	TCCCTGGTCTAGTGGTTAGGATTCGG	15	A	G	0	6625	107.155	0	0	1e-214	1.00458e-212	TRUE
t00000067	TCCCTGGTCTAGTGGTTAGGATTCGG	15	C	G	0	6625	23.2947	0	0	1e-46	3.828e-45	TRUE
t00000067	TCCCTGGTCTAGTGGTTAGGATTCGG	15	T	G	7	6625	79.2018	0	0	5.0126e-149	4.0917e-147	TRUE
t00000067	TCCCTGGTCTAGTGGTTAGGATTCGG	16	A	T	0	6625	41.9304	0	0	1e-84	5.6634e-83	TRUE
t00000067	TCCCTGGTCTAGTGGTTAGGATTCGG	16	C	T	1	6625	153.745	0	0	1.5346e-306	1.92089e-304	TRUE
t00000067	TCCCTGGTCTAGTGGTTAGGATTCGG	16	G	T	13	6625	65.225	0	0	1.93875e-116	1.3392e-114	TRUE
t00000067	TCCCTGGTCTAGTGGTTAGGATTCGG	17	A	T	0	6625	51.2482	0	0	1e-102	6.36502e-101	TRUE
t00000067	TCCCTGGTCTAGTGGTTAGGATTCGG	17	C	T	13	6625	79.2018	0	0	1.96254e-143	1.57259e-141	TRUE
t00000067	TCCCTGGTCTAGTGGTTAGGATTCGG	17	G	T	0	6625	32.6125	0	0	1e-66	4.89008e-65	TRUE
t00000067	TCCCTGGTCTAGTGGTTAGGATTCGG	18	C	A	0	6625	37.2714	0	0	1e-74	5.20066e-73	TRUE
t00000067	TCCCTGGTCTAGTGGTTAGGATTCGG	18	G	A	1	6625	83.8608	0	0	8.416e-167	7.254e-165	TRUE
t00000067	TCCCTGGTCTAGTGGTTAGGATTCGG	18	T	A	1	6625	46.5893	0	0	4.753e-93	2.86192e-91	TRUE
t00000067	TCCCTGGTCTAGTGGTTAGGATTCGG	19	A	G	0	6625	218.97	0	0	0	0	TRUE
t00000067	TCCCTGGTCTAGTGGTTAGGATTCGG	19	C	G	0	6625	65.225	0	0	1e-130	7.47935e-129	TRUE
t00000067	TCCCTGGTCTAGTGGTTAGGATTCGG	19	T	G	0	6625	149.086	0	0	1e-298	1.23017e-296	TRUE
t00000067	TCCCTGGTCTAGTGGTTAGGATTCGG	20	A	G	3	6625	65.225	0	0	4.86498e-126	3.56077e-124	TRUE
t00000067	TCCCTGGTCTAGTGGTTAGGATTCGG	20	C	G	1	6625	32.6125	0	0	3.367e-65	1.63177e-63	TRUE
t00000067	TCCCTGGTCTAGTGGTTAGGATTCGG	20	T	G	3	6625	60.5661	0	0	4.04463e-118	2.82614e-116	TRUE
t00000067	TCCCTGGTCTAGTGGTTAGGATTCGG	21	C	A	0	6625	181.698	0	0	0	0	TRUE
t00000067	TCCCTGGTCTAGTGGTTAGGATTCGG	21	G	A	8	6625	181.698	0	0	0	0	TRUE
t00000067	TCCCTGGTCTAGTGGTTAGGATTCGG	21	T	A	0	6625	102.496	0	0	1e-204	9.71669e-203	TRUE
t00000067	TCCCTGGTCTAGTGGTTAGGATTCGG	22	A	T	1	6625	251.582	0	0	0	0	TRUE
t00000067	TCCCTGGTCTAGTGGTTAGGATTCGG	22	C	T	2	6625	102.496	0	0	5.25045e-201	5.00882e-199	TRUE
t00000067	TCCCTGGTCTAGTGGTTAGGATTCGG	22	G	T	0	6625	83.8608	0	0	1e-168	8.66204e-167	TRUE
t00000067	TCCCTGGTCTAGTGGTTAGGATTCGG	23	A	T	0	6625	79.2018	0	0	1e-158	8.38485e-157	TRUE
t00000067	TCCCTGGTCTAGTGGTTAGGATTCGG	23	C	T	0	6625	93.1786	0	0	1e-186	9.12985e-185	TRUE
t00000067	TCCCTGGTCTAGTGGTTAGGATTCGG	23	G	T	0	6625	139.768	0	0	1e-280	1.17677e-278	TRUE
t00000067	TCCCTGGTCTAGTGGTTAGGATTCGG	24	A	C	3	6625	256.241	0	0	0	0	TRUE
t00000067	TCCCTGGTCTAGTGGTTAGGATTCGG	24	G	C	1	6625	102.496	0	0	1.0198e-202	9.7346e-201	TRUE
t00000067	TCCCTGGTCTAGTGGTTAGGATTCGG	24	T	C	2	6625	321.466	0	0	0	0	TRUE
t00000067	TCCCTGGTCTAGTGGTTAGGATTCGG	25	A	G	4	6625	135.109	0	0	1.43091e-263	1.62076e-261	TRUE
t00000067	TCCCTGGTCTAGTGGTTAGGATTCGG	25	C	G	2	6625	177.039	0	0	0	0	TRUE
t00000067	TCCCTGGTCTAGTGGTTAGGATTCGG	25	T	G	12	6625	251.582	0	0	0	0	TRUE
t00000067	TCCCTGGTCTAGTGGTTAGGATTCGG	26	A	G	5	6625	177.039	0	0	0	0	TRUE
t00000067	TCCCTGGTCTAGTGGTTAGGATTCGG	26	C	G	42	6625	163.063	0	0	6.34536e-283	7.52332e-281	TRUE
t00000067	TCCCTGGTCTAGTGGTTAGGATTCGG	26	T	G	7	6625	88.5197	0	0	1.11182e-168	9.62532e-167	TRUE
t00000068	GGGGGTATAGCTCAGTGGAGAGCATTTGA	16	G	T	2860	6614	6614	0	0	0	0	TRUE
t00000068	GGGGGTATAGCTCAGTGGAGAGCATTTGA	19	T	A	0	6614	6614	0	0	0	0	TRUE
t00000069	TCCCTGTGGTCTAGTGGTTAGGATTCGGCGC	1	C	T	5	6581	849.161	0	0	0	0	TRUE
t00000069	TCCCTGTGGTCTAGTGGTTAGGATTCGGCGC	2	A	C	6	6581	106.145	0	0	2.25368e-203	2.17772e-201	TRUE
t00000069	TCCCTGTGGTCTAGTGGTTAGGATTCGGCGC	4	T	C	0	6581	318.435	0	0	0	0	TRUE
t00000069	TCCCTGTGGTCTAGTGGTTAGGATTCGGCGC	5	G	T	0	6581	212.29	0	0	0	0	TRUE
t00000069	TCCCTGTGGTCTAGTGGTTAGGATTCGGCGC	6	C	G	1	6581	106.145	0	0	1.0594e-210	1.04292e-208	TRUE
t00000069	TCCCTGTGGTCTAGTGGTTAGGATTCGGCGC	8	A	G	27	6581	212.29	0	0	0	0	TRUE
t00000069	TCCCTGTGGTCTAGTGGTTAGGATTCGGCGC	8	C	G	35	6581	318.435	0	0	0	0	TRUE
t00000069	TCCCTGTGGTCTAGTGGTTAGGATTCGGCGC	8	T	G	72	6581	849.161	0	0	0	0	TRUE
t00000069	TCCCTGTGGTCTAGTGGTTAGGATTCGGCGC	10	C	T	6	6581	106.145	0	0	2.25368e-203	2.17772e-201	TRUE
t00000069	TCCCTGTGGTCTAGTGGTTAGGATTCGGCGC	14	A	G	0	6581	106.145	0	0	1e-212	9.9378e-211	TRUE
t00000069	TCCCTGTGGTCTAGTGGTTAGGATTCGGCGC	15	C	T	5	6581	106.145	0	0	1.21941e-204	1.1834e-202	TRUE
t00000069	TCCCTGTGGTCTAGTGGTTAGGATTCGGCGC	16	A	G	37	6581	106.145	0	0	1.69024e-178	1.51501e-176	TRUE
t00000069	TCCCTGTGGTCTAGTGGTTAGGATTCGGCGC	16	C	G	0	6581	106.145	0	0	1e-212	9.9378e-211	TRUE
t00000069	TCCCTGTGGTCTAGTGGTTAGGATTCGGCGC	18	A	T	1	6581	106.145	0	0	1.0594e-210	1.04292e-208	TRUE
t00000069	TCCCTGTGGTCTAGTGGTTAGGATTCGGCGC	21	A	G	1	6581	106.145	0	0	1.0594e-210	1.04292e-208	TRUE
t00000069	TCCCTGTGGTCTAGTGGTTAGGATTCGGCGC	21	C	G	0	6581	106.145	0	0	1e-212	9.9378e-211	TRUE
t00000069	TCCCTGTGGTCTAGTGGTTAGGATTCGGCGC	22	C	G	0	6581	106.145	0	0	1e-212	9.9378e-211	TRUE
t00000069	TCCCTGTGGTCTAGTGGTTAGGATTCGGCGC	22	T	G	1	6581	106.145	0	0	1.0594e-210	1.04292e-208	TRUE
t00000069	TCCCTGTGGTCTAGTGGTTAGGATTCGGCGC	23	C	A	2	6581	106.145	0	0	5.66409e-209	5.53784e-207	TRUE
t00000069	TCCCTGTGGTCTAGTGGTTAGGATTCGGCGC	23	T	A	0	6581	106.145	0	0	1e-212	9.9378e-211	TRUE
t00000069	TCCCTGTGGTCTAGTGGTTAGGATTCGGCGC	25	C	T	0	6581	106.145	0	0	1e-212	9.9378e-211	TRUE
t00000069	TCCCTGTGGTCTAGTGGTTAGGATTCGGCGC	27	C	G	0	6581	106.145	0	0	1e-212	9.9378e-211	TRUE
t00000069	TCCCTGTGGTCTAGTGGTTAGGATTCGGCGC	28	A	G	0	6581	106.145	0	0	1e-212	9.9378e-211	TRUE
t00000069	TCCCTGTGGTCTAGTGGTTAGGATTCGGCGC	28	T	G	6	6581	318.435	0	0	0	0	TRUE
t00000069	TCCCTGTGGTCTAGTGGTTAGGATTCGGCGC	29	A	C	3	6581	106.145	0	0	2.03756e-207	1.98968e-205	TRUE
t00000069	TCCCTGTGGTCTAGTGGTTAGGATTCGGCGC	29	G	C	0	6581	106.145	0	0	1e-212	9.9378e-211	TRUE
t00000069	TCCCTGTGGTCTAGTGGTTAGGATTCGGCGC	29	T	C	2	6581	106.145	0	0	5.66409e-209	5.53784e-207	TRUE
t00000069	TCCCTGTGGTCTAGTGGTTAGGATTCGGCGC	30	C	G	0	6581	212.29	0	0	0	0	TRUE
t00000069	TCCCTGTGGTCTAGTGGTTAGGATTCGGCGC	30	T	G	4	6581	1698.32	0	0	0	0	TRUE
t00000069	TCCCTGTGGTCTAGTGGTTAGGATTCGGCGC	31	A	C	3	6581	212.29	0	0	0	0	TRUE
t00000069	TCCCTGTGGTCTAGTGGTTAGGATTCGGCGC	31	T	C	7	6581	1167.6	0	0	0	0	TRUE
t00000070	GTTTCCGTAGTGTAGTGGTTATCACTTTCGCC	6	T	C	125	6537	594.273	0	0	0	0	TRUE
t00000070	GTTTCCGTAGTGTAGTGGTTATCACTTTCGCC	7	C	G	262	6537	594.273	0	0	0	0	TRUE
t00000070	GTTTCCGTAGTGTAGTGGTTATCACTTTCGCC	26	A	T	5515	6537	594.273	0	0	0	0	TRUE
t00000070	GTTTCCGTAGTGTAGTGGTTATCACTTTCGCC	26	G	T	228950	6537	5942.73	0	0	0	0	TRUE
t00000070	GTTTCCGTAGTGTAGTGGTTATCACTTTCGCC	27	C	T	3782	6537	594.273	0	0	0	0	TRUE
t00000072	TCCCATATGGTCTAGCGGTTAGGATTCCTGG	6	C	T	22782	6329	4219.33	0	0	0	0	TRUE
t00000073	TTCAAGTAATCCAGGATAGGCT	11	T	C	61	6299	2099.67	0	0	0	0	TRUE
t00000073	TTCAAGTAATCCAGGATAGGCT	21	T	C	59	6299	2099.67	0	0	0	0	TRUE
t00000075	GCATGTGGTTCAGTGGTAGAATTCTCGCC	1	A	G	9	6231	168.405	0	0	3.45845952088873e-322	4.44214422175865e-320	TRUE
t00000075	GCATGTGGTTCAGTGGTAGAATTCTCGCC	1	C	G	357	6231	134.724	0	0	4.05272e-148	3.2996e-146	TRUE
t00000075	GCATGTGGTTCAGTGGTAGAATTCTCGCC	1	T	G	4	6231	67.3622	0	0	9.33904e-129	6.92242e-127	TRUE
t00000075	GCATGTGGTTCAGTGGTAGAATTCTCGCC	2	A	C	357	6231	269.449	0	0	0	0	TRUE
t00000075	GCATGTGGTTCAGTGGTAGAATTCTCGCC	2	G	C	0	6231	67.3622	0	0	1e-134	7.62814e-133	TRUE
t00000075	GCATGTGGTTCAGTGGTAGAATTCTCGCC	2	T	C	4	6231	134.724	0	0	1.43091e-263	1.62076e-261	TRUE
t00000075	GCATGTGGTTCAGTGGTAGAATTCTCGCC	3	C	A	0	6231	67.3622	0	0	1e-134	7.62814e-133	TRUE
t00000075	GCATGTGGTTCAGTGGTAGAATTCTCGCC	3	G	A	0	6231	67.3622	0	0	1e-134	7.62814e-133	TRUE
t00000075	GCATGTGGTTCAGTGGTAGAATTCTCGCC	3	T	A	360	6231	336.811	0	0	0	0	TRUE
t00000075	GCATGTGGTTCAGTGGTAGAATTCTCGCC	4	A	T	0	6231	33.6811	0	0	1e-68	4.97992e-67	TRUE
t00000075	GCATGTGGTTCAGTGGTAGAATTCTCGCC	4	C	T	1	6231	33.6811	0	0	3.466e-67	1.71463e-65	TRUE
t00000075	GCATGTGGTTCAGTGGTAGAATTCTCGCC	4	G	T	0	6231	101.043	0	0	1e-202	9.56884e-201	TRUE
t00000075	GCATGTGGTTCAGTGGTAGAATTCTCGCC	5	A	G	0	6231	67.3622	0	0	1e-134	7.62814e-133	TRUE
t00000075	GCATGTGGTTCAGTGGTAGAATTCTCGCC	5	C	G	3	6231	33.6811	0	0	7.54575e-65	3.64795e-63	TRUE
t00000075	GCATGTGGTTCAGTGGTAGAATTCTCGCC	5	T	G	253	6231	134.724	0	0	2.59645e-164	2.2089e-162	TRUE
t00000075	GCATGTGGTTCAGTGGTAGAATTCTCGCC	6	A	T	0	6231	67.3622	0	0	1e-134	7.62814e-133	TRUE
t00000075	GCATGTGGTTCAGTGGTAGAATTCTCGCC	6	C	T	4	6231	67.3622	0	0	9.33904e-129	6.92242e-127	TRUE
t00000075	GCATGTGGTTCAGTGGTAGAATTCTCGCC	6	G	T	259	6231	168.405	0	0	5.87413e-215	5.93513e-213	TRUE
t00000075	GCATGTGGTTCAGTGGTAGAATTCTCGCC	7	A	G	1	6231	101.043	0	0	1.0099e-200	9.60511e-199	TRUE
t00000075	GCATGTGGTTCAGTGGTAGAATTCTCGCC	7	C	G	3	6231	101.043	0	0	1.76748e-197	1.67093e-195	TRUE
t00000075	GCATGTGGTTCAGTGGTAGAATTCTCGCC	7	T	G	249	6231	202.086	0	0	1.56517e-272	1.80801e-270	TRUE
t00000075	GCATGTGGTTCAGTGGTAGAATTCTCGCC	8	A	G	2	6231	67.3622	0	0	2.3e-131	1.73428e-129	TRUE
t00000075	GCATGTGGTTCAGTGGTAGAATTCTCGCC	9	A	T	0	6231	33.6811	0	0	1e-68	4.97992e-67	TRUE
t00000075	GCATGTGGTTCAGTGGTAGAATTCTCGCC	9	C	T	0	6231	67.3622	0	0	1e-134	7.62814e-133	TRUE
t00000075	GCATGTGGTTCAGTGGTAGAATTCTCGCC	9	G	T	4	6231	33.6811	0	0	7.09883e-64	3.38916e-62	TRUE
t00000075	GCATGTGGTTCAGTGGTAGAATTCTCGCC	10	A	T	0	6231	168.405	0	0	0	0	TRUE
t00000075	GCATGTGGTTCAGTGGTAGAATTCTCGCC	10	C	T	5	6231	67.3622	0	0	1.33157e-127	9.8376e-126	TRUE
t00000075	GCATGTGGTTCAGTGGTAGAATTCTCGCC	11	A	C	3	6231	33.6811	0	0	7.54575e-65	3.64795e-63	TRUE
t00000075	GCATGTGGTTCAGTGGTAGAATTCTCGCC	11	T	C	0	6231	168.405	0	0	0	0	TRUE
t00000075	GCATGTGGTTCAGTGGTAGAATTCTCGCC	12	C	A	2	6231	67.3622	0	0	2.3e-131	1.73428e-129	TRUE
t00000075	GCATGTGGTTCAGTGGTAGAATTCTCGCC	12	T	A	1	6231	33.6811	0	0	3.466e-67	1.71463e-65	TRUE
t00000075	GCATGTGGTTCAGTGGTAGAATTCTCGCC	13	A	G	217	6231	336.811	0	0	0	0	TRUE
t00000075	GCATGTGGTTCAGTGGTAGAATTCTCGCC	13	C	G	0	6231	67.3622	0	0	1e-134	7.62814e-133	TRUE
t00000075	GCATGTGGTTCAGTGGTAGAATTCTCGCC	13	T	G	2	6231	33.6811	0	0	6.1782e-66	3.00995e-64	TRUE
t00000075	GCATGTGGTTCAGTGGTAGAATTCTCGCC	14	A	T	1	6231	67.3622	0	0	6.733e-133	5.1063e-131	TRUE
t00000075	GCATGTGGTTCAGTGGTAGAATTCTCGCC	14	C	T	3	6231	168.405	0	0	0	0	TRUE
t00000075	GCATGTGGTTCAGTGGTAGAATTCTCGCC	14	G	T	5	6231	101.043	0	0	9.64219e-195	9.05019e-193	TRUE
t00000075	GCATGTGGTTCAGTGGTAGAATTCTCGCC	15	A	G	1	6231	101.043	0	0	1.0099e-200	9.60511e-199	TRUE
t00000075	GCATGTGGTTCAGTGGTAGAATTCTCGCC	15	C	G	0	6231	67.3622	0	0	1e-134	7.62814e-133	TRUE
t00000075	GCATGTGGTTCAGTGGTAGAATTCTCGCC	15	T	G	3	6231	67.3622	0	0	5.31378e-130	3.97059e-128	TRUE
t00000075	GCATGTGGTTCAGTGGTAGAATTCTCGCC	16	A	G	0	6231	101.043	0	0	1e-202	9.56884e-201	TRUE
t00000075	GCATGTGGTTCAGTGGTAGAATTCTCGCC	16	C	G	0	6231	33.6811	0	0	1e-68	4.97992e-67	TRUE
t00000075	GCATGTGGTTCAGTGGTAGAATTCTCGCC	16	T	G	0	6231	33.6811	0	0	1e-68	4.97992e-67	TRUE
t00000075	GCATGTGGTTCAGTGGTAGAATTCTCGCC	17	A	T	0	6231	134.724	0	0	1e-270	1.14924e-268	TRUE
t00000075	GCATGTGGTTCAGTGGTAGAATTCTCGCC	17	C	T	12	6231	67.3622	0	0	4.54725e-121	3.24955e-119	TRUE
t00000075	GCATGTGGTTCAGTGGTAGAATTCTCGCC	17	G	T	12	6231	101.043	0	0	4.38545e-187	4.01551e-185	TRUE
t00000075	GCATGTGGTTCAGTGGTAGAATTCTCGCC	18	G	A	2	6231	67.3622	0	0	2.3e-131	1.73428e-129	TRUE
t00000075	GCATGTGGTTCAGTGGTAGAATTCTCGCC	18	T	A	1	6231	33.6811	0	0	3.466e-67	1.71463e-65	TRUE
t00000075	GCATGTGGTTCAGTGGTAGAATTCTCGCC	19	A	G	0	6231	101.043	0	0	1e-202	9.56884e-201	TRUE
t00000075	GCATGTGGTTCAGTGGTAGAATTCTCGCC	19	C	G	0	6231	67.3622	0	0	1e-134	7.62814e-133	TRUE
t00000075	GCATGTGGTTCAGTGGTAGAATTCTCGCC	19	T	G	0	6231	134.724	0	0	1e-270	1.14924e-268	TRUE
t00000075	GCATGTGGTTCAGTGGTAGAATTCTCGCC	20	C	A	0	6231	101.043	0	0	1e-202	9.56884e-201	TRUE
t00000075	GCATGTGGTTCAGTGGTAGAATTCTCGCC	20	G	A	0	6231	67.3622	0	0	1e-134	7.62814e-133	TRUE
t00000075	GCATGTGGTTCAGTGGTAGAATTCTCGCC	21	C	A	0	6231	33.6811	0	0	1e-68	4.97992e-67	TRUE
t00000075	GCATGTGGTTCAGTGGTAGAATTCTCGCC	21	G	A	0	6231	33.6811	0	0	1e-68	4.97992e-67	TRUE
t00000075	GCATGTGGTTCAGTGGTAGAATTCTCGCC	21	T	A	0	6231	33.6811	0	0	1e-68	4.97992e-67	TRUE
t00000075	GCATGTGGTTCAGTGGTAGAATTCTCGCC	22	A	T	0	6231	67.3622	0	0	1e-134	7.62814e-133	TRUE
t00000075	GCATGTGGTTCAGTGGTAGAATTCTCGCC	23	A	T	0	6231	67.3622	0	0	1e-134	7.62814e-133	TRUE
t00000075	GCATGTGGTTCAGTGGTAGAATTCTCGCC	23	C	T	7	6231	101.043	0	0	2.6007e-192	2.41793e-190	TRUE
t00000075	GCATGTGGTTCAGTGGTAGAATTCTCGCC	23	G	T	0	6231	134.724	0	0	1e-270	1.14924e-268	TRUE
t00000075	GCATGTGGTTCAGTGGTAGAATTCTCGCC	24	A	C	3	6231	134.724	0	0	4.15901e-265	4.72786e-263	TRUE
t00000075	GCATGTGGTTCAGTGGTAGAATTCTCGCC	24	G	C	0	6231	33.6811	0	0	1e-68	4.97992e-67	TRUE
t00000075	GCATGTGGTTCAGTGGTAGAATTCTCGCC	24	T	C	1	6231	134.724	0	0	1.3465e-268	1.54182e-266	TRUE
t00000075	GCATGTGGTTCAGTGGTAGAATTCTCGCC	25	A	T	0	6231	67.3622	0	0	1e-134	7.62814e-133	TRUE
t00000075	GCATGTGGTTCAGTGGTAGAATTCTCGCC	25	C	T	0	6231	101.043	0	0	1e-202	9.56884e-201	TRUE
t00000075	GCATGTGGTTCAGTGGTAGAATTCTCGCC	26	G	C	1	6231	33.6811	0	0	3.466e-67	1.71463e-65	TRUE
t00000075	GCATGTGGTTCAGTGGTAGAATTCTCGCC	26	T	C	0	6231	33.6811	0	0	1e-68	4.97992e-67	TRUE
t00000075	GCATGTGGTTCAGTGGTAGAATTCTCGCC	27	A	G	0	6231	168.405	0	0	0	0	TRUE
t00000075	GCATGTGGTTCAGTGGTAGAATTCTCGCC	27	C	G	2	6231	33.6811	0	0	6.1782e-66	3.00995e-64	TRUE
t00000075	GCATGTGGTTCAGTGGTAGAATTCTCGCC	27	T	G	3	6231	168.405	0	0	0	0	TRUE
t00000075	GCATGTGGTTCAGTGGTAGAATTCTCGCC	28	A	C	20	6231	235.768	0	0	0	0	TRUE
t00000075	GCATGTGGTTCAGTGGTAGAATTCTCGCC	28	G	C	0	6231	101.043	0	0	1e-202	9.56884e-201	TRUE
t00000075	GCATGTGGTTCAGTGGTAGAATTCTCGCC	28	T	C	2	6231	134.724	0	0	9.13197e-267	1.04338e-264	TRUE
t00000075	GCATGTGGTTCAGTGGTAGAATTCTCGCC	29	A	C	4	6231	572.578	0	0	0	0	TRUE
t00000075	GCATGTGGTTCAGTGGTAGAATTCTCGCC	29	G	C	0	6231	101.043	0	0	1e-202	9.56884e-201	TRUE
t00000075	GCATGTGGTTCAGTGGTAGAATTCTCGCC	29	T	C	21	6231	269.449	0	0	0	0	TRUE
t00000076	CATTGGTGGTTCAGTGGTAGAATTCTCGC	4	G	T	171	6204	1240.8	0	0	0	0	TRUE
t00000076	CATTGGTGGTTCAGTGGTAGAATTCTCGC	8	A	G	0	6204	620.4	0	0	0	0	TRUE
t00000076	CATTGGTGGTTCAGTGGTAGAATTCTCGC	14	A	G	8	6204	1240.8	0	0	0	0	TRUE
t00000076	CATTGGTGGTTCAGTGGTAGAATTCTCGC	27	T	C	7	6204	310.2	0	0	0	0	TRUE
t00000076	CATTGGTGGTTCAGTGGTAGAATTCTCGC	28	A	G	25	6204	310.2	0	0	0	0	TRUE
t00000077	GTTTCCGTAGTGTAGTGGTTATCACATTCGCCT	6	T	C	315	6119	556.273	0	0	0	0	TRUE
t00000077	GTTTCCGTAGTGTAGTGGTTATCACATTCGCCT	7	C	G	204	6119	556.273	0	0	0	0	TRUE
t00000077	GTTTCCGTAGTGTAGTGGTTATCACATTCGCCT	26	G	A	118610	6119	5562.73	0	0	0	0	TRUE
t00000077	GTTTCCGTAGTGTAGTGGTTATCACATTCGCCT	27	C	T	2909	6119	556.273	0	0	0	0	TRUE
t00000078	GGGGGTATAGCTCAGGGGTAGAGCATTTGACT	1	T	G	41	5853	106.418	0	0	2.99475e-176	2.65852e-174	TRUE
t00000078	GGGGGTATAGCTCAGGGGTAGAGCATTTGACT	3	T	G	1	5853	106.418	0	0	1.0594e-210	1.04292e-208	TRUE
t00000078	GGGGGTATAGCTCAGGGGTAGAGCATTTGACT	4	C	G	0	5853	106.418	0	0	1e-212	9.9378e-211	TRUE
t00000078	GGGGGTATAGCTCAGGGGTAGAGCATTTGACT	5	T	G	2	5853	106.418	0	0	5.66409e-209	5.53784e-207	TRUE
t00000078	GGGGGTATAGCTCAGGGGTAGAGCATTTGACT	6	C	T	82	5853	106.418	0	0	2.18684e-158	1.83168e-156	TRUE
t00000078	GGGGGTATAGCTCAGGGGTAGAGCATTTGACT	8	A	T	4	5853	106.418	0	0	5.54779e-206	5.40733e-204	TRUE
t00000078	GGGGGTATAGCTCAGGGGTAGAGCATTTGACT	10	A	G	50	5853	106.418	0	0	1.30266e-171	1.1384e-169	TRUE
t00000078	GGGGGTATAGCTCAGGGGTAGAGCATTTGACT	16	A	G	38	5853	212.836	0	0	0	0	TRUE
t00000078	GGGGGTATAGCTCAGGGGTAGAGCATTTGACT	16	T	G	12867	5853	744.927	0	0	4.39301e-294	5.33322e-292	TRUE
t00000078	GGGGGTATAGCTCAGGGGTAGAGCATTTGACT	17	T	G	4	5853	106.418	0	0	5.54779e-206	5.40733e-204	TRUE
t00000078	GGGGGTATAGCTCAGGGGTAGAGCATTTGACT	19	A	T	152	5853	106.418	0	0	8.33236e-139	6.54336e-137	TRUE
t00000078	GGGGGTATAGCTCAGGGGTAGAGCATTTGACT	20	G	A	6	5853	106.418	0	0	2.25368e-203	2.17772e-201	TRUE
t00000078	GGGGGTATAGCTCAGGGGTAGAGCATTTGACT	24	T	C	1	5853	106.418	0	0	1.0594e-210	1.04292e-208	TRUE
t00000078	GGGGGTATAGCTCAGGGGTAGAGCATTTGACT	30	G	A	2	5853	106.418	0	0	5.66409e-209	5.53784e-207	TRUE
t00000080	TCCCTGGTCTAGTGGTTAGGATTCGGC	1	A	T	3	5590	144.608	0	0	5.13779e-285	6.11463e-283	TRUE
t00000080	TCCCTGGTCTAGTGGTTAGGATTCGGC	1	C	T	12	5590	379.596	0	0	0	0	TRUE
t00000080	TCCCTGGTCTAGTGGTTAGGATTCGGC	1	G	T	0	5590	40.671	0	0	1e-82	5.56517e-81	TRUE
t00000080	TCCCTGGTCTAGTGGTTAGGATTCGGC	2	A	C	3	5590	94.8989	0	0	1.47625e-185	1.34467e-183	TRUE
t00000080	TCCCTGGTCTAGTGGTTAGGATTCGGC	2	G	C	0	5590	22.595	0	0	1e-46	3.828e-45	TRUE
t00000080	TCCCTGGTCTAGTGGTTAGGATTCGGC	2	T	C	6	5590	144.608	0	0	1.40231e-280	1.64773e-278	TRUE
t00000080	TCCCTGGTCTAGTGGTTAGGATTCGGC	3	A	C	2	5590	27.114	0	0	3.98208e-52	1.65358e-50	TRUE
t00000080	TCCCTGGTCTAGTGGTTAGGATTCGGC	3	G	C	0	5590	54.228	0	0	1e-108	6.60849e-107	TRUE
t00000080	TCCCTGGTCTAGTGGTTAGGATTCGGC	3	T	C	1	5590	171.722	0	0	0	0	TRUE
t00000080	TCCCTGGTCTAGTGGTTAGGATTCGGC	4	A	C	1	5590	63.266	0	0	6.337e-125	4.61026e-123	TRUE
t00000080	TCCCTGGTCTAGTGGTTAGGATTCGGC	4	G	C	1	5590	185.279	0	0	0	0	TRUE
t00000080	TCCCTGGTCTAGTGGTTAGGATTCGGC	4	T	C	6	5590	99.4179	0	0	1.51608e-189	1.39796e-187	TRUE
t00000080	TCCCTGGTCTAGTGGTTAGGATTCGGC	5	A	T	2	5590	76.823	0	0	3.02047e-151	2.47326e-149	TRUE
t00000080	TCCCTGGTCTAGTGGTTAGGATTCGGC	5	C	T	4	5590	76.823	0	0	1.59901e-148	1.30254e-146	TRUE
t00000080	TCCCTGGTCTAGTGGTTAGGATTCGGC	5	G	T	0	5590	18.076	0	0	1e-36	3.24894e-35	TRUE
t00000080	TCCCTGGTCTAGTGGTTAGGATTCGGC	6	A	G	1	5590	112.975	0	0	1.1287e-224	1.16056e-222	TRUE
t00000080	TCCCTGGTCTAGTGGTTAGGATTCGGC	6	C	G	0	5590	54.228	0	0	1e-108	6.60849e-107	TRUE
t00000080	TCCCTGGTCTAGTGGTTAGGATTCGGC	6	T	G	7	5590	99.4179	0	0	2.27306e-188	2.08374e-186	TRUE
t00000080	TCCCTGGTCTAGTGGTTAGGATTCGGC	7	A	G	1	5590	63.266	0	0	6.337e-125	4.61026e-123	TRUE
t00000080	TCCCTGGTCTAGTGGTTAGGATTCGGC	7	C	G	0	5590	27.114	0	0	1e-54	4.27682e-53	TRUE
t00000080	TCCCTGGTCTAGTGGTTAGGATTCGGC	7	T	G	5	5590	49.709	0	0	3.31155e-94	2.00011e-92	TRUE
t00000080	TCCCTGGTCTAGTGGTTAGGATTCGGC	8	A	T	0	5590	99.4179	0	0	1e-198	9.47655e-197	TRUE
t00000080	TCCCTGGTCTAGTGGTTAGGATTCGGC	8	C	T	2	5590	131.051	0	0	8.60463e-259	9.65586e-257	TRUE
t00000080	TCCCTGGTCTAGTGGTTAGGATTCGGC	8	G	T	4	5590	99.4179	0	0	4.24878e-192	3.94551e-190	TRUE
t00000080	TCCCTGGTCTAGTGGTTAGGATTCGGC	9	A	C	1	5590	36.152	0	0	3.664e-71	1.87026e-69	TRUE
t00000080	TCCCTGGTCTAGTGGTTAGGATTCGGC	9	G	C	2	5590	31.633	0	0	5.50173e-62	2.5697e-60	TRUE
t00000080	TCCCTGGTCTAGTGGTTAGGATTCGGC	9	T	C	0	5590	81.342	0	0	1e-162	8.46613e-161	TRUE
t00000080	TCCCTGGTCTAGTGGTTAGGATTCGGC	10	A	T	0	5590	45.19	0	0	1e-90	5.89486e-89	TRUE
t00000080	TCCCTGGTCTAGTGGTTAGGATTCGGC	10	C	T	3	5590	90.38	0	0	1.25954e-175	1.1156e-173	TRUE
t00000080	TCCCTGGTCTAGTGGTTAGGATTCGGC	10	G	T	0	5590	40.671	0	0	1e-82	5.56517e-81	TRUE
t00000080	TCCCTGGTCTAGTGGTTAGGATTCGGC	11	C	A	0	5590	67.785	0	0	1e-136	7.74463e-135	TRUE
t00000080	TCCCTGGTCTAGTGGTTAGGATTCGGC	11	G	A	3	5590	67.785	0	0	5.54818e-132	4.19559e-130	TRUE
t00000080	TCCCTGGTCTAGTGGTTAGGATTCGGC	11	T	A	1	5590	49.709	0	0	5.05e-99	3.14806e-97	TRUE
t00000080	TCCCTGGTCTAGTGGTTAGGATTCGGC	12	A	G	2	5590	117.494	0	0	6.88246e-231	7.19915e-229	TRUE
t00000080	TCCCTGGTCTAGTGGTTAGGATTCGGC	12	C	G	0	5590	27.114	0	0	1e-54	4.27682e-53	TRUE
t00000080	TCCCTGGTCTAGTGGTTAGGATTCGGC	12	T	G	3	5590	103.937	0	0	1.92645e-203	1.86496e-201	TRUE
t00000080	TCCCTGGTCTAGTGGTTAGGATTCGGC	13	A	T	3	5590	90.38	0	0	1.25954e-175	1.1156e-173	TRUE
t00000080	TCCCTGGTCTAGTGGTTAGGATTCGGC	13	C	T	3	5590	140.089	0	0	4.63117e-275	5.3893e-273	TRUE
t00000080	TCCCTGGTCTAGTGGTTAGGATTCGGC	13	G	T	12	5590	117.494	0	0	2.32112e-218	2.36806e-216	TRUE
t00000080	TCCCTGGTCTAGTGGTTAGGATTCGGC	14	A	G	28	5590	117.494	0	0	5.03022e-205	4.89679e-203	TRUE
t00000080	TCCCTGGTCTAGTGGTTAGGATTCGGC	14	C	G	0	5590	45.19	0	0	1e-90	5.89486e-89	TRUE
t00000080	TCCCTGGTCTAGTGGTTAGGATTCGGC	14	T	G	0	5590	67.785	0	0	1e-136	7.74463e-135	TRUE
t00000080	TCCCTGGTCTAGTGGTTAGGATTCGGC	15	A	G	0	5590	81.342	0	0	1e-162	8.46613e-161	TRUE
t00000080	TCCCTGGTCTAGTGGTTAGGATTCGGC	15	C	G	0	5590	18.076	0	0	1e-36	3.24894e-35	TRUE
t00000080	TCCCTGGTCTAGTGGTTAGGATTCGGC	15	T	G	0	5590	67.785	0	0	1e-136	7.74463e-135	TRUE
t00000080	TCCCTGGTCTAGTGGTTAGGATTCGGC	16	A	T	0	5590	31.633	0	0	1e-64	4.78442e-63	TRUE
t00000080	TCCCTGGTCTAGTGGTTAGGATTCGGC	16	C	T	0	5590	131.051	0	0	1e-262	1.12861e-260	TRUE
t00000080	TCCCTGGTCTAGTGGTTAGGATTCGGC	16	G	T	1	5590	58.747	0	0	5.941e-117	4.14016e-115	TRUE
t00000080	TCCCTGGTCTAGTGGTTAGGATTCGGC	17	A	T	0	5590	49.709	0	0	1e-100	6.27108e-99	TRUE
t00000080	TCCCTGGTCTAGTGGTTAGGATTCGGC	17	C	T	7	5590	72.304	0	0	2.70445e-135	2.0873e-133	TRUE
t00000080	TCCCTGGTCTAGTGGTTAGGATTCGGC	17	G	T	0	5590	27.114	0	0	1e-54	4.27682e-53	TRUE
t00000080	TCCCTGGTCTAGTGGTTAGGATTCGGC	18	C	A	0	5590	27.114	0	0	1e-54	4.27682e-53	TRUE
t00000080	TCCCTGGTCTAGTGGTTAGGATTCGGC	18	G	A	0	5590	76.823	0	0	1e-154	8.30074e-153	TRUE
t00000080	TCCCTGGTCTAGTGGTTAGGATTCGGC	18	T	A	1	5590	36.152	0	0	3.664e-71	1.87026e-69	TRUE
t00000080	TCCCTGGTCTAGTGGTTAGGATTCGGC	19	A	G	0	5590	194.317	0	0	0	0	TRUE
t00000080	TCCCTGGTCTAGTGGTTAGGATTCGGC	19	C	G	1	5590	54.228	0	0	5.446e-107	3.57643e-105	TRUE
t00000080	TCCCTGGTCTAGTGGTTAGGATTCGGC	19	T	G	4	5590	131.051	0	0	1.27153e-255	1.41475e-253	TRUE
t00000080	TCCCTGGTCTAGTGGTTAGGATTCGGC	20	A	G	9	5590	58.747	0	0	4.50865e-108	2.97578e-106	TRUE
t00000080	TCCCTGGTCTAGTGGTTAGGATTCGGC	20	C	G	0	5590	31.633	0	0	1e-64	4.78442e-63	TRUE
t00000080	TCCCTGGTCTAGTGGTTAGGATTCGGC	20	T	G	2	5590	54.228	0	0	1.50991e-105	9.81728e-104	TRUE
t00000080	TCCCTGGTCTAGTGGTTAGGATTCGGC	21	C	A	0	5590	153.646	0	0	0	1.25672e-306	TRUE
t00000080	TCCCTGGTCTAGTGGTTAGGATTCGGC	21	G	A	4	5590	153.646	0	0	2.40135e-301	2.97737e-299	TRUE
t00000080	TCCCTGGTCTAGTGGTTAGGATTCGGC	21	T	A	6	5590	90.38	0	0	8.73379e-172	7.63677e-170	TRUE
t00000080	TCCCTGGTCTAGTGGTTAGGATTCGGC	22	A	T	1	5590	221.431	0	0	0	0	TRUE
t00000080	TCCCTGGTCTAGTGGTTAGGATTCGGC	22	C	T	2	5590	72.304	0	0	2.64798e-141	2.10574e-139	TRUE
t00000080	TCCCTGGTCTAGTGGTTAGGATTCGGC	22	G	T	0	5590	72.304	0	0	1e-144	8.03763e-143	TRUE
t00000080	TCCCTGGTCTAGTGGTTAGGATTCGGC	23	A	T	0	5590	63.266	0	0	1e-126	7.33626e-125	TRUE
t00000080	TCCCTGGTCTAGTGGTTAGGATTCGGC	23	C	T	1	5590	72.304	0	0	7.228e-143	5.78299e-141	TRUE
t00000080	TCCCTGGTCTAGTGGTTAGGATTCGGC	23	G	T	0	5590	108.456	0	0	1e-216	1.01495e-214	TRUE
t00000080	TCCCTGGTCTAGTGGTTAGGATTCGGC	24	A	C	2	5590	216.912	0	0	0	0	TRUE
t00000080	TCCCTGGTCTAGTGGTTAGGATTCGGC	24	G	C	2	5590	67.785	0	0	2.36763e-133	1.79995e-131	TRUE
t00000080	TCCCTGGTCTAGTGGTTAGGATTCGGC	24	T	C	2	5590	262.102	0	0	0	0	TRUE
t00000080	TCCCTGGTCTAGTGGTTAGGATTCGGC	25	A	G	3	5590	94.8989	0	0	1.47625e-185	1.34467e-183	TRUE
t00000080	TCCCTGGTCTAGTGGTTAGGATTCGGC	25	C	G	3	5590	126.532	0	0	3.47216e-249	3.81467e-247	TRUE
t00000080	TCCCTGGTCTAGTGGTTAGGATTCGGC	25	T	G	6	5590	221.431	0	0	0	0	TRUE
t00000080	TCCCTGGTCTAGTGGTTAGGATTCGGC	26	A	G	270	5590	131.051	0	0	3.07999e-155	2.5661e-153	TRUE
t00000080	TCCCTGGTCTAGTGGTTAGGATTCGGC	26	C	G	28	5590	85.861	0	0	2.60735e-146	2.10322e-144	TRUE
t00000080	TCCCTGGTCTAGTGGTTAGGATTCGGC	26	T	G	7	5590	67.785	0	0	1.85189e-127	1.36753e-125	TRUE
t00000080	TCCCTGGTCTAGTGGTTAGGATTCGGC	27	A	C	4	5590	469.976	0	0	0	0	TRUE
t00000080	TCCCTGGTCTAGTGGTTAGGATTCGGC	27	G	C	6	5590	234.988	0	0	0	0	TRUE
t00000080	TCCCTGGTCTAGTGGTTAGGATTCGGC	27	T	C	3	5590	329.887	0	0	0	0	TRUE
t00000084	GTTTCCGTAGTGTAGTGGTTATCACATTCGCC	6	T	C	125	5244	476.727	0	0	0	0	TRUE
t00000084	GTTTCCGTAGTGTAGTGGTTATCACATTCGCC	7	C	G	262	5244	476.727	0	0	0	0	TRUE
t00000084	GTTTCCGTAGTGTAGTGGTTATCACATTCGCC	26	G	A	228950	5244	4767.27	0	0	0	0	TRUE
t00000084	GTTTCCGTAGTGTAGTGGTTATCACATTCGCC	27	C	T	3782	5244	476.727	0	0	4.94065645841247e-324	6.37344683135208e-322	TRUE
t00000085	TCCCATATGGTCTAGCGGTTAGGATTCCTGGTT	6	C	T	15833	5232	3488	0	0	0	0	TRUE
t00000087	TCCCTGGTGGTCTAGTGGTTAGGATTCGGCGCTC	9	A	G	13	5085	391.154	0	0	0	0	TRUE
t00000087	TCCCTGGTGGTCTAGTGGTTAGGATTCGGCGCTC	19	C	T	0	5085	782.308	0	0	0	0	TRUE
t00000087	TCCCTGGTGGTCTAGTGGTTAGGATTCGGCGCTC	27	T	C	9	5085	391.154	0	0	0	0	TRUE
t00000087	TCCCTGGTGGTCTAGTGGTTAGGATTCGGCGCTC	30	T	C	3	5085	391.154	0	0	0	0	TRUE
t00000087	TCCCTGGTGGTCTAGTGGTTAGGATTCGGCGCTC	34	T	C	12	5085	782.308	0	0	0	0	TRUE
t00000088	GCATTGGGGGTTCAGTGGTAGAATTCTCGC	5	G	T	22291	5029	887.471	0	0	5.40661e-239	5.7745e-237	TRUE
t00000088	GCATTGGGGGTTCAGTGGTAGAATTCTCGC	8	T	G	1014932	5029	5029	1	1	1	1	FALSE
t00000088	GCATTGGGGGTTCAGTGGTAGAATTCTCGC	15	A	G	1692	5029	591.647	0	0	0	0	TRUE
t00000088	GCATTGGGGGTTCAGTGGTAGAATTCTCGC	28	T	C	224	5029	295.824	0	0	0	0	TRUE
t00000089	GTTTCCGTAGTGTAGTGGTTATCACGTTCGCCTG	6	T	C	8	4971	451.909	0	0	0	0	TRUE
t00000089	GTTTCCGTAGTGTAGTGGTTATCACGTTCGCCTG	7	C	G	33	4971	451.909	0	0	0	0	TRUE
t00000089	GTTTCCGTAGTGTAGTGGTTATCACGTTCGCCTG	26	A	G	575	4971	451.909	0	0	0	0	TRUE
t00000089	GTTTCCGTAGTGTAGTGGTTATCACGTTCGCCTG	27	C	T	314	4971	451.909	0	0	0	0	TRUE
t00000089	GTTTCCGTAGTGTAGTGGTTATCACGTTCGCCTG	34	A	G	22	4971	1355.73	0	0	0	0	TRUE
t00000089	GTTTCCGTAGTGTAGTGGTTATCACGTTCGCCTG	34	C	G	7795	4971	3615.27	0	0	0	0	TRUE
t00000090	AGCAGAGTGGCGCAGCGGAAGCGTGCTGGGC	23	A	G	1	4769	529.889	0	0	0	0	TRUE
t00000092	TCCCATATGGTCTAGCGGTTAGGATTCC	6	C	T	17045	4612	3074.67	0	0	0	0	TRUE
t00000094	GCATTAGTGGTTCAGTGGTAGAATTCTCGC	5	G	T	22291	4258	751.412	0	0	2.86529e-164	2.43628e-162	TRUE
t00000094	GCATTAGTGGTTCAGTGGTAGAATTCTCGC	6	G	A	980179	4258	4258	1	1	1	1	FALSE
t00000094	GCATTAGTGGTTCAGTGGTAGAATTCTCGC	15	A	G	1692	4258	500.941	0	0	0	0	TRUE
t00000094	GCATTAGTGGTTCAGTGGTAGAATTCTCGC	28	T	C	224	4258	250.471	0	0	0	0	TRUE
t00000095	GCATTGGTGGTTCAGTGGTAGAATTCTCAC	5	G	T	22291	4201	933.556	0	0	6.45912e-267	7.38528e-265	TRUE
t00000095	GCATTGGTGGTTCAGTGGTAGAATTCTCAC	15	A	G	1692	4201	466.778	0	0	0	0	TRUE
t00000095	GCATTGGTGGTTCAGTGGTAGAATTCTCAC	28	T	C	224	4201	233.389	0	0	0	0	TRUE
t00000095	GCATTGGTGGTTCAGTGGTAGAATTCTCAC	29	G	A	1015811	4201	3967.61	1	1	1	1	FALSE
t00000096	CAACGGAATCCCAAAAGCAGCTT	23	G	T	3876	4016	4016	0	0	0	0	TRUE
t00000097	GCCCGGCTAGCTCAGTCGGTAGAGCATGAGA	5	A	G	1	3988	443.111	0	0	0	0	TRUE
t00000097	GCCCGGCTAGCTCAGTCGGTAGAGCATGAGA	5	T	G	22	3988	221.556	0	0	0	0	TRUE
t00000097	GCCCGGCTAGCTCAGTCGGTAGAGCATGAGA	7	A	C	412	3988	1329.33	0	0	0	0	TRUE
t00000097	GCCCGGCTAGCTCAGTCGGTAGAGCATGAGA	18	T	G	2	3988	443.111	0	0	0	0	TRUE
t00000097	GCCCGGCTAGCTCAGTCGGTAGAGCATGAGA	28	C	G	409	3988	1329.33	0	0	0	0	TRUE
t00000097	GCCCGGCTAGCTCAGTCGGTAGAGCATGAGA	29	G	A	2	3988	443.111	0	0	0	0	TRUE
t00000098	TACCCTGTAGAACCGAATTTGT	12	T	A	3480	3902	1951	0	0	0	0	TRUE
t00000099	ATTGGTGGTTCAGTGGTAGAATTCTCGC	3	G	T	96	3886	777.2	0	0	0	0	TRUE
t00000099	ATTGGTGGTTCAGTGGTAGAATTCTCGC	7	A	G	10	3886	388.6	0	0	0	0	TRUE
t00000099	ATTGGTGGTTCAGTGGTAGAATTCTCGC	13	A	G	4	3886	777.2	0	0	0	0	TRUE
t00000099	ATTGGTGGTTCAGTGGTAGAATTCTCGC	26	T	C	0	3886	194.3	0	0	0	0	TRUE
t00000099	ATTGGTGGTTCAGTGGTAGAATTCTCGC	27	A	G	16	3886	194.3	0	0	0	0	TRUE
t00000103	GCCGTGATCGTATAGTGGTTAGTACTCTGCG	5	A	T	0	3477	347.7	0	0	0	0	TRUE
t00000103	GCCGTGATCGTATAGTGGTTAGTACTCTGCG	16	G	T	4	3477	347.7	0	0	0	0	TRUE
t00000103	GCCGTGATCGTATAGTGGTTAGTACTCTGCG	31	A	G	0	3477	347.7	0	0	0	0	TRUE
t00000105	AAATTGGAACGATACAGAGAAGATTAGCATGGCCCCT	1	C	A	0	3435	10.3464	0	0	1e-20	2.05888e-19	TRUE
t00000105	AAATTGGAACGATACAGAGAAGATTAGCATGGCCCCT	1	T	A	0	3435	10.3464	0	0	1e-20	2.05888e-19	TRUE
t00000105	AAATTGGAACGATACAGAGAAGATTAGCATGGCCCCT	2	C	A	0	3435	10.3464	0	0	1e-20	2.05888e-19	TRUE
t00000105	AAATTGGAACGATACAGAGAAGATTAGCATGGCCCCT	2	G	A	1	3435	10.3464	0	0	1.09e-19	2.21231e-18	TRUE
t00000105	AAATTGGAACGATACAGAGAAGATTAGCATGGCCCCT	3	T	A	0	3435	20.6928	0	0	1e-42	3.59762e-41	TRUE
t00000105	AAATTGGAACGATACAGAGAAGATTAGCATGGCCCCT	4	C	T	0	3435	62.0783	0	0	1e-124	7.25166e-123	TRUE
t00000105	AAATTGGAACGATACAGAGAAGATTAGCATGGCCCCT	4	G	T	0	3435	20.6928	0	0	1e-42	3.59762e-41	TRUE
t00000105	AAATTGGAACGATACAGAGAAGATTAGCATGGCCCCT	5	C	T	1	3435	41.3855	0	0	4.159e-81	2.30395e-79	TRUE
t00000105	AAATTGGAACGATACAGAGAAGATTAGCATGGCCCCT	5	G	T	0	3435	20.6928	0	0	1e-42	3.59762e-41	TRUE
t00000105	AAATTGGAACGATACAGAGAAGATTAGCATGGCCCCT	6	A	G	0	3435	51.7319	0	0	1e-104	6.44328e-103	TRUE
t00000105	AAATTGGAACGATACAGAGAAGATTAGCATGGCCCCT	6	T	G	0	3435	10.3464	0	0	1e-20	2.05888e-19	TRUE
t00000105	AAATTGGAACGATACAGAGAAGATTAGCATGGCCCCT	7	A	G	1	3435	93.1175	0	0	9.307e-185	8.46275e-183	TRUE
t00000105	AAATTGGAACGATACAGAGAAGATTAGCATGGCCCCT	8	G	A	1	3435	10.3464	0	0	1.09e-19	2.21231e-18	TRUE
t00000105	AAATTGGAACGATACAGAGAAGATTAGCATGGCCCCT	9	G	A	0	3435	20.6928	0	0	1e-42	3.59762e-41	TRUE
t00000105	AAATTGGAACGATACAGAGAAGATTAGCATGGCCCCT	10	A	C	2	3435	113.81	0	0	6.53842e-225	6.73178e-223	TRUE
t00000105	AAATTGGAACGATACAGAGAAGATTAGCATGGCCCCT	10	G	C	0	3435	62.0783	0	0	1e-124	7.25166e-123	TRUE
t00000105	AAATTGGAACGATACAGAGAAGATTAGCATGGCCCCT	10	T	C	1	3435	589.744	0	0	0	0	TRUE
t00000105	AAATTGGAACGATACAGAGAAGATTAGCATGGCCCCT	11	A	G	1	3435	403.509	0	0	0	0	TRUE
t00000105	AAATTGGAACGATACAGAGAAGATTAGCATGGCCCCT	11	C	G	0	3435	10.3464	0	0	1e-20	2.05888e-19	TRUE
t00000105	AAATTGGAACGATACAGAGAAGATTAGCATGGCCCCT	11	T	G	4	3435	31.0392	0	0	5.03604e-58	2.241e-56	TRUE
t00000105	AAATTGGAACGATACAGAGAAGATTAGCATGGCCCCT	12	C	A	0	3435	10.3464	0	0	1e-20	2.05888e-19	TRUE
t00000105	AAATTGGAACGATACAGAGAAGATTAGCATGGCCCCT	13	C	T	2	3435	51.7319	0	0	1.40306e-101	8.91245e-100	TRUE
t00000105	AAATTGGAACGATACAGAGAAGATTAGCATGGCCCCT	14	G	A	0	3435	10.3464	0	0	1e-20	2.05888e-19	TRUE
t00000105	AAATTGGAACGATACAGAGAAGATTAGCATGGCCCCT	14	T	A	0	3435	10.3464	0	0	1e-20	2.05888e-19	TRUE
t00000105	AAATTGGAACGATACAGAGAAGATTAGCATGGCCCCT	15	A	C	0	3435	20.6928	0	0	1e-42	3.59762e-41	TRUE
t00000105	AAATTGGAACGATACAGAGAAGATTAGCATGGCCCCT	15	T	C	0	3435	20.6928	0	0	1e-42	3.59762e-41	TRUE
t00000105	AAATTGGAACGATACAGAGAAGATTAGCATGGCCCCT	16	C	A	0	3435	10.3464	0	0	1e-20	2.05888e-19	TRUE
t00000105	AAATTGGAACGATACAGAGAAGATTAGCATGGCCCCT	16	T	A	0	3435	10.3464	0	0	1e-20	2.05888e-19	TRUE
t00000105	AAATTGGAACGATACAGAGAAGATTAGCATGGCCCCT	17	C	G	0	3435	10.3464	0	0	1e-20	2.05888e-19	TRUE
t00000105	AAATTGGAACGATACAGAGAAGATTAGCATGGCCCCT	17	T	G	1	3435	10.3464	0	0	1.09e-19	2.21231e-18	TRUE
t00000105	AAATTGGAACGATACAGAGAAGATTAGCATGGCCCCT	18	G	A	0	3435	10.3464	0	0	1e-20	2.05888e-19	TRUE
t00000105	AAATTGGAACGATACAGAGAAGATTAGCATGGCCCCT	19	A	G	0	3435	82.7711	0	0	1e-166	8.60044e-165	TRUE
t00000105	AAATTGGAACGATACAGAGAAGATTAGCATGGCCCCT	19	C	G	0	3435	10.3464	0	0	1e-20	2.05888e-19	TRUE
t00000105	AAATTGGAACGATACAGAGAAGATTAGCATGGCCCCT	20	G	A	0	3435	10.3464	0	0	1e-20	2.05888e-19	TRUE
t00000105	AAATTGGAACGATACAGAGAAGATTAGCATGGCCCCT	20	T	A	8	3435	20.6928	0	0	3.97515e-36	1.28381e-34	TRUE
t00000105	AAATTGGAACGATACAGAGAAGATTAGCATGGCCCCT	21	C	A	0	3435	10.3464	0	0	1e-20	2.05888e-19	TRUE
t00000105	AAATTGGAACGATACAGAGAAGATTAGCATGGCCCCT	21	G	A	0	3435	10.3464	0	0	1e-20	2.05888e-19	TRUE
t00000105	AAATTGGAACGATACAGAGAAGATTAGCATGGCCCCT	22	A	G	0	3435	31.0392	0	0	1e-62	4.68462e-61	TRUE
t00000105	AAATTGGAACGATACAGAGAAGATTAGCATGGCCCCT	22	T	G	1	3435	20.6928	0	0	2.179e-41	7.7734e-40	TRUE
t00000105	AAATTGGAACGATACAGAGAAGATTAGCATGGCCCCT	23	C	A	0	3435	10.3464	0	0	1e-20	2.05888e-19	TRUE
t00000105	AAATTGGAACGATACAGAGAAGATTAGCATGGCCCCT	23	G	A	1	3435	31.0392	0	0	3.169e-61	1.47054e-59	TRUE
t00000105	AAATTGGAACGATACAGAGAAGATTAGCATGGCCCCT	24	A	T	1	3435	10.3464	0	0	1.09e-19	2.21231e-18	TRUE
t00000105	AAATTGGAACGATACAGAGAAGATTAGCATGGCCCCT	24	C	T	1	3435	10.3464	0	0	1.09e-19	2.21231e-18	TRUE
t00000105	AAATTGGAACGATACAGAGAAGATTAGCATGGCCCCT	25	A	T	0	3435	10.3464	0	0	1e-20	2.05888e-19	TRUE
t00000105	AAATTGGAACGATACAGAGAAGATTAGCATGGCCCCT	25	C	T	0	3435	10.3464	0	0	1e-20	2.05888e-19	TRUE
t00000105	AAATTGGAACGATACAGAGAAGATTAGCATGGCCCCT	26	G	A	0	3435	10.3464	0	0	1e-20	2.05888e-19	TRUE
t00000105	AAATTGGAACGATACAGAGAAGATTAGCATGGCCCCT	27	A	G	3	3435	51.7319	0	0	2.54704e-100	1.59472e-98	TRUE
t00000105	AAATTGGAACGATACAGAGAAGATTAGCATGGCCCCT	27	C	G	1	3435	31.0392	0	0	3.169e-61	1.47054e-59	TRUE
t00000105	AAATTGGAACGATACAGAGAAGATTAGCATGGCCCCT	27	T	G	2	3435	41.3855	0	0	8.85456e-80	4.8269e-78	TRUE
t00000105	AAATTGGAACGATACAGAGAAGATTAGCATGGCCCCT	28	T	C	0	3435	20.6928	0	0	1e-42	3.59762e-41	TRUE
t00000105	AAATTGGAACGATACAGAGAAGATTAGCATGGCCCCT	29	C	A	0	3435	20.6928	0	0	1e-42	3.59762e-41	TRUE
t00000105	AAATTGGAACGATACAGAGAAGATTAGCATGGCCCCT	29	G	A	0	3435	41.3855	0	0	1e-82	5.56517e-81	TRUE
t00000105	AAATTGGAACGATACAGAGAAGATTAGCATGGCCCCT	29	T	A	0	3435	10.3464	0	0	1e-20	2.05888e-19	TRUE
t00000105	AAATTGGAACGATACAGAGAAGATTAGCATGGCCCCT	30	A	T	0	3435	10.3464	0	0	1e-20	2.05888e-19	TRUE
t00000105	AAATTGGAACGATACAGAGAAGATTAGCATGGCCCCT	31	A	G	0	3435	10.3464	0	0	1e-20	2.05888e-19	TRUE
t00000105	AAATTGGAACGATACAGAGAAGATTAGCATGGCCCCT	32	A	G	4	3435	41.3855	0	0	1.43262e-77	7.6923e-76	TRUE
t00000105	AAATTGGAACGATACAGAGAAGATTAGCATGGCCCCT	33	G	C	5	3435	10.3464	0	0	2.86898e-17	5.34989e-16	TRUE
t00000105	AAATTGGAACGATACAGAGAAGATTAGCATGGCCCCT	33	T	C	0	3435	62.0783	0	0	1e-124	7.25166e-123	TRUE
t00000105	AAATTGGAACGATACAGAGAAGATTAGCATGGCCCCT	34	A	C	0	3435	10.3464	0	0	1e-20	2.05888e-19	TRUE
t00000105	AAATTGGAACGATACAGAGAAGATTAGCATGGCCCCT	34	T	C	2	3435	72.4247	0	0	2.64798e-141	2.10574e-139	TRUE
t00000105	AAATTGGAACGATACAGAGAAGATTAGCATGGCCCCT	35	A	C	2	3435	31.0392	0	0	5.1782e-60	2.35901e-58	TRUE
t00000105	AAATTGGAACGATACAGAGAAGATTAGCATGGCCCCT	35	G	C	0	3435	10.3464	0	0	1e-20	2.05888e-19	TRUE
t00000105	AAATTGGAACGATACAGAGAAGATTAGCATGGCCCCT	35	T	C	1	3435	51.7319	0	0	5.248e-103	3.36077e-101	TRUE
t00000105	AAATTGGAACGATACAGAGAAGATTAGCATGGCCCCT	36	A	C	1	3435	10.3464	0	0	1.09e-19	2.21231e-18	TRUE
t00000105	AAATTGGAACGATACAGAGAAGATTAGCATGGCCCCT	36	T	C	1	3435	72.4247	0	0	7.228e-143	5.78299e-141	TRUE
t00000105	AAATTGGAACGATACAGAGAAGATTAGCATGGCCCCT	37	C	T	145	3435	41.3855	0	0	6.87169e-42	2.46091e-40	TRUE
t00000105	AAATTGGAACGATACAGAGAAGATTAGCATGGCCCCT	37	G	T	3	3435	20.6928	0	0	1.96659e-39	6.82968e-38	TRUE
t00000106	TACCCTGTAGATCCGAATTTGT	12	A	T	4006	3413	1706.5	0	0	0	0	TRUE
t00000111	GTTTCCGTAGTGTAGTGGTTATCACGTTCGCCC	6	T	C	315	3156	286.909	0	0	0	0	TRUE
t00000111	GTTTCCGTAGTGTAGTGGTTATCACGTTCGCCC	7	C	G	204	3156	286.909	0	0	0	0	TRUE
t00000111	GTTTCCGTAGTGTAGTGGTTATCACGTTCGCCC	26	A	G	6565	3156	286.909	0	0	2.00494e-87	1.1566e-85	TRUE
t00000111	GTTTCCGTAGTGTAGTGGTTATCACGTTCGCCC	27	C	T	2909	3156	286.909	0	0	1.05298e-169	9.16639e-168	TRUE
t00000111	GTTTCCGTAGTGTAGTGGTTATCACGTTCGCCC	33	T	C	124405	3156	3156	0	0	0	0	TRUE
t00000112	GCATGGGTGGTTCAGTGGTAGAATTCTCG	5	T	G	60114	3145	2446.11	0	0	0	0	TRUE
t00000112	GCATGGGTGGTTCAGTGGTAGAATTCTCG	15	A	G	19	3145	349.444	0	0	0	0	TRUE
t00000112	GCATGGGTGGTTCAGTGGTAGAATTCTCG	28	T	C	14	3145	174.722	0	0	0	0	TRUE
t00000112	GCATGGGTGGTTCAGTGGTAGAATTCTCG	29	A	G	67	3145	174.722	0	0	2.96172e-290	3.56258e-288	TRUE
t00000113	TCCCTGGTGGTCTAGTGGTTAGGATTCGAC	19	C	T	14	3071	511.833	0	0	0	0	TRUE
t00000113	TCCCTGGTGGTCTAGTGGTTAGGATTCGAC	27	T	C	70	3071	255.917	0	0	0	0	TRUE
t00000113	TCCCTGGTGGTCTAGTGGTTAGGATTCGAC	29	G	A	86215	3071	3071	0	0	0	0	TRUE
t00000115	GGCCGTGATCGTATAGTGGTTAGTACTCTGCG	19	T	G	0	3068	1022.67	0	0	0	0	TRUE
t00000115	GGCCGTGATCGTATAGTGGTTAGTACTCTGCG	31	T	C	2	3068	1022.67	0	0	0	0	TRUE
t00000117	TCCCTGGTGGTCTAGTGGTTAGGATTCG	9	A	G	7	3060	204	0	0	0	0	TRUE
t00000117	TCCCTGGTGGTCTAGTGGTTAGGATTCG	19	C	T	0	3060	408	0	0	0	0	TRUE
t00000117	TCCCTGGTGGTCTAGTGGTTAGGATTCG	24	C	A	1	3060	204	0	0	0	0	TRUE
t00000117	TCCCTGGTGGTCTAGTGGTTAGGATTCG	25	G	T	1	3060	204	0	0	0	0	TRUE
t00000117	TCCCTGGTGGTCTAGTGGTTAGGATTCG	27	T	C	0	3060	408	0	0	0	0	TRUE
t00000117	TCCCTGGTGGTCTAGTGGTTAGGATTCG	28	A	G	4	3060	204	0	0	0	0	TRUE
t00000118	AATTGGAACGATACAGAGAAGATTAGCATGGCCCCT	1	C	A	1	3012	8.99104	0	0	9.91e-18	1.85831e-16	TRUE
t00000118	AATTGGAACGATACAGAGAAGATTAGCATGGCCCCT	1	G	A	4	3012	8.99104	0	0	6.89609e-16	1.20975e-14	TRUE
t00000118	AATTGGAACGATACAGAGAAGATTAGCATGGCCCCT	2	T	A	0	3012	17.9821	0	0	1e-36	3.24894e-35	TRUE
t00000118	AATTGGAACGATACAGAGAAGATTAGCATGGCCCCT	3	C	T	0	3012	53.9463	0	0	1e-108	6.60849e-107	TRUE
t00000118	AATTGGAACGATACAGAGAAGATTAGCATGGCCCCT	3	G	T	0	3012	17.9821	0	0	1e-36	3.24894e-35	TRUE
t00000118	AATTGGAACGATACAGAGAAGATTAGCATGGCCCCT	4	C	T	0	3012	35.9642	0	0	1e-72	5.1361e-71	TRUE
t00000118	AATTGGAACGATACAGAGAAGATTAGCATGGCCCCT	4	G	T	0	3012	17.9821	0	0	1e-36	3.24894e-35	TRUE
t00000118	AATTGGAACGATACAGAGAAGATTAGCATGGCCCCT	5	A	G	0	3012	44.9552	0	0	1e-90	5.89486e-89	TRUE
t00000118	AATTGGAACGATACAGAGAAGATTAGCATGGCCCCT	5	T	G	1	3012	8.99104	0	0	9.91e-18	1.85831e-16	TRUE
t00000118	AATTGGAACGATACAGAGAAGATTAGCATGGCCCCT	6	A	G	0	3012	80.9194	0	0	1e-162	8.46613e-161	TRUE
t00000118	AATTGGAACGATACAGAGAAGATTAGCATGGCCCCT	7	G	A	0	3012	8.99104	0	0	1e-18	1.9154e-17	TRUE
t00000118	AATTGGAACGATACAGAGAAGATTAGCATGGCCCCT	8	G	A	0	3012	17.9821	0	0	1e-36	3.24894e-35	TRUE
t00000118	AATTGGAACGATACAGAGAAGATTAGCATGGCCCCT	9	A	C	1	3012	98.9015	0	0	9.901e-197	9.35454e-195	TRUE
t00000118	AATTGGAACGATACAGAGAAGATTAGCATGGCCCCT	9	G	C	0	3012	53.9463	0	0	1e-108	6.60849e-107	TRUE
t00000118	AATTGGAACGATACAGAGAAGATTAGCATGGCCCCT	9	T	C	1	3012	539.463	0	0	0	0	TRUE
t00000118	AATTGGAACGATACAGAGAAGATTAGCATGGCCCCT	10	A	G	0	3012	350.651	0	0	0	0	TRUE
t00000118	AATTGGAACGATACAGAGAAGATTAGCATGGCCCCT	10	C	G	0	3012	8.99104	0	0	1e-18	1.9154e-17	TRUE
t00000118	AATTGGAACGATACAGAGAAGATTAGCATGGCCCCT	10	T	G	3	3012	26.9731	0	0	3.94368e-51	1.62476e-49	TRUE
t00000118	AATTGGAACGATACAGAGAAGATTAGCATGGCCCCT	11	C	A	0	3012	8.99104	0	0	1e-18	1.9154e-17	TRUE
t00000118	AATTGGAACGATACAGAGAAGATTAGCATGGCCCCT	12	C	T	0	3012	44.9552	0	0	1e-90	5.89486e-89	TRUE
t00000118	AATTGGAACGATACAGAGAAGATTAGCATGGCCCCT	13	G	A	1	3012	8.99104	0	0	9.91e-18	1.85831e-16	TRUE
t00000118	AATTGGAACGATACAGAGAAGATTAGCATGGCCCCT	13	T	A	0	3012	8.99104	0	0	1e-18	1.9154e-17	TRUE
t00000118	AATTGGAACGATACAGAGAAGATTAGCATGGCCCCT	14	A	C	0	3012	17.9821	0	0	1e-36	3.24894e-35	TRUE
t00000118	AATTGGAACGATACAGAGAAGATTAGCATGGCCCCT	14	T	C	0	3012	44.9552	0	0	1e-90	5.89486e-89	TRUE
t00000118	AATTGGAACGATACAGAGAAGATTAGCATGGCCCCT	15	C	A	0	3012	8.99104	0	0	1e-18	1.9154e-17	TRUE
t00000118	AATTGGAACGATACAGAGAAGATTAGCATGGCCCCT	15	T	A	0	3012	8.99104	0	0	1e-18	1.9154e-17	TRUE
t00000118	AATTGGAACGATACAGAGAAGATTAGCATGGCCCCT	16	C	G	0	3012	8.99104	0	0	1e-18	1.9154e-17	TRUE
t00000118	AATTGGAACGATACAGAGAAGATTAGCATGGCCCCT	16	T	G	0	3012	8.99104	0	0	1e-18	1.9154e-17	TRUE
t00000118	AATTGGAACGATACAGAGAAGATTAGCATGGCCCCT	17	G	A	0	3012	8.99104	0	0	1e-18	1.9154e-17	TRUE
t00000118	AATTGGAACGATACAGAGAAGATTAGCATGGCCCCT	18	A	G	0	3012	71.9284	0	0	1e-144	8.03763e-143	TRUE
t00000118	AATTGGAACGATACAGAGAAGATTAGCATGGCCCCT	18	C	G	0	3012	8.99104	0	0	1e-18	1.9154e-17	TRUE
t00000118	AATTGGAACGATACAGAGAAGATTAGCATGGCCCCT	19	G	A	0	3012	8.99104	0	0	1e-18	1.9154e-17	TRUE
t00000118	AATTGGAACGATACAGAGAAGATTAGCATGGCCCCT	19	T	A	10	3012	17.9821	0	0	1.19317e-29	3.36174e-28	TRUE
t00000118	AATTGGAACGATACAGAGAAGATTAGCATGGCCCCT	20	C	A	0	3012	8.99104	0	0	1e-18	1.9154e-17	TRUE
t00000118	AATTGGAACGATACAGAGAAGATTAGCATGGCCCCT	20	G	A	0	3012	8.99104	0	0	1e-18	1.9154e-17	TRUE
t00000118	AATTGGAACGATACAGAGAAGATTAGCATGGCCCCT	21	A	G	0	3012	26.9731	0	0	1e-54	4.27682e-53	TRUE
t00000118	AATTGGAACGATACAGAGAAGATTAGCATGGCCCCT	21	T	G	0	3012	17.9821	0	0	1e-36	3.24894e-35	TRUE
t00000118	AATTGGAACGATACAGAGAAGATTAGCATGGCCCCT	22	C	A	0	3012	8.99104	0	0	1e-18	1.9154e-17	TRUE
t00000118	AATTGGAACGATACAGAGAAGATTAGCATGGCCCCT	22	G	A	0	3012	26.9731	0	0	1e-54	4.27682e-53	TRUE
t00000118	AATTGGAACGATACAGAGAAGATTAGCATGGCCCCT	23	A	T	0	3012	8.99104	0	0	1e-18	1.9154e-17	TRUE
t00000118	AATTGGAACGATACAGAGAAGATTAGCATGGCCCCT	23	C	T	1	3012	8.99104	0	0	9.91e-18	1.85831e-16	TRUE
t00000118	AATTGGAACGATACAGAGAAGATTAGCATGGCCCCT	24	A	T	0	3012	8.99104	0	0	1e-18	1.9154e-17	TRUE
t00000118	AATTGGAACGATACAGAGAAGATTAGCATGGCCCCT	24	C	T	0	3012	8.99104	0	0	1e-18	1.9154e-17	TRUE
t00000118	AATTGGAACGATACAGAGAAGATTAGCATGGCCCCT	25	G	A	0	3012	8.99104	0	0	1e-18	1.9154e-17	TRUE
t00000118	AATTGGAACGATACAGAGAAGATTAGCATGGCCCCT	26	A	G	2	3012	44.9552	0	0	1.05995e-87	6.12203e-86	TRUE
t00000118	AATTGGAACGATACAGAGAAGATTAGCATGGCCCCT	26	C	G	0	3012	26.9731	0	0	1e-54	4.27682e-53	TRUE
t00000118	AATTGGAACGATACAGAGAAGATTAGCATGGCCCCT	26	T	G	0	3012	35.9642	0	0	1e-72	5.1361e-71	TRUE
t00000118	AATTGGAACGATACAGAGAAGATTAGCATGGCCCCT	27	T	C	0	3012	17.9821	0	0	1e-36	3.24894e-35	TRUE
t00000118	AATTGGAACGATACAGAGAAGATTAGCATGGCCCCT	28	C	A	0	3012	17.9821	0	0	1e-36	3.24894e-35	TRUE
t00000118	AATTGGAACGATACAGAGAAGATTAGCATGGCCCCT	28	G	A	0	3012	35.9642	0	0	1e-72	5.1361e-71	TRUE
t00000118	AATTGGAACGATACAGAGAAGATTAGCATGGCCCCT	28	T	A	0	3012	8.99104	0	0	1e-18	1.9154e-17	TRUE
t00000118	AATTGGAACGATACAGAGAAGATTAGCATGGCCCCT	29	A	T	1	3012	8.99104	0	0	9.91e-18	1.85831e-16	TRUE
t00000118	AATTGGAACGATACAGAGAAGATTAGCATGGCCCCT	30	A	G	0	3012	8.99104	0	0	1e-18	1.9154e-17	TRUE
t00000118	AATTGGAACGATACAGAGAAGATTAGCATGGCCCCT	31	A	G	1	3012	35.9642	0	0	3.664e-71	1.87026e-69	TRUE
t00000118	AATTGGAACGATACAGAGAAGATTAGCATGGCCCCT	32	G	C	0	3012	8.99104	0	0	1e-18	1.9154e-17	TRUE
t00000118	AATTGGAACGATACAGAGAAGATTAGCATGGCCCCT	32	T	C	1	3012	53.9463	0	0	5.446e-107	3.57643e-105	TRUE
t00000118	AATTGGAACGATACAGAGAAGATTAGCATGGCCCCT	33	A	C	1	3012	8.99104	0	0	9.91e-18	1.85831e-16	TRUE
t00000118	AATTGGAACGATACAGAGAAGATTAGCATGGCCCCT	33	T	C	1	3012	62.9373	0	0	6.337e-125	4.61026e-123	TRUE
t00000118	AATTGGAACGATACAGAGAAGATTAGCATGGCCCCT	34	A	C	2	3012	26.9731	0	0	3.98208e-52	1.65358e-50	TRUE
t00000118	AATTGGAACGATACAGAGAAGATTAGCATGGCCCCT	34	G	C	0	3012	8.99104	0	0	1e-18	1.9154e-17	TRUE
t00000118	AATTGGAACGATACAGAGAAGATTAGCATGGCCCCT	34	T	C	0	3012	44.9552	0	0	1e-90	5.89486e-89	TRUE
t00000118	AATTGGAACGATACAGAGAAGATTAGCATGGCCCCT	35	A	C	2	3012	8.99104	0	0	5.40145e-17	1.00224e-15	TRUE
t00000118	AATTGGAACGATACAGAGAAGATTAGCATGGCCCCT	35	T	C	0	3012	62.9373	0	0	1e-126	7.33626e-125	TRUE
t00000118	AATTGGAACGATACAGAGAAGATTAGCATGGCCCCT	36	C	T	147	3012	35.9642	0	0	4.48146e-35	1.42825e-33	TRUE
t00000118	AATTGGAACGATACAGAGAAGATTAGCATGGCCCCT	36	G	T	4	3012	17.9821	0	0	7.04173e-33	2.1459e-31	TRUE
t00000120	GTTTCCGTAGTGTAGTGGTCATCACGCTCGCC	6	T	C	124	2987	229.769	0	0	0	0	TRUE
t00000120	GTTTCCGTAGTGTAGTGGTCATCACGCTCGCC	20	T	C	238741	2987	2067.92	1.51207e-29	4.64608e-29	1	1	FALSE
t00000120	GTTTCCGTAGTGTAGTGGTCATCACGCTCGCC	27	T	C	238201	2987	1608.38	4.10472e-30	1.26749e-29	1	1	FALSE
t00000121	GGGGGTATAGCTCAGTGGTAGAGCATTTG	1	T	G	11	2976	55.1111	0	0	9.63579e-99	6.00198e-97	TRUE
t00000121	GGGGGTATAGCTCAGTGGTAGAGCATTTG	3	T	G	2	2976	55.1111	0	0	1.5648e-107	1.03063e-105	TRUE
t00000121	GGGGGTATAGCTCAGTGGTAGAGCATTTG	4	C	G	0	2976	55.1111	0	0	1e-110	6.71003e-109	TRUE
t00000121	GGGGGTATAGCTCAGTGGTAGAGCATTTG	6	C	T	11	2976	55.1111	0	0	9.63579e-99	6.00198e-97	TRUE
t00000121	GGGGGTATAGCTCAGTGGTAGAGCATTTG	8	A	T	2	2976	55.1111	0	0	1.5648e-107	1.03063e-105	TRUE
t00000121	GGGGGTATAGCTCAGTGGTAGAGCATTTG	10	A	G	18	2976	55.1111	0	0	4.60408e-94	2.77864e-92	TRUE
t00000121	GGGGGTATAGCTCAGTGGTAGAGCATTTG	16	A	T	3	2976	110.222	0	0	2.27244e-215	2.29752e-213	TRUE
t00000121	GGGGGTATAGCTCAGTGGTAGAGCATTTG	16	G	T	663	2976	2480	0	0	0	0	TRUE
t00000121	GGGGGTATAGCTCAGTGGTAGAGCATTTG	19	A	T	65	2976	55.1111	0	0	3.36349e-76	1.78105e-74	TRUE
t00000121	GGGGGTATAGCTCAGTGGTAGAGCATTTG	20	G	A	0	2976	55.1111	0	0	1e-110	6.71003e-109	TRUE
t00000121	GGGGGTATAGCTCAGTGGTAGAGCATTTG	24	T	C	0	2976	55.1111	0	0	1e-110	6.71003e-109	TRUE
t00000122	GCATGTGGTTCAGTGGTAGAATTCTC	1	A	G	1	2923	125.72	0	0	1.2574e-250	1.38434e-248	TRUE
t00000122	GCATGTGGTTCAGTGGTAGAATTCTC	1	C	G	16	2923	94.2903	0	0	5.95422e-170	5.18614e-168	TRUE
t00000122	GCATGTGGTTCAGTGGTAGAATTCTC	1	T	G	0	2923	57.6219	0	0	1e-116	6.91059e-115	TRUE
t00000122	GCATGTGGTTCAGTGGTAGAATTCTC	2	A	C	21	2923	141.435	0	0	1.02828e-256	1.14573e-254	TRUE
t00000122	GCATGTGGTTCAGTGGTAGAATTCTC	2	G	C	0	2923	36.6685	0	0	1e-74	5.20066e-73	TRUE
t00000122	GCATGTGGTTCAGTGGTAGAATTCTC	2	T	C	3	2923	78.5753	0	0	8.59622e-154	7.10175e-152	TRUE
t00000122	GCATGTGGTTCAGTGGTAGAATTCTC	3	C	A	1	2923	41.9068	0	0	4.258e-83	2.3891e-81	TRUE
t00000122	GCATGTGGTTCAGTGGTAGAATTCTC	3	G	A	0	2923	41.9068	0	0	1e-84	5.6634e-83	TRUE
t00000122	GCATGTGGTTCAGTGGTAGAATTCTC	3	T	A	22	2923	167.627	0	0	2.73667e-308	3.43649e-306	TRUE
t00000122	GCATGTGGTTCAGTGGTAGAATTCTC	4	A	T	0	2923	31.4301	0	0	1e-62	4.68462e-61	TRUE
t00000122	GCATGTGGTTCAGTGGTAGAATTCTC	4	C	T	1	2923	20.9534	0	0	2.179e-41	7.7734e-40	TRUE
t00000122	GCATGTGGTTCAGTGGTAGAATTCTC	4	G	T	0	2923	68.0986	0	0	1e-136	7.74463e-135	TRUE
t00000122	GCATGTGGTTCAGTGGTAGAATTCTC	5	A	G	3	2923	31.4301	0	0	5.81177e-59	2.62861e-57	TRUE
t00000122	GCATGTGGTTCAGTGGTAGAATTCTC	5	C	G	0	2923	26.1918	0	0	1e-52	4.16687e-51	TRUE
t00000122	GCATGTGGTTCAGTGGTAGAATTCTC	5	T	G	47	2923	73.3369	0	0	3.63125e-113	2.47568e-111	TRUE
t00000122	GCATGTGGTTCAGTGGTAGAATTCTC	6	A	T	1	2923	41.9068	0	0	4.258e-83	2.3891e-81	TRUE
t00000122	GCATGTGGTTCAGTGGTAGAATTCTC	6	C	T	1	2923	68.0986	0	0	6.832e-135	5.26519e-133	TRUE
t00000122	GCATGTGGTTCAGTGGTAGAATTCTC	6	G	T	53	2923	89.052	0	0	2.25557e-139	1.77483e-137	TRUE
t00000122	GCATGTGGTTCAGTGGTAGAATTCTC	7	A	G	10	2923	62.8602	0	0	5.62803e-115	3.87568e-113	TRUE
t00000122	GCATGTGGTTCAGTGGTAGAATTCTC	7	C	G	0	2923	36.6685	0	0	1e-74	5.20066e-73	TRUE
t00000122	GCATGTGGTTCAGTGGTAGAATTCTC	7	T	G	43	2923	94.2903	0	0	4.97587e-153	4.10003e-151	TRUE
t00000122	GCATGTGGTTCAGTGGTAGAATTCTC	8	A	G	0	2923	31.4301	0	0	1e-62	4.68462e-61	TRUE
t00000122	GCATGTGGTTCAGTGGTAGAATTCTC	8	C	G	1	2923	10.4767	0	0	1.09e-19	2.21231e-18	TRUE
t00000122	GCATGTGGTTCAGTGGTAGAATTCTC	8	T	G	1	2923	47.1452	0	0	4.753e-93	2.86192e-91	TRUE
t00000122	GCATGTGGTTCAGTGGTAGAATTCTC	9	A	T	0	2923	31.4301	0	0	1e-62	4.68462e-61	TRUE
t00000122	GCATGTGGTTCAGTGGTAGAATTCTC	9	C	T	0	2923	62.8602	0	0	1e-126	7.33626e-125	TRUE
t00000122	GCATGTGGTTCAGTGGTAGAATTCTC	9	G	T	5	2923	47.1452	0	0	2.47419e-88	1.43113e-86	TRUE
t00000122	GCATGTGGTTCAGTGGTAGAATTCTC	10	A	T	0	2923	47.1452	0	0	1e-94	6.0491e-93	TRUE
t00000122	GCATGTGGTTCAGTGGTAGAATTCTC	10	C	T	1	2923	31.4301	0	0	3.169e-61	1.47054e-59	TRUE
t00000122	GCATGTGGTTCAGTGGTAGAATTCTC	10	G	T	0	2923	15.7151	0	0	1e-32	2.98153e-31	TRUE
t00000122	GCATGTGGTTCAGTGGTAGAATTCTC	11	A	C	1	2923	15.7151	0	0	1.684e-31	4.9579e-30	TRUE
t00000122	GCATGTGGTTCAGTGGTAGAATTCTC	11	G	C	0	2923	10.4767	0	0	1e-20	2.05888e-19	TRUE
t00000122	GCATGTGGTTCAGTGGTAGAATTCTC	11	T	C	0	2923	52.3835	0	0	1e-104	6.44328e-103	TRUE
t00000122	GCATGTGGTTCAGTGGTAGAATTCTC	12	C	A	0	2923	36.6685	0	0	1e-74	5.20066e-73	TRUE
t00000122	GCATGTGGTTCAGTGGTAGAATTCTC	12	G	A	0	2923	26.1918	0	0	1e-52	4.16687e-51	TRUE
t00000122	GCATGTGGTTCAGTGGTAGAATTCTC	12	T	A	0	2923	20.9534	0	0	1e-42	3.59762e-41	TRUE
t00000122	GCATGTGGTTCAGTGGTAGAATTCTC	13	A	G	7	2923	319.539	0	0	0	0	TRUE
t00000122	GCATGTGGTTCAGTGGTAGAATTCTC	13	C	G	0	2923	20.9534	0	0	1e-42	3.59762e-41	TRUE
t00000122	GCATGTGGTTCAGTGGTAGAATTCTC	13	T	G	2	2923	26.1918	0	0	3.70755e-50	1.48809e-48	TRUE
t00000122	GCATGTGGTTCAGTGGTAGAATTCTC	14	A	T	1	2923	31.4301	0	0	3.169e-61	1.47054e-59	TRUE
t00000122	GCATGTGGTTCAGTGGTAGAATTCTC	14	C	T	0	2923	62.8602	0	0	1e-126	7.33626e-125	TRUE
t00000122	GCATGTGGTTCAGTGGTAGAATTCTC	14	G	T	0	2923	57.6219	0	0	1e-116	6.91059e-115	TRUE
t00000122	GCATGTGGTTCAGTGGTAGAATTCTC	15	A	G	0	2923	36.6685	0	0	1e-74	5.20066e-73	TRUE
t00000122	GCATGTGGTTCAGTGGTAGAATTCTC	15	C	G	0	2923	20.9534	0	0	1e-42	3.59762e-41	TRUE
t00000122	GCATGTGGTTCAGTGGTAGAATTCTC	15	T	G	0	2923	41.9068	0	0	1e-84	5.6634e-83	TRUE
t00000122	GCATGTGGTTCAGTGGTAGAATTCTC	16	A	G	0	2923	52.3835	0	0	1e-104	6.44328e-103	TRUE
t00000122	GCATGTGGTTCAGTGGTAGAATTCTC	16	C	G	0	2923	20.9534	0	0	1e-42	3.59762e-41	TRUE
t00000122	GCATGTGGTTCAGTGGTAGAATTCTC	16	T	G	2	2923	15.7151	0	0	1.50134e-30	4.26362e-29	TRUE
t00000122	GCATGTGGTTCAGTGGTAGAATTCTC	17	A	T	0	2923	83.8136	0	0	1e-168	8.66204e-167	TRUE
t00000122	GCATGTGGTTCAGTGGTAGAATTCTC	17	C	T	1	2923	52.3835	0	0	5.248e-103	3.36077e-101	TRUE
t00000122	GCATGTGGTTCAGTGGTAGAATTCTC	17	G	T	1	2923	62.8602	0	0	6.337e-125	4.61026e-123	TRUE
t00000122	GCATGTGGTTCAGTGGTAGAATTCTC	18	G	A	0	2923	20.9534	0	0	1e-42	3.59762e-41	TRUE
t00000122	GCATGTGGTTCAGTGGTAGAATTCTC	18	T	A	0	2923	15.7151	0	0	1e-32	2.98153e-31	TRUE
t00000122	GCATGTGGTTCAGTGGTAGAATTCTC	19	A	G	0	2923	26.1918	0	0	1e-52	4.16687e-51	TRUE
t00000122	GCATGTGGTTCAGTGGTAGAATTCTC	19	C	G	0	2923	26.1918	0	0	1e-52	4.16687e-51	TRUE
t00000122	GCATGTGGTTCAGTGGTAGAATTCTC	19	T	G	2	2923	57.6219	0	0	1.73537e-113	1.18415e-111	TRUE
t00000122	GCATGTGGTTCAGTGGTAGAATTCTC	20	C	A	0	2923	26.1918	0	0	1e-52	4.16687e-51	TRUE
t00000122	GCATGTGGTTCAGTGGTAGAATTCTC	20	G	A	1	2923	31.4301	0	0	3.169e-61	1.47054e-59	TRUE
t00000122	GCATGTGGTTCAGTGGTAGAATTCTC	20	T	A	0	2923	10.4767	0	0	1e-20	2.05888e-19	TRUE
t00000122	GCATGTGGTTCAGTGGTAGAATTCTC	21	C	A	0	2923	73.3369	0	0	1e-146	8.07893e-145	TRUE
t00000122	GCATGTGGTTCAGTGGTAGAATTCTC	21	G	A	0	2923	26.1918	0	0	1e-52	4.16687e-51	TRUE
t00000122	GCATGTGGTTCAGTGGTAGAATTCTC	21	T	A	0	2923	26.1918	0	0	1e-52	4.16687e-51	TRUE
t00000122	GCATGTGGTTCAGTGGTAGAATTCTC	22	A	T	0	2923	41.9068	0	0	1e-84	5.6634e-83	TRUE
t00000122	GCATGTGGTTCAGTGGTAGAATTCTC	22	C	T	0	2923	20.9534	0	0	1e-42	3.59762e-41	TRUE
t00000122	GCATGTGGTTCAGTGGTAGAATTCTC	22	G	T	0	2923	15.7151	0	0	1e-32	2.98153e-31	TRUE
t00000122	GCATGTGGTTCAGTGGTAGAATTCTC	23	A	T	0	2923	26.1918	0	0	1e-52	4.16687e-51	TRUE
t00000122	GCATGTGGTTCAGTGGTAGAATTCTC	23	C	T	0	2923	31.4301	0	0	1e-62	4.68462e-61	TRUE
t00000122	GCATGTGGTTCAGTGGTAGAATTCTC	23	G	T	0	2923	47.1452	0	0	1e-94	6.0491e-93	TRUE
t00000122	GCATGTGGTTCAGTGGTAGAATTCTC	24	A	C	0	2923	57.6219	0	0	1e-116	6.91059e-115	TRUE
t00000122	GCATGTGGTTCAGTGGTAGAATTCTC	24	G	C	0	2923	10.4767	0	0	1e-20	2.05888e-19	TRUE
t00000122	GCATGTGGTTCAGTGGTAGAATTCTC	24	T	C	0	2923	68.0986	0	0	1e-136	7.74463e-135	TRUE
t00000122	GCATGTGGTTCAGTGGTAGAATTCTC	25	A	T	0	2923	52.3835	0	0	1e-104	6.44328e-103	TRUE
t00000122	GCATGTGGTTCAGTGGTAGAATTCTC	25	C	T	0	2923	41.9068	0	0	1e-84	5.6634e-83	TRUE
t00000122	GCATGTGGTTCAGTGGTAGAATTCTC	25	G	T	1	2923	15.7151	0	0	1.684e-31	4.9579e-30	TRUE
t00000122	GCATGTGGTTCAGTGGTAGAATTCTC	26	A	C	0	2923	41.9068	0	0	1e-84	5.6634e-83	TRUE
t00000122	GCATGTGGTTCAGTGGTAGAATTCTC	26	G	C	0	2923	41.9068	0	0	1e-84	5.6634e-83	TRUE
t00000122	GCATGTGGTTCAGTGGTAGAATTCTC	26	T	C	0	2923	41.9068	0	0	1e-84	5.6634e-83	TRUE
t00000125	TCCCATATGGTCTAGCGGTTAGGATTCCTGGT	6	C	T	10174	2826	1884	0	0	0	0	TRUE
t00000127	GGGGGTATAGCTCAGGGGAGAGCATTTGA	19	T	A	0	2729	2729	0	0	0	0	TRUE
t00000128	TCTTAGATCGATGTGGTGCTC	1	G	T	0	2727	2727	0	0	0	0	TRUE
t00000130	TCCCATATGGTCTAGCGGTTAGGATTCCTG	6	C	T	36085	2715	1810	0	0	0	0	TRUE
t00000131	TCCTGTACTGAGCTGCCCCGAGT	23	C	T	27	2671	1335.5	0	0	0	0	TRUE
t00000131	TCCTGTACTGAGCTGCCCCGAGT	23	G	T	12	2671	1335.5	0	0	0	0	TRUE
t00000134	TCGTTTCCCGGGCGGCGCACCA	4	A	T	495	2662	2662	0	0	0	0	TRUE
t00000135	GGCTTGGTCTAGGGGTATGATTCTCGCTT	1	C	G	10	2618	130.9	0	0	5.58838e-248	6.11827e-246	TRUE
t00000135	GGCTTGGTCTAGGGGTATGATTCTCGCTT	1	T	G	0	2618	21.8167	0	0	1e-44	3.70705e-43	TRUE
t00000135	GGCTTGGTCTAGGGGTATGATTCTCGCTT	2	A	G	11	2618	21.8167	0	0	1.74121e-36	5.64426e-35	TRUE
t00000135	GGCTTGGTCTAGGGGTATGATTCTCGCTT	2	C	G	18	2618	218.167	0	0	0	0	TRUE
t00000135	GGCTTGGTCTAGGGGTATGATTCTCGCTT	2	T	G	0	2618	43.6333	0	0	1e-88	5.79919e-87	TRUE
t00000135	GGCTTGGTCTAGGGGTATGATTCTCGCTT	3	A	C	1	2618	65.45	0	0	6.535e-129	4.84854e-127	TRUE
t00000135	GGCTTGGTCTAGGGGTATGATTCTCGCTT	3	T	C	26	2618	130.9	0	0	2.64898e-233	2.78943e-231	TRUE
t00000135	GGCTTGGTCTAGGGGTATGATTCTCGCTT	4	A	T	0	2618	21.8167	0	0	1e-44	3.70705e-43	TRUE
t00000135	GGCTTGGTCTAGGGGTATGATTCTCGCTT	4	C	T	0	2618	43.6333	0	0	1e-88	5.79919e-87	TRUE
t00000135	GGCTTGGTCTAGGGGTATGATTCTCGCTT	4	G	T	0	2618	65.45	0	0	1e-130	7.47935e-129	TRUE
t00000135	GGCTTGGTCTAGGGGTATGATTCTCGCTT	5	C	T	4	2618	21.8167	0	0	1.43862e-40	5.03615e-39	TRUE
t00000135	GGCTTGGTCTAGGGGTATGATTCTCGCTT	6	A	G	4	2618	21.8167	0	0	1.43862e-40	5.03615e-39	TRUE
t00000135	GGCTTGGTCTAGGGGTATGATTCTCGCTT	6	C	G	14	2618	87.2667	0	0	4.46362e-158	3.7367e-156	TRUE
t00000135	GGCTTGGTCTAGGGGTATGATTCTCGCTT	6	T	G	51	2618	174.533	0	0	9.8026e-300	1.20778e-297	TRUE
t00000135	GGCTTGGTCTAGGGGTATGATTCTCGCTT	7	A	G	1	2618	21.8167	0	0	2.278e-43	8.34821e-42	TRUE
t00000135	GGCTTGGTCTAGGGGTATGATTCTCGCTT	7	C	G	1	2618	43.6333	0	0	4.456e-87	2.56051e-85	TRUE
t00000135	GGCTTGGTCTAGGGGTATGATTCTCGCTT	7	T	G	2	2618	65.45	0	0	2.16766e-127	1.59996e-125	TRUE
t00000135	GGCTTGGTCTAGGGGTATGATTCTCGCTT	8	C	T	2	2618	87.2667	0	0	3.83895e-171	3.34931e-169	TRUE
t00000135	GGCTTGGTCTAGGGGTATGATTCTCGCTT	8	G	T	9	2618	43.6333	0	0	4.05655e-79	2.20711e-77	TRUE
t00000135	GGCTTGGTCTAGGGGTATGATTCTCGCTT	9	T	C	0	2618	21.8167	0	0	1e-44	3.70705e-43	TRUE
t00000135	GGCTTGGTCTAGGGGTATGATTCTCGCTT	10	C	T	1	2618	21.8167	0	0	2.278e-43	8.34821e-42	TRUE
t00000135	GGCTTGGTCTAGGGGTATGATTCTCGCTT	11	C	A	0	2618	43.6333	0	0	1e-88	5.79919e-87	TRUE
t00000135	GGCTTGGTCTAGGGGTATGATTCTCGCTT	11	T	A	2	2618	21.8167	0	0	2.70745e-42	9.7115e-41	TRUE
t00000135	GGCTTGGTCTAGGGGTATGATTCTCGCTT	13	A	G	0	2618	21.8167	0	0	1e-44	3.70705e-43	TRUE
t00000135	GGCTTGGTCTAGGGGTATGATTCTCGCTT	13	T	G	1	2618	21.8167	0	0	2.278e-43	8.34821e-42	TRUE
t00000135	GGCTTGGTCTAGGGGTATGATTCTCGCTT	14	A	G	0	2618	43.6333	0	0	1e-88	5.79919e-87	TRUE
t00000135	GGCTTGGTCTAGGGGTATGATTCTCGCTT	15	A	G	0	2618	65.45	0	0	1e-130	7.47935e-129	TRUE
t00000135	GGCTTGGTCTAGGGGTATGATTCTCGCTT	15	T	G	2	2618	21.8167	0	0	2.70745e-42	9.7115e-41	TRUE
t00000135	GGCTTGGTCTAGGGGTATGATTCTCGCTT	16	A	T	2	2618	109.083	0	0	5.98461e-215	6.04288e-213	TRUE
t00000135	GGCTTGGTCTAGGGGTATGATTCTCGCTT	16	C	T	5	2618	109.083	0	0	1.39673e-210	1.37242e-208	TRUE
t00000135	GGCTTGGTCTAGGGGTATGATTCTCGCTT	16	G	T	152	2618	152.717	0	0	6.51289e-217	6.6231e-215	TRUE
t00000135	GGCTTGGTCTAGGGGTATGATTCTCGCTT	17	C	A	0	2618	65.45	0	0	1e-130	7.47935e-129	TRUE
t00000135	GGCTTGGTCTAGGGGTATGATTCTCGCTT	17	G	A	1	2618	21.8167	0	0	2.278e-43	8.34821e-42	TRUE
t00000135	GGCTTGGTCTAGGGGTATGATTCTCGCTT	17	T	A	0	2618	43.6333	0	0	1e-88	5.79919e-87	TRUE
t00000135	GGCTTGGTCTAGGGGTATGATTCTCGCTT	18	C	T	1	2618	21.8167	0	0	2.278e-43	8.34821e-42	TRUE
t00000135	GGCTTGGTCTAGGGGTATGATTCTCGCTT	19	A	G	0	2618	21.8167	0	0	1e-44	3.70705e-43	TRUE
t00000135	GGCTTGGTCTAGGGGTATGATTCTCGCTT	20	C	A	1	2618	43.6333	0	0	4.456e-87	2.56051e-85	TRUE
t00000135	GGCTTGGTCTAGGGGTATGATTCTCGCTT	20	T	A	0	2618	65.45	0	0	1e-130	7.47935e-129	TRUE
t00000135	GGCTTGGTCTAGGGGTATGATTCTCGCTT	21	C	T	0	2618	21.8167	0	0	1e-44	3.70705e-43	TRUE
t00000135	GGCTTGGTCTAGGGGTATGATTCTCGCTT	22	G	T	0	2618	21.8167	0	0	1e-44	3.70705e-43	TRUE
t00000135	GGCTTGGTCTAGGGGTATGATTCTCGCTT	23	A	C	0	2618	43.6333	0	0	1e-88	5.79919e-87	TRUE
t00000135	GGCTTGGTCTAGGGGTATGATTCTCGCTT	23	G	C	0	2618	21.8167	0	0	1e-44	3.70705e-43	TRUE
t00000135	GGCTTGGTCTAGGGGTATGATTCTCGCTT	23	T	C	1	2618	21.8167	0	0	2.278e-43	8.34821e-42	TRUE
t00000135	GGCTTGGTCTAGGGGTATGATTCTCGCTT	24	A	T	1	2618	43.6333	0	0	4.456e-87	2.56051e-85	TRUE
t00000135	GGCTTGGTCTAGGGGTATGATTCTCGCTT	24	C	T	1	2618	43.6333	0	0	4.456e-87	2.56051e-85	TRUE
t00000135	GGCTTGGTCTAGGGGTATGATTCTCGCTT	25	T	C	2	2618	21.8167	0	0	2.70745e-42	9.7115e-41	TRUE
t00000135	GGCTTGGTCTAGGGGTATGATTCTCGCTT	26	A	G	0	2618	43.6333	0	0	1e-88	5.79919e-87	TRUE
t00000135	GGCTTGGTCTAGGGGTATGATTCTCGCTT	26	C	G	0	2618	21.8167	0	0	1e-44	3.70705e-43	TRUE
t00000135	GGCTTGGTCTAGGGGTATGATTCTCGCTT	27	A	C	1	2618	65.45	0	0	6.535e-129	4.84854e-127	TRUE
t00000135	GGCTTGGTCTAGGGGTATGATTCTCGCTT	27	G	C	35	2618	349.067	0	0	0	0	TRUE
t00000135	GGCTTGGTCTAGGGGTATGATTCTCGCTT	27	T	C	0	2618	65.45	0	0	1e-130	7.47935e-129	TRUE
t00000135	GGCTTGGTCTAGGGGTATGATTCTCGCTT	28	A	T	1	2618	43.6333	0	0	4.456e-87	2.56051e-85	TRUE
t00000135	GGCTTGGTCTAGGGGTATGATTCTCGCTT	28	C	T	6	2618	87.2667	0	0	7.18134e-166	6.16951e-164	TRUE
t00000135	GGCTTGGTCTAGGGGTATGATTCTCGCTT	28	G	T	0	2618	65.45	0	0	1e-130	7.47935e-129	TRUE
t00000135	GGCTTGGTCTAGGGGTATGATTCTCGCTT	29	A	T	0	2618	43.6333	0	0	1e-88	5.79919e-87	TRUE
t00000135	GGCTTGGTCTAGGGGTATGATTCTCGCTT	29	C	T	1	2618	43.6333	0	0	4.456e-87	2.56051e-85	TRUE
t00000136	GGGGGTATAGCTCAGGGGAGAGCATTTGACT	19	T	A	0	2612	2612	0	0	0	0	TRUE
t00000138	TCCCTGTGGTCTAGTGGTTAGGATTCGGCGCTC	8	C	G	3	2563	256.3	0	0	0	0	TRUE
t00000138	TCCCTGTGGTCTAGTGGTTAGGATTCGGCGCTC	8	T	G	37	2563	256.3	0	0	0	0	TRUE
t00000138	TCCCTGTGGTCTAGTGGTTAGGATTCGGCGCTC	30	T	G	0	2563	512.6	0	0	0	0	TRUE
t00000138	TCCCTGTGGTCTAGTGGTTAGGATTCGGCGCTC	31	A	C	4	2563	256.3	0	0	0	0	TRUE
t00000138	TCCCTGTGGTCTAGTGGTTAGGATTCGGCGCTC	31	T	C	0	2563	512.6	0	0	0	0	TRUE
t00000138	TCCCTGTGGTCTAGTGGTTAGGATTCGGCGCTC	32	C	T	1	2563	512.6	0	0	0	0	TRUE
t00000138	TCCCTGTGGTCTAGTGGTTAGGATTCGGCGCTC	32	G	T	0	2563	256.3	0	0	0	0	TRUE
t00000138	TCCCTGTGGTCTAGTGGTTAGGATTCGGCGCTC	33	T	C	7	2563	512.6	0	0	0	0	TRUE
t00000142	GGGGGTATAGCTCAGTGGAGAGCATTTGACT	16	G	T	2846	2521	2521	0	0	0	0	TRUE
t00000142	GGGGGTATAGCTCAGTGGAGAGCATTTGACT	19	T	A	0	2521	2521	0	0	0	0	TRUE
t00000143	GTTTCCGTAGTGTAGTGGTTATCACTTTCGCCT	6	T	C	315	2473	224.818	0	0	2.86177e-294	3.47694e-292	TRUE
t00000143	GTTTCCGTAGTGTAGTGGTTATCACTTTCGCCT	7	C	G	204	2473	224.818	0	0	4.94065645841247e-324	6.37344683135208e-322	TRUE
t00000143	GTTTCCGTAGTGTAGTGGTTATCACTTTCGCCT	26	A	T	6565	2473	224.818	0	0	8.63425e-52	3.57598e-50	TRUE
t00000143	GTTTCCGTAGTGTAGTGGTTATCACTTTCGCCT	26	G	T	118610	2473	2248.18	2.98591e-224	4.27613e-223	6.67034e-159	5.60794e-157	TRUE
t00000143	GTTTCCGTAGTGTAGTGGTTATCACTTTCGCCT	27	C	T	2909	2473	224.818	0	0	2.02651e-113	1.38221e-111	TRUE
t00000146	GCATTGGTGGTTCAGTGGTAGAATTC	5	G	T	1575	2362	472.4	0	0	0	0	TRUE
t00000146	GCATTGGTGGTTCAGTGGTAGAATTC	9	A	G	0	2362	236.2	0	0	0	0	TRUE
t00000146	GCATTGGTGGTTCAGTGGTAGAATTC	15	A	G	0	2362	472.4	0	0	0	0	TRUE
t00000147	TCCCATATGGTCTAGCGGTTAGGATTCCTGGTTT	6	C	T	8350	2347	1564.67	0	0	0	0	TRUE
t00000148	GCATGGGTGGTTCAGTGGTAGAATTCTCGCCT	5	T	G	31562	2312	1798.22	0	0	0	0	TRUE
t00000148	GCATGGGTGGTTCAGTGGTAGAATTCTCGCCT	15	A	G	59	2312	256.889	0	0	0	0	TRUE
t00000148	GCATGGGTGGTTCAGTGGTAGAATTCTCGCCT	28	T	C	9	2312	128.444	0	0	3.27482e-243	3.54827e-241	TRUE
t00000148	GCATGGGTGGTTCAGTGGTAGAATTCTCGCCT	29	A	G	12	2312	128.444	0	0	6.46612e-240	6.92963e-238	TRUE
t00000150	GCATTGGGGGTTCAGTGGTAGAATTCTCGCC	5	G	T	18443	2266	399.882	0	0	1.48458e-41	5.31179e-40	TRUE
t00000150	GCATTGGGGGTTCAGTGGTAGAATTCTCGCC	8	T	G	412521	2266	2266	1	1	1	1	FALSE
t00000150	GCATTGGGGGTTCAGTGGTAGAATTCTCGCC	15	A	G	800	2266	266.588	0	0	4.70364e-279	5.51856e-277	TRUE
t00000150	GCATTGGGGGTTCAGTGGTAGAATTCTCGCC	28	T	C	101	2266	133.294	0	0	5.9049e-199	5.60595e-197	TRUE
t00000151	GTTTCCGTAGTGTAGTGGTCATCACGCTCGCCT	6	T	C	326	2260	173.846	0	0	3.01358e-211	2.98916e-209	TRUE
t00000151	GTTTCCGTAGTGTAGTGGTCATCACGCTCGCCT	20	T	C	125763	2260	1564.62	2.1446e-136	2.1119e-135	1.15341e-15	2.0137e-14	TRUE
t00000151	GTTTCCGTAGTGTAGTGGTCATCACGCTCGCCT	27	T	C	125325	2260	1216.92	7.03678e-138	7.04376e-137	0.917196	1	FALSE
t00000155	GCATTGTGGTTCAGTGG	4	A	T	1	2228	2228	0	0	0	0	TRUE
t00000155	GCATTGTGGTTCAGTGG	8	A	G	35	2228	2228	0	0	0	0	TRUE
t00000156	GACGAGGTGGCCGAGTGGTTAAGG	3	T	C	6	2208	276	0	0	0	0	TRUE
t00000156	GACGAGGTGGCCGAGTGGTTAAGG	23	A	G	0	2208	276	0	0	0	0	TRUE
t00000158	TCCCTGGTGGTCTAGTGGTTAGGATTCGGCGCTCT	19	C	T	0	2188	364.667	0	0	0	0	TRUE
t00000158	TCCCTGGTGGTCTAGTGGTTAGGATTCGGCGCTCT	27	T	C	4	2188	182.333	0	0	0	0	TRUE
t00000158	TCCCTGGTGGTCTAGTGGTTAGGATTCGGCGCTCT	34	T	C	1	2188	364.667	0	0	0	0	TRUE
t00000159	GGTTCCATGGTGTAATGGTTAGCACTCTG	2	T	G	0	2170	127.647	0	0	1e-256	1.11501e-254	TRUE
t00000159	GGTTCCATGGTGTAATGGTTAGCACTCTG	3	A	T	0	2170	127.647	0	0	1e-256	1.11501e-254	TRUE
t00000159	GGTTCCATGGTGTAATGGTTAGCACTCTG	3	C	T	32	2170	255.294	0	0	0	0	TRUE
t00000159	GGTTCCATGGTGTAATGGTTAGCACTCTG	4	C	T	240	2170	638.235	0	0	0	0	TRUE
t00000159	GGTTCCATGGTGTAATGGTTAGCACTCTG	19	C	T	3	2170	127.647	0	0	3.55354e-251	3.92602e-249	TRUE
t00000159	GGTTCCATGGTGTAATGGTTAGCACTCTG	20	G	T	10	2170	127.647	0	0	4.47441e-242	4.82145e-240	TRUE
t00000159	GGTTCCATGGTGTAATGGTTAGCACTCTG	21	G	A	1	2170	127.647	0	0	1.2772e-254	1.41905e-252	TRUE
t00000160	ATTGGAACGATACAGAGAAGATTAGCATGGCCCCT	1	G	A	1	2107	6.23373	0	0	6.94e-12	1.01148e-10	TRUE
t00000160	ATTGGAACGATACAGAGAAGATTAGCATGGCCCCT	1	T	A	0	2107	12.4675	0	0	1e-24	2.40355e-23	TRUE
t00000160	ATTGGAACGATACAGAGAAGATTAGCATGGCCCCT	2	C	T	0	2107	37.4024	0	0	1e-74	5.20066e-73	TRUE
t00000160	ATTGGAACGATACAGAGAAGATTAGCATGGCCCCT	2	G	T	0	2107	12.4675	0	0	1e-24	2.40355e-23	TRUE
t00000160	ATTGGAACGATACAGAGAAGATTAGCATGGCCCCT	3	C	T	2	2107	24.9349	0	0	3.44283e-48	1.34946e-46	TRUE
t00000160	ATTGGAACGATACAGAGAAGATTAGCATGGCCCCT	3	G	T	0	2107	12.4675	0	0	1e-24	2.40355e-23	TRUE
t00000160	ATTGGAACGATACAGAGAAGATTAGCATGGCCCCT	4	A	G	1	2107	37.4024	0	0	3.763e-73	1.94671e-71	TRUE
t00000160	ATTGGAACGATACAGAGAAGATTAGCATGGCCCCT	4	T	G	0	2107	6.23373	0	0	1e-12	1.48963e-11	TRUE
t00000160	ATTGGAACGATACAGAGAAGATTAGCATGGCCCCT	5	A	G	0	2107	56.1036	0	0	1e-112	6.77655e-111	TRUE
t00000160	ATTGGAACGATACAGAGAAGATTAGCATGGCCCCT	6	G	A	0	2107	6.23373	0	0	1e-12	1.48963e-11	TRUE
t00000160	ATTGGAACGATACAGAGAAGATTAGCATGGCCCCT	7	G	A	0	2107	12.4675	0	0	1e-24	2.40355e-23	TRUE
t00000160	ATTGGAACGATACAGAGAAGATTAGCATGGCCCCT	8	A	C	0	2107	68.571	0	0	1e-138	7.82558e-137	TRUE
t00000160	ATTGGAACGATACAGAGAAGATTAGCATGGCCCCT	8	G	C	0	2107	37.4024	0	0	1e-74	5.20066e-73	TRUE
t00000160	ATTGGAACGATACAGAGAAGATTAGCATGGCCCCT	8	T	C	1	2107	374.024	0	0	0	0	TRUE
t00000160	ATTGGAACGATACAGAGAAGATTAGCATGGCCCCT	9	A	G	1	2107	249.349	0	0	0	0	TRUE
t00000160	ATTGGAACGATACAGAGAAGATTAGCATGGCCCCT	9	C	G	0	2107	6.23373	0	0	1e-12	1.48963e-11	TRUE
t00000160	ATTGGAACGATACAGAGAAGATTAGCATGGCCCCT	9	T	G	0	2107	18.7012	0	0	1e-38	3.37881e-37	TRUE
t00000160	ATTGGAACGATACAGAGAAGATTAGCATGGCCCCT	10	C	A	0	2107	6.23373	0	0	1e-12	1.48963e-11	TRUE
t00000160	ATTGGAACGATACAGAGAAGATTAGCATGGCCCCT	11	C	T	0	2107	31.1686	0	0	1e-62	4.68462e-61	TRUE
t00000160	ATTGGAACGATACAGAGAAGATTAGCATGGCCCCT	12	G	A	1	2107	6.23373	0	0	6.94e-12	1.01148e-10	TRUE
t00000160	ATTGGAACGATACAGAGAAGATTAGCATGGCCCCT	12	T	A	0	2107	6.23373	0	0	1e-12	1.48963e-11	TRUE
t00000160	ATTGGAACGATACAGAGAAGATTAGCATGGCCCCT	13	A	C	0	2107	12.4675	0	0	1e-24	2.40355e-23	TRUE
t00000160	ATTGGAACGATACAGAGAAGATTAGCATGGCCCCT	13	T	C	0	2107	31.1686	0	0	1e-62	4.68462e-61	TRUE
t00000160	ATTGGAACGATACAGAGAAGATTAGCATGGCCCCT	14	C	A	0	2107	6.23373	0	0	1e-12	1.48963e-11	TRUE
t00000160	ATTGGAACGATACAGAGAAGATTAGCATGGCCCCT	14	T	A	0	2107	6.23373	0	0	1e-12	1.48963e-11	TRUE
t00000160	ATTGGAACGATACAGAGAAGATTAGCATGGCCCCT	15	C	G	0	2107	12.4675	0	0	1e-24	2.40355e-23	TRUE
t00000160	ATTGGAACGATACAGAGAAGATTAGCATGGCCCCT	15	T	G	1	2107	6.23373	0	0	6.94e-12	1.01148e-10	TRUE
t00000160	ATTGGAACGATACAGAGAAGATTAGCATGGCCCCT	16	G	A	0	2107	6.23373	0	0	1e-12	1.48963e-11	TRUE
t00000160	ATTGGAACGATACAGAGAAGATTAGCATGGCCCCT	17	A	G	0	2107	49.8698	0	0	1e-100	6.27108e-99	TRUE
t00000160	ATTGGAACGATACAGAGAAGATTAGCATGGCCCCT	17	C	G	0	2107	6.23373	0	0	1e-12	1.48963e-11	TRUE
t00000160	ATTGGAACGATACAGAGAAGATTAGCATGGCCCCT	18	G	A	0	2107	6.23373	0	0	1e-12	1.48963e-11	TRUE
t00000160	ATTGGAACGATACAGAGAAGATTAGCATGGCCCCT	18	T	A	4	2107	12.4675	0	0	1.75373e-21	3.85884e-20	TRUE
t00000160	ATTGGAACGATACAGAGAAGATTAGCATGGCCCCT	19	C	A	1	2107	6.23373	0	0	6.94e-12	1.01148e-10	TRUE
t00000160	ATTGGAACGATACAGAGAAGATTAGCATGGCCCCT	19	G	A	0	2107	6.23373	0	0	1e-12	1.48963e-11	TRUE
t00000160	ATTGGAACGATACAGAGAAGATTAGCATGGCCCCT	20	A	G	0	2107	18.7012	0	0	1e-38	3.37881e-37	TRUE
t00000160	ATTGGAACGATACAGAGAAGATTAGCATGGCCCCT	20	T	G	1	2107	12.4675	0	0	1.288e-23	3.04548e-22	TRUE
t00000160	ATTGGAACGATACAGAGAAGATTAGCATGGCCCCT	21	C	A	0	2107	6.23373	0	0	1e-12	1.48963e-11	TRUE
t00000160	ATTGGAACGATACAGAGAAGATTAGCATGGCCCCT	21	G	A	0	2107	18.7012	0	0	1e-38	3.37881e-37	TRUE
t00000160	ATTGGAACGATACAGAGAAGATTAGCATGGCCCCT	22	A	T	0	2107	6.23373	0	0	1e-12	1.48963e-11	TRUE
t00000160	ATTGGAACGATACAGAGAAGATTAGCATGGCCCCT	22	C	T	0	2107	6.23373	0	0	1e-12	1.48963e-11	TRUE
t00000160	ATTGGAACGATACAGAGAAGATTAGCATGGCCCCT	23	A	T	0	2107	6.23373	0	0	1e-12	1.48963e-11	TRUE
t00000160	ATTGGAACGATACAGAGAAGATTAGCATGGCCCCT	23	C	T	0	2107	6.23373	0	0	1e-12	1.48963e-11	TRUE
t00000160	ATTGGAACGATACAGAGAAGATTAGCATGGCCCCT	24	G	A	0	2107	6.23373	0	0	1e-12	1.48963e-11	TRUE
t00000160	ATTGGAACGATACAGAGAAGATTAGCATGGCCCCT	25	A	G	0	2107	31.1686	0	0	1e-62	4.68462e-61	TRUE
t00000160	ATTGGAACGATACAGAGAAGATTAGCATGGCCCCT	25	C	G	1	2107	18.7012	0	0	1.981e-37	6.64487e-36	TRUE
t00000160	ATTGGAACGATACAGAGAAGATTAGCATGGCCCCT	25	T	G	1	2107	24.9349	0	0	2.575e-49	1.02775e-47	TRUE
t00000160	ATTGGAACGATACAGAGAAGATTAGCATGGCCCCT	26	T	C	7	2107	12.4675	0	0	4.72215e-20	9.63151e-19	TRUE
t00000160	ATTGGAACGATACAGAGAAGATTAGCATGGCCCCT	27	C	A	0	2107	12.4675	0	0	1e-24	2.40355e-23	TRUE
t00000160	ATTGGAACGATACAGAGAAGATTAGCATGGCCCCT	27	G	A	0	2107	24.9349	0	0	1e-50	4.03325e-49	TRUE
t00000160	ATTGGAACGATACAGAGAAGATTAGCATGGCCCCT	27	T	A	0	2107	12.4675	0	0	1e-24	2.40355e-23	TRUE
t00000160	ATTGGAACGATACAGAGAAGATTAGCATGGCCCCT	28	A	T	0	2107	6.23373	0	0	1e-12	1.48963e-11	TRUE
t00000160	ATTGGAACGATACAGAGAAGATTAGCATGGCCCCT	29	A	G	0	2107	6.23373	0	0	1e-12	1.48963e-11	TRUE
t00000160	ATTGGAACGATACAGAGAAGATTAGCATGGCCCCT	30	A	G	1	2107	24.9349	0	0	2.575e-49	1.02775e-47	TRUE
t00000160	ATTGGAACGATACAGAGAAGATTAGCATGGCCCCT	31	A	C	2	2107	6.23373	0	0	2.75221e-11	3.95984e-10	TRUE
t00000160	ATTGGAACGATACAGAGAAGATTAGCATGGCCCCT	31	G	C	0	2107	6.23373	0	0	1e-12	1.48963e-11	TRUE
t00000160	ATTGGAACGATACAGAGAAGATTAGCATGGCCCCT	31	T	C	1	2107	37.4024	0	0	3.763e-73	1.94671e-71	TRUE
t00000160	ATTGGAACGATACAGAGAAGATTAGCATGGCCCCT	32	A	C	0	2107	6.23373	0	0	1e-12	1.48963e-11	TRUE
t00000160	ATTGGAACGATACAGAGAAGATTAGCATGGCCCCT	32	T	C	0	2107	43.6361	0	0	1e-88	5.79919e-87	TRUE
t00000160	ATTGGAACGATACAGAGAAGATTAGCATGGCCCCT	33	A	C	1	2107	18.7012	0	0	1.981e-37	6.64487e-36	TRUE
t00000160	ATTGGAACGATACAGAGAAGATTAGCATGGCCCCT	33	G	C	0	2107	6.23373	0	0	1e-12	1.48963e-11	TRUE
t00000160	ATTGGAACGATACAGAGAAGATTAGCATGGCCCCT	33	T	C	0	2107	31.1686	0	0	1e-62	4.68462e-61	TRUE
t00000160	ATTGGAACGATACAGAGAAGATTAGCATGGCCCCT	34	A	C	0	2107	6.23373	0	0	1e-12	1.48963e-11	TRUE
t00000160	ATTGGAACGATACAGAGAAGATTAGCATGGCCCCT	34	T	C	0	2107	43.6361	0	0	1e-88	5.79919e-87	TRUE
t00000160	ATTGGAACGATACAGAGAAGATTAGCATGGCCCCT	35	C	T	66	2107	24.9349	0	0	8.46537e-29	2.36267e-27	TRUE
t00000160	ATTGGAACGATACAGAGAAGATTAGCATGGCCCCT	35	G	T	5	2107	12.4675	0	0	5.90765e-21	1.29284e-19	TRUE
t00000161	GTTTCCGTAGTGTAGTGGTCATCACGCTC	6	T	C	7	2081	160.077	0	0	0	7.42714e-307	TRUE
t00000161	GTTTCCGTAGTGTAGTGGTCATCACGCTC	20	T	C	36529	2081	1440.69	0	0	0	0	TRUE
t00000161	GTTTCCGTAGTGTAGTGGTCATCACGCTC	27	T	C	36000	2081	1120.54	0	0	2.97514e-218	3.03333e-216	TRUE
t00000162	CAACGCGAAGAACCTTACCT	2	C	A	0	2071	86.2917	0	0	1e-172	8.7488e-171	TRUE
t00000162	CAACGCGAAGAACCTTACCT	8	C	A	0	2071	258.875	0	0	0	0	TRUE
t00000162	CAACGCGAAGAACCTTACCT	8	T	A	0	2071	258.875	0	0	0	0	TRUE
t00000162	CAACGCGAAGAACCTTACCT	10	A	G	0	2071	172.583	0	0	0	0	TRUE
t00000162	CAACGCGAAGAACCTTACCT	20	A	T	0	2071	690.333	0	0	0	0	TRUE
t00000162	CAACGCGAAGAACCTTACCT	20	C	T	0	2071	86.2917	0	0	1e-172	8.7488e-171	TRUE
t00000164	GTTTCCGTAGTGTAGTGGTTATCACATTC	6	T	C	7	2052	186.545	0	0	0	0	TRUE
t00000164	GTTTCCGTAGTGTAGTGGTTATCACATTC	7	C	G	50	2052	186.545	0	0	3.95252516672997e-323	5.09875746508166e-321	TRUE
t00000164	GTTTCCGTAGTGTAGTGGTTATCACATTC	26	G	A	36177	2052	1865.45	0	0	0	0	TRUE
t00000164	GTTTCCGTAGTGTAGTGGTTATCACATTC	27	C	T	2588	2052	186.545	0	0	5.21987e-90	3.06899e-88	TRUE
t00000166	GCATTGGTGGTTCAGTGGTAGAATT	5	G	T	384	2004	400.8	0	0	0	0	TRUE
t00000166	GCATTGGTGGTTCAGTGGTAGAATT	9	A	G	0	2004	200.4	0	0	0	0	TRUE
t00000166	GCATTGGTGGTTCAGTGGTAGAATT	15	A	G	8	2004	400.8	0	0	0	0	TRUE
t00000167	TGAGGTAGTAGGTTGTATGGTT	9	G	T	55	1985	220.556	0	0	0	0	TRUE
t00000167	TGAGGTAGTAGGTTGTATGGTT	11	A	G	6	1985	220.556	0	0	0	0	TRUE
t00000167	TGAGGTAGTAGGTTGTATGGTT	12	A	G	578	1985	441.111	0	0	0	0	TRUE
t00000167	TGAGGTAGTAGGTTGTATGGTT	17	G	A	442	1985	220.556	0	0	7.45213e-263	8.42267e-261	TRUE
t00000167	TGAGGTAGTAGGTTGTATGGTT	19	A	G	2854	1985	1102.78	0	0	0	0	TRUE
t00000167	TGAGGTAGTAGGTTGTATGGTT	19	T	G	7	1985	220.556	0	0	0	0	TRUE
t00000169	CTCTTAGATCGATGTGGTGCTC	1	G	C	0	1968	1968	0	0	0	0	TRUE
t00000169	CTCTTAGATCGATGTGGTGCTC	2	G	T	1	1968	1968	0	0	0	0	TRUE
t00000170	TCGATTCCCGGCCAATGCACCA	2	T	C	14	1956	78.24	0	0	1.09652e-140	8.66284e-139	TRUE
t00000170	TCGATTCCCGGCCAATGCACCA	3	A	G	10	1956	78.24	0	0	4.08731e-144	3.28019e-142	TRUE
t00000170	TCGATTCCCGGCCAATGCACCA	4	G	A	61	1956	78.24	0	0	9.133e-117	6.35896e-115	TRUE
t00000170	TCGATTCCCGGCCAATGCACCA	10	A	G	8	1956	78.24	0	0	4.90113e-146	3.95147e-144	TRUE
t00000170	TCGATTCCCGGCCAATGCACCA	14	C	A	583	1956	234.72	0	0	1.00352e-261	1.13096e-259	TRUE
t00000170	TCGATTCCCGGCCAATGCACCA	16	C	T	730	1956	547.68	0	0	0	0	TRUE
t00000171	TTTCCGTAGTGTAGTGGTTATCACGTTCGC	5	T	C	0	1941	228.353	0	0	0	0	TRUE
t00000171	TTTCCGTAGTGTAGTGGTTATCACGTTCGC	6	C	G	15	1941	114.176	0	0	1.28798e-209	1.2632e-207	TRUE
t00000171	TTTCCGTAGTGTAGTGGTTATCACGTTCGC	19	C	T	26	1941	456.706	0	0	0	0	TRUE
t00000171	TTTCCGTAGTGTAGTGGTTATCACGTTCGC	21	G	T	0	1941	114.176	0	0	1e-228	1.03773e-226	TRUE
t00000171	TTTCCGTAGTGTAGTGGTTATCACGTTCGC	23	G	A	0	1941	114.176	0	0	1e-228	1.03773e-226	TRUE
t00000171	TTTCCGTAGTGTAGTGGTTATCACGTTCGC	25	A	G	39	1941	114.176	0	0	2.62205e-192	2.43634e-190	TRUE
t00000171	TTTCCGTAGTGTAGTGGTTATCACGTTCGC	26	C	T	28	1941	685.059	0	0	0	0	TRUE
t00000172	GCATGTGTGGTTCAGTGGTAGAATTCTCGC	5	T	G	998770	1922	1409.47	1	1	1	1	FALSE
t00000172	GCATGTGTGGTTCAGTGGTAGAATTCTCGC	6	G	T	980176	1922	1922	1	1	1	1	FALSE
t00000172	GCATGTGTGGTTCAGTGGTAGAATTCTCGC	29	A	G	4611	1922	128.133	0	0	1.64984e-22	3.68386e-21	TRUE
t00000173	CATTGTGGTTCAGTGGTAGAATTCTCGC	1	A	C	17	1908	105.76	0	0	2.51525e-192	2.33986e-190	TRUE
t00000173	CATTGTGGTTCAGTGGTAGAATTCTCGC	1	G	C	20651	1908	34.5339	0	0	1	1	FALSE
t00000173	CATTGTGGTTCAGTGGTAGAATTCTCGC	1	T	C	9	1908	36.6923	0	0	1.00885e-65	4.9074e-64	TRUE
t00000173	CATTGTGGTTCAGTGGTAGAATTCTCGC	2	C	A	20652	1908	43.1674	0	0	1	1	FALSE
t00000173	CATTGTGGTTCAGTGGTAGAATTCTCGC	2	G	A	0	1908	15.1086	0	0	1e-30	2.84605e-29	TRUE
t00000173	CATTGTGGTTCAGTGGTAGAATTCTCGC	2	T	A	2	1908	123.027	0	0	7.59701e-243	8.2031e-241	TRUE
t00000173	CATTGTGGTTCAGTGGTAGAATTCTCGC	3	A	T	20638	1908	41.009	0	0	1	1	FALSE
t00000173	CATTGTGGTTCAGTGGTAGAATTCTCGC	3	C	T	1	1908	28.0588	0	0	2.872e-55	1.25319e-53	TRUE
t00000173	CATTGTGGTTCAGTGGTAGAATTCTCGC	3	G	T	0	1908	10.7919	0	0	1e-22	2.23604e-21	TRUE
t00000173	CATTGTGGTTCAGTGGTAGAATTCTCGC	4	A	T	1	1908	17.267	0	0	1.783e-33	5.45468e-32	TRUE
t00000173	CATTGTGGTTCAGTGGTAGAATTCTCGC	4	C	T	0	1908	25.9005	0	0	1e-52	4.16687e-51	TRUE
t00000173	CATTGTGGTTCAGTGGTAGAATTCTCGC	4	G	T	5	1908	79.8597	0	0	3.12134e-153	2.57598e-151	TRUE
t00000173	CATTGTGGTTCAGTGGTAGAATTCTCGC	5	A	G	0	1908	36.6923	0	0	1e-74	5.20066e-73	TRUE
t00000173	CATTGTGGTTCAGTGGTAGAATTCTCGC	5	C	G	0	1908	12.9502	0	0	1e-26	2.54972e-25	TRUE
t00000173	CATTGTGGTTCAGTGGTAGAATTCTCGC	5	T	G	1	1908	36.6923	0	0	3.763e-73	1.94671e-71	TRUE
t00000173	CATTGTGGTTCAGTGGTAGAATTCTCGC	6	A	T	1	1908	15.1086	0	0	1.585e-29	4.4466e-28	TRUE
t00000173	CATTGTGGTTCAGTGGTAGAATTCTCGC	6	C	T	0	1908	56.1176	0	0	1e-112	6.77655e-111	TRUE
t00000173	CATTGTGGTTCAGTGGTAGAATTCTCGC	6	G	T	1	1908	64.7511	0	0	6.535e-129	4.84854e-127	TRUE
t00000173	CATTGTGGTTCAGTGGTAGAATTCTCGC	7	A	G	13	1908	60.4344	0	0	7.58677e-107	4.97398e-105	TRUE
t00000173	CATTGTGGTTCAGTGGTAGAATTCTCGC	7	C	G	13	1908	69.0679	0	0	3.92204e-124	2.84151e-122	TRUE
t00000173	CATTGTGGTTCAGTGGTAGAATTCTCGC	7	T	G	21	1908	185.62	0	0	0	0	TRUE
t00000173	CATTGTGGTTCAGTGGTAGAATTCTCGC	8	A	G	0	1908	23.7421	0	0	1e-48	3.9304e-47	TRUE
t00000173	CATTGTGGTTCAGTGGTAGAATTCTCGC	8	C	G	0	1908	10.7919	0	0	1e-22	2.23604e-21	TRUE
t00000173	CATTGTGGTTCAGTGGTAGAATTCTCGC	8	T	G	1	1908	25.9005	0	0	2.674e-51	1.10282e-49	TRUE
t00000173	CATTGTGGTTCAGTGGTAGAATTCTCGC	9	A	T	0	1908	23.7421	0	0	1e-48	3.9304e-47	TRUE
t00000173	CATTGTGGTTCAGTGGTAGAATTCTCGC	9	C	T	0	1908	53.9593	0	0	1e-108	6.60849e-107	TRUE
t00000173	CATTGTGGTTCAGTGGTAGAATTCTCGC	9	G	T	36	1908	47.4842	0	0	2.87787e-71	1.47185e-69	TRUE
t00000173	CATTGTGGTTCAGTGGTAGAATTCTCGC	10	A	T	0	1908	19.4253	0	0	1e-38	3.37881e-37	TRUE
t00000173	CATTGTGGTTCAGTGGTAGAATTCTCGC	10	C	T	0	1908	17.267	0	0	1e-34	3.09907e-33	TRUE
t00000173	CATTGTGGTTCAGTGGTAGAATTCTCGC	10	G	T	0	1908	4.31674	0	0	1e-08	1.16569e-07	TRUE
t00000173	CATTGTGGTTCAGTGGTAGAATTCTCGC	11	A	C	0	1908	6.47511	0	0	1e-12	1.48963e-11	TRUE
t00000173	CATTGTGGTTCAGTGGTAGAATTCTCGC	11	G	C	0	1908	21.5837	0	0	1e-44	3.70705e-43	TRUE
t00000173	CATTGTGGTTCAGTGGTAGAATTCTCGC	11	T	C	0	1908	30.2172	0	0	1e-60	4.57689e-59	TRUE
t00000173	CATTGTGGTTCAGTGGTAGAATTCTCGC	12	C	A	1	1908	17.267	0	0	1.783e-33	5.45468e-32	TRUE
t00000173	CATTGTGGTTCAGTGGTAGAATTCTCGC	12	G	A	1	1908	21.5837	0	0	2.278e-43	8.34821e-42	TRUE
t00000173	CATTGTGGTTCAGTGGTAGAATTCTCGC	12	T	A	0	1908	15.1086	0	0	1e-30	2.84605e-29	TRUE
t00000173	CATTGTGGTTCAGTGGTAGAATTCTCGC	13	A	G	562	1908	129.502	0	0	2.20808e-119	1.55184e-117	TRUE
t00000173	CATTGTGGTTCAGTGGTAGAATTCTCGC	13	C	G	0	1908	8.63348	0	0	1e-18	1.9154e-17	TRUE
t00000173	CATTGTGGTTCAGTGGTAGAATTCTCGC	13	T	G	0	1908	8.63348	0	0	1e-18	1.9154e-17	TRUE
t00000173	CATTGTGGTTCAGTGGTAGAATTCTCGC	14	A	T	1	1908	25.9005	0	0	2.674e-51	1.10282e-49	TRUE
t00000173	CATTGTGGTTCAGTGGTAGAATTCTCGC	14	C	T	5	1908	51.8009	0	0	3.98569e-98	2.45924e-96	TRUE
t00000173	CATTGTGGTTCAGTGGTAGAATTCTCGC	14	G	T	1	1908	62.5928	0	0	6.337e-125	4.61026e-123	TRUE
t00000173	CATTGTGGTTCAGTGGTAGAATTCTCGC	15	A	G	6	1908	30.2172	0	0	1.8374e-54	7.84755e-53	TRUE
t00000173	CATTGTGGTTCAGTGGTAGAATTCTCGC	15	C	G	0	1908	15.1086	0	0	1e-30	2.84605e-29	TRUE
t00000173	CATTGTGGTTCAGTGGTAGAATTCTCGC	15	T	G	1	1908	17.267	0	0	1.783e-33	5.45468e-32	TRUE
t00000173	CATTGTGGTTCAGTGGTAGAATTCTCGC	16	A	G	1	1908	43.1674	0	0	4.357e-85	2.48275e-83	TRUE
t00000173	CATTGTGGTTCAGTGGTAGAATTCTCGC	16	C	G	0	1908	10.7919	0	0	1e-22	2.23604e-21	TRUE
t00000173	CATTGTGGTTCAGTGGTAGAATTCTCGC	16	T	G	1	1908	19.4253	0	0	1.981e-37	6.64487e-36	TRUE
t00000173	CATTGTGGTTCAGTGGTAGAATTCTCGC	17	A	T	1	1908	62.5928	0	0	6.337e-125	4.61026e-123	TRUE
t00000173	CATTGTGGTTCAGTGGTAGAATTCTCGC	17	C	T	1	1908	69.0679	0	0	6.931e-137	5.4024e-135	TRUE
t00000173	CATTGTGGTTCAGTGGTAGAATTCTCGC	17	G	T	0	1908	58.276	0	0	1e-116	6.91059e-115	TRUE
t00000173	CATTGTGGTTCAGTGGTAGAATTCTCGC	18	C	A	0	1908	2.15837	0	0	0.0001	0.000748006	TRUE
t00000173	CATTGTGGTTCAGTGGTAGAATTCTCGC	18	G	A	0	1908	21.5837	0	0	1e-44	3.70705e-43	TRUE
t00000173	CATTGTGGTTCAGTGGTAGAATTCTCGC	18	T	A	0	1908	6.47511	0	0	1e-12	1.48963e-11	TRUE
t00000173	CATTGTGGTTCAGTGGTAGAATTCTCGC	19	A	G	0	1908	21.5837	0	0	1e-44	3.70705e-43	TRUE
t00000173	CATTGTGGTTCAGTGGTAGAATTCTCGC	19	C	G	0	1908	23.7421	0	0	1e-48	3.9304e-47	TRUE
t00000173	CATTGTGGTTCAGTGGTAGAATTCTCGC	19	T	G	2	1908	30.2172	0	0	4.86447e-58	2.16772e-56	TRUE
t00000173	CATTGTGGTTCAGTGGTAGAATTCTCGC	20	C	A	1	1908	62.5928	0	0	6.337e-125	4.61026e-123	TRUE
t00000173	CATTGTGGTTCAGTGGTAGAATTCTCGC	20	G	A	0	1908	10.7919	0	0	1e-22	2.23604e-21	TRUE
t00000173	CATTGTGGTTCAGTGGTAGAATTCTCGC	20	T	A	0	1908	6.47511	0	0	1e-12	1.48963e-11	TRUE
t00000173	CATTGTGGTTCAGTGGTAGAATTCTCGC	21	C	A	0	1908	23.7421	0	0	1e-48	3.9304e-47	TRUE
t00000173	CATTGTGGTTCAGTGGTAGAATTCTCGC	21	G	A	0	1908	19.4253	0	0	1e-38	3.37881e-37	TRUE
t00000173	CATTGTGGTTCAGTGGTAGAATTCTCGC	21	T	A	0	1908	21.5837	0	0	1e-44	3.70705e-43	TRUE
t00000173	CATTGTGGTTCAGTGGTAGAATTCTCGC	22	A	T	0	1908	6.47511	0	0	1e-12	1.48963e-11	TRUE
t00000173	CATTGTGGTTCAGTGGTAGAATTCTCGC	22	C	T	0	1908	12.9502	0	0	1e-26	2.54972e-25	TRUE
t00000173	CATTGTGGTTCAGTGGTAGAATTCTCGC	22	G	T	0	1908	49.6425	0	0	1e-100	6.27108e-99	TRUE
t00000173	CATTGTGGTTCAGTGGTAGAATTCTCGC	23	A	T	0	1908	19.4253	0	0	1e-38	3.37881e-37	TRUE
t00000173	CATTGTGGTTCAGTGGTAGAATTCTCGC	23	C	T	0	1908	21.5837	0	0	1e-44	3.70705e-43	TRUE
t00000173	CATTGTGGTTCAGTGGTAGAATTCTCGC	23	G	T	0	1908	17.267	0	0	1e-34	3.09907e-33	TRUE
t00000173	CATTGTGGTTCAGTGGTAGAATTCTCGC	24	A	C	2	1908	47.4842	0	0	1.15308e-91	6.86938e-90	TRUE
t00000173	CATTGTGGTTCAGTGGTAGAATTCTCGC	24	G	C	0	1908	12.9502	0	0	1e-26	2.54972e-25	TRUE
t00000173	CATTGTGGTTCAGTGGTAGAATTCTCGC	24	T	C	0	1908	41.009	0	0	1e-82	5.56517e-81	TRUE
t00000173	CATTGTGGTTCAGTGGTAGAATTCTCGC	25	A	T	0	1908	15.1086	0	0	1e-30	2.84605e-29	TRUE
t00000173	CATTGTGGTTCAGTGGTAGAATTCTCGC	25	C	T	0	1908	49.6425	0	0	1e-100	6.27108e-99	TRUE
t00000173	CATTGTGGTTCAGTGGTAGAATTCTCGC	25	G	T	0	1908	17.267	0	0	1e-34	3.09907e-33	TRUE
t00000173	CATTGTGGTTCAGTGGTAGAATTCTCGC	26	A	C	0	1908	36.6923	0	0	1e-74	5.20066e-73	TRUE
t00000173	CATTGTGGTTCAGTGGTAGAATTCTCGC	26	G	C	0	1908	12.9502	0	0	1e-26	2.54972e-25	TRUE
t00000173	CATTGTGGTTCAGTGGTAGAATTCTCGC	26	T	C	0	1908	36.6923	0	0	1e-74	5.20066e-73	TRUE
t00000173	CATTGTGGTTCAGTGGTAGAATTCTCGC	27	A	G	17	1908	49.6425	0	0	2.85147e-85	1.62721e-83	TRUE
t00000173	CATTGTGGTTCAGTGGTAGAATTCTCGC	27	C	G	0	1908	32.3756	0	0	1e-64	4.78442e-63	TRUE
t00000173	CATTGTGGTTCAGTGGTAGAATTCTCGC	27	T	G	11	1908	90.6516	0	0	1.597e-168	1.3818e-166	TRUE
t00000173	CATTGTGGTTCAGTGGTAGAATTCTCGC	28	A	C	3	1908	97.1267	0	0	1.56946e-189	1.44548e-187	TRUE
t00000173	CATTGTGGTTCAGTGGTAGAATTCTCGC	28	G	C	0	1908	21.5837	0	0	1e-44	3.70705e-43	TRUE
t00000173	CATTGTGGTTCAGTGGTAGAATTCTCGC	28	T	C	2	1908	41.009	0	0	8.85456e-80	4.8269e-78	TRUE
t00000174	TCCCCTGTGGTCTAGTGGTTAGGATTCGG	5	T	C	94972	1889	1889	1.26911e-152	1.35436e-151	1.26911e-152	1.04027e-150	TRUE
t00000174	TCCCCTGTGGTCTAGTGGTTAGGATTCGG	6	G	T	94557	1889	1889	2.26786e-154	2.43342e-153	2.26786e-154	1.87853e-152	TRUE
t00000178	GCATTTGTGGTTCAGTGGTAGAATTCTCG	5	G	T	3406	1841	324.882	0	0	6.90543e-188	6.3266e-186	TRUE
t00000178	GCATTTGTGGTTCAGTGGTAGAATTCTCG	6	G	T	61222	1841	1841	0	0	0	0	TRUE
t00000178	GCATTTGTGGTTCAGTGGTAGAATTCTCG	15	A	G	19	1841	216.588	0	0	0	0	TRUE
t00000178	GCATTTGTGGTTCAGTGGTAGAATTCTCG	28	T	C	14	1841	108.294	0	0	7.43856e-199	7.0577e-197	TRUE
t00000179	TTTGCGGGATGCCTGGGTGACGCGATCTGCCCG	19	A	G	0	1836	918	0	0	0	0	TRUE
t00000179	TTTGCGGGATGCCTGGGTGACGCGATCTGCCCG	32	A	C	0	1836	918	0	0	0	0	TRUE
t00000181	TCCTCGTTAGTATAGTGGTGAGTATCCCCGCCTG	20	T	G	617	1811	113.188	0	0	3.6623e-94	2.21111e-92	TRUE
t00000181	TCCTCGTTAGTATAGTGGTGAGTATCCCCGCCTG	29	T	C	0	1811	113.188	0	0	1e-226	1.03296e-224	TRUE
t00000182	AAAATTGGAACGATACAGAGAAGATTAGCATGGCCCCT	1	C	A	0	1797	5.46201	0	0	1e-10	1.33234e-09	TRUE
t00000182	AAAATTGGAACGATACAGAGAAGATTAGCATGGCCCCT	2	C	A	0	1797	5.46201	0	0	1e-10	1.33234e-09	TRUE
t00000182	AAAATTGGAACGATACAGAGAAGATTAGCATGGCCCCT	2	T	A	0	1797	5.46201	0	0	1e-10	1.33234e-09	TRUE
t00000182	AAAATTGGAACGATACAGAGAAGATTAGCATGGCCCCT	3	G	A	0	1797	5.46201	0	0	1e-10	1.33234e-09	TRUE
t00000182	AAAATTGGAACGATACAGAGAAGATTAGCATGGCCCCT	4	T	A	0	1797	10.924	0	0	1e-22	2.23604e-21	TRUE
t00000182	AAAATTGGAACGATACAGAGAAGATTAGCATGGCCCCT	5	C	T	0	1797	21.848	0	0	1e-44	3.70705e-43	TRUE
t00000182	AAAATTGGAACGATACAGAGAAGATTAGCATGGCCCCT	5	G	T	0	1797	10.924	0	0	1e-22	2.23604e-21	TRUE
t00000182	AAAATTGGAACGATACAGAGAAGATTAGCATGGCCCCT	6	C	T	0	1797	16.386	0	0	1e-32	2.98153e-31	TRUE
t00000182	AAAATTGGAACGATACAGAGAAGATTAGCATGGCCCCT	6	G	T	0	1797	10.924	0	0	1e-22	2.23604e-21	TRUE
t00000182	AAAATTGGAACGATACAGAGAAGATTAGCATGGCCCCT	7	A	G	0	1797	27.31	0	0	1e-54	4.27682e-53	TRUE
t00000182	AAAATTGGAACGATACAGAGAAGATTAGCATGGCCCCT	7	T	G	2	1797	5.46201	0	0	2.06515e-09	2.6476e-08	TRUE
t00000182	AAAATTGGAACGATACAGAGAAGATTAGCATGGCCCCT	8	A	G	0	1797	49.1581	0	0	1e-98	6.17987e-97	TRUE
t00000182	AAAATTGGAACGATACAGAGAAGATTAGCATGGCCCCT	9	G	A	1	1797	5.46201	0	0	5.95e-10	7.74367e-09	TRUE
t00000182	AAAATTGGAACGATACAGAGAAGATTAGCATGGCCCCT	10	G	A	0	1797	10.924	0	0	1e-22	2.23604e-21	TRUE
t00000182	AAAATTGGAACGATACAGAGAAGATTAGCATGGCCCCT	11	A	C	0	1797	60.0821	0	0	1e-120	7.05954e-119	TRUE
t00000182	AAAATTGGAACGATACAGAGAAGATTAGCATGGCCCCT	11	G	C	0	1797	32.772	0	0	1e-66	4.89008e-65	TRUE
t00000182	AAAATTGGAACGATACAGAGAAGATTAGCATGGCCCCT	11	T	C	0	1797	305.872	0	0	0	0	TRUE
t00000182	AAAATTGGAACGATACAGAGAAGATTAGCATGGCCCCT	12	A	G	0	1797	213.018	0	0	0	0	TRUE
t00000182	AAAATTGGAACGATACAGAGAAGATTAGCATGGCCCCT	12	C	G	0	1797	5.46201	0	0	1e-10	1.33234e-09	TRUE
t00000182	AAAATTGGAACGATACAGAGAAGATTAGCATGGCCCCT	12	T	G	1	1797	16.386	0	0	1.684e-31	4.9579e-30	TRUE
t00000182	AAAATTGGAACGATACAGAGAAGATTAGCATGGCCCCT	13	C	A	0	1797	5.46201	0	0	1e-10	1.33234e-09	TRUE
t00000182	AAAATTGGAACGATACAGAGAAGATTAGCATGGCCCCT	14	C	T	0	1797	21.848	0	0	1e-44	3.70705e-43	TRUE
t00000182	AAAATTGGAACGATACAGAGAAGATTAGCATGGCCCCT	15	G	A	1	1797	5.46201	0	0	5.95e-10	7.74367e-09	TRUE
t00000182	AAAATTGGAACGATACAGAGAAGATTAGCATGGCCCCT	15	T	A	0	1797	5.46201	0	0	1e-10	1.33234e-09	TRUE
t00000182	AAAATTGGAACGATACAGAGAAGATTAGCATGGCCCCT	16	A	C	1	1797	10.924	0	0	1.189e-21	2.62321e-20	TRUE
t00000182	AAAATTGGAACGATACAGAGAAGATTAGCATGGCCCCT	16	T	C	0	1797	10.924	0	0	1e-22	2.23604e-21	TRUE
t00000182	AAAATTGGAACGATACAGAGAAGATTAGCATGGCCCCT	17	C	A	0	1797	5.46201	0	0	1e-10	1.33234e-09	TRUE
t00000182	AAAATTGGAACGATACAGAGAAGATTAGCATGGCCCCT	17	T	A	0	1797	5.46201	0	0	1e-10	1.33234e-09	TRUE
t00000182	AAAATTGGAACGATACAGAGAAGATTAGCATGGCCCCT	18	C	G	0	1797	5.46201	0	0	1e-10	1.33234e-09	TRUE
t00000182	AAAATTGGAACGATACAGAGAAGATTAGCATGGCCCCT	18	T	G	0	1797	5.46201	0	0	1e-10	1.33234e-09	TRUE
t00000182	AAAATTGGAACGATACAGAGAAGATTAGCATGGCCCCT	19	G	A	0	1797	5.46201	0	0	1e-10	1.33234e-09	TRUE
t00000182	AAAATTGGAACGATACAGAGAAGATTAGCATGGCCCCT	20	A	G	0	1797	43.696	0	0	1e-88	5.79919e-87	TRUE
t00000182	AAAATTGGAACGATACAGAGAAGATTAGCATGGCCCCT	20	C	G	2	1797	5.46201	0	0	2.06515e-09	2.6476e-08	TRUE
t00000182	AAAATTGGAACGATACAGAGAAGATTAGCATGGCCCCT	21	G	A	0	1797	5.46201	0	0	1e-10	1.33234e-09	TRUE
t00000182	AAAATTGGAACGATACAGAGAAGATTAGCATGGCCCCT	21	T	A	3	1797	10.924	0	0	3.54082e-20	7.23423e-19	TRUE
t00000182	AAAATTGGAACGATACAGAGAAGATTAGCATGGCCCCT	22	C	A	0	1797	5.46201	0	0	1e-10	1.33234e-09	TRUE
t00000182	AAAATTGGAACGATACAGAGAAGATTAGCATGGCCCCT	22	G	A	1	1797	5.46201	0	0	5.95e-10	7.74367e-09	TRUE
t00000182	AAAATTGGAACGATACAGAGAAGATTAGCATGGCCCCT	23	A	G	0	1797	16.386	0	0	1e-32	2.98153e-31	TRUE
t00000182	AAAATTGGAACGATACAGAGAAGATTAGCATGGCCCCT	23	T	G	0	1797	10.924	0	0	1e-22	2.23604e-21	TRUE
t00000182	AAAATTGGAACGATACAGAGAAGATTAGCATGGCCCCT	24	C	A	0	1797	5.46201	0	0	1e-10	1.33234e-09	TRUE
t00000182	AAAATTGGAACGATACAGAGAAGATTAGCATGGCCCCT	24	G	A	0	1797	16.386	0	0	1e-32	2.98153e-31	TRUE
t00000182	AAAATTGGAACGATACAGAGAAGATTAGCATGGCCCCT	25	A	T	0	1797	5.46201	0	0	1e-10	1.33234e-09	TRUE
t00000182	AAAATTGGAACGATACAGAGAAGATTAGCATGGCCCCT	25	C	T	0	1797	5.46201	0	0	1e-10	1.33234e-09	TRUE
t00000182	AAAATTGGAACGATACAGAGAAGATTAGCATGGCCCCT	26	A	T	0	1797	5.46201	0	0	1e-10	1.33234e-09	TRUE
t00000182	AAAATTGGAACGATACAGAGAAGATTAGCATGGCCCCT	26	C	T	1	1797	5.46201	0	0	5.95e-10	7.74367e-09	TRUE
t00000182	AAAATTGGAACGATACAGAGAAGATTAGCATGGCCCCT	27	G	A	0	1797	5.46201	0	0	1e-10	1.33234e-09	TRUE
t00000182	AAAATTGGAACGATACAGAGAAGATTAGCATGGCCCCT	28	A	G	0	1797	27.31	0	0	1e-54	4.27682e-53	TRUE
t00000182	AAAATTGGAACGATACAGAGAAGATTAGCATGGCCCCT	28	C	G	0	1797	16.386	0	0	1e-32	2.98153e-31	TRUE
t00000182	AAAATTGGAACGATACAGAGAAGATTAGCATGGCCCCT	28	T	G	0	1797	21.848	0	0	1e-44	3.70705e-43	TRUE
t00000182	AAAATTGGAACGATACAGAGAAGATTAGCATGGCCCCT	29	T	C	0	1797	10.924	0	0	1e-22	2.23604e-21	TRUE
t00000182	AAAATTGGAACGATACAGAGAAGATTAGCATGGCCCCT	30	C	A	0	1797	10.924	0	0	1e-22	2.23604e-21	TRUE
t00000182	AAAATTGGAACGATACAGAGAAGATTAGCATGGCCCCT	30	G	A	3	1797	21.848	0	0	2.23463e-41	7.96282e-40	TRUE
t00000182	AAAATTGGAACGATACAGAGAAGATTAGCATGGCCCCT	30	T	A	0	1797	5.46201	0	0	1e-10	1.33234e-09	TRUE
t00000182	AAAATTGGAACGATACAGAGAAGATTAGCATGGCCCCT	31	A	T	0	1797	5.46201	0	0	1e-10	1.33234e-09	TRUE
t00000182	AAAATTGGAACGATACAGAGAAGATTAGCATGGCCCCT	32	A	G	0	1797	5.46201	0	0	1e-10	1.33234e-09	TRUE
t00000182	AAAATTGGAACGATACAGAGAAGATTAGCATGGCCCCT	33	A	G	3	1797	21.848	0	0	2.23463e-41	7.96282e-40	TRUE
t00000182	AAAATTGGAACGATACAGAGAAGATTAGCATGGCCCCT	34	G	C	3	1797	5.46201	0	0	5.4612e-09	6.9174e-08	TRUE
t00000182	AAAATTGGAACGATACAGAGAAGATTAGCATGGCCCCT	34	T	C	0	1797	32.772	0	0	1e-66	4.89008e-65	TRUE
t00000182	AAAATTGGAACGATACAGAGAAGATTAGCATGGCCCCT	35	A	C	1	1797	5.46201	0	0	5.95e-10	7.74367e-09	TRUE
t00000182	AAAATTGGAACGATACAGAGAAGATTAGCATGGCCCCT	35	T	C	0	1797	38.234	0	0	1e-76	5.30239e-75	TRUE
t00000182	AAAATTGGAACGATACAGAGAAGATTAGCATGGCCCCT	36	A	C	1	1797	16.386	0	0	1.684e-31	4.9579e-30	TRUE
t00000182	AAAATTGGAACGATACAGAGAAGATTAGCATGGCCCCT	36	G	C	0	1797	5.46201	0	0	1e-10	1.33234e-09	TRUE
t00000182	AAAATTGGAACGATACAGAGAAGATTAGCATGGCCCCT	36	T	C	0	1797	27.31	0	0	1e-54	4.27682e-53	TRUE
t00000182	AAAATTGGAACGATACAGAGAAGATTAGCATGGCCCCT	37	A	C	0	1797	5.46201	0	0	1e-10	1.33234e-09	TRUE
t00000182	AAAATTGGAACGATACAGAGAAGATTAGCATGGCCCCT	37	T	C	0	1797	38.234	0	0	1e-76	5.30239e-75	TRUE
t00000182	AAAATTGGAACGATACAGAGAAGATTAGCATGGCCCCT	38	C	T	75	1797	21.848	0	0	1.6785e-23	3.96466e-22	TRUE
t00000182	AAAATTGGAACGATACAGAGAAGATTAGCATGGCCCCT	38	G	T	2	1797	10.924	0	0	7.65766e-21	1.67279e-19	TRUE
t00000184	TCCCCTGTGGTCTAGTGGTTAGGATTCGGC	5	T	C	87890	1788	1788	3.53691e-153	3.78812e-152	3.53691e-153	2.91588e-151	TRUE
t00000184	TCCCCTGTGGTCTAGTGGTTAGGATTCGGC	6	G	T	87532	1788	1788	9.37448e-155	1.01286e-153	9.37448e-155	7.80211e-153	TRUE
t00000188	GGCTTTGGTCTAGGGGTATGATTCTCGCTT	1	C	G	0	1747	109.188	0	0	1e-218	1.02155e-216	TRUE
t00000188	GGCTTTGGTCTAGGGGTATGATTCTCGCTT	1	T	G	3	1747	54.5938	0	0	2.99558e-106	1.95416e-104	TRUE
t00000188	GGCTTTGGTCTAGGGGTATGATTCTCGCTT	2	A	G	1	1747	54.5938	0	0	5.545e-109	3.69548e-107	TRUE
t00000188	GGCTTTGGTCTAGGGGTATGATTCTCGCTT	2	C	G	4	1747	163.781	0	0	3.07802897359097e-321	3.94709044462572e-319	TRUE
t00000188	GGCTTTGGTCTAGGGGTATGATTCTCGCTT	2	T	G	0	1747	109.188	0	0	1e-218	1.02155e-216	TRUE
t00000188	GGCTTTGGTCTAGGGGTATGATTCTCGCTT	4	C	T	20	1747	109.188	0	0	1.16039e-195	1.09044e-193	TRUE
t00000188	GGCTTTGGTCTAGGGGTATGATTCTCGCTT	4	G	T	0	1747	54.5938	0	0	1e-110	6.71003e-109	TRUE
t00000188	GGCTTTGGTCTAGGGGTATGATTCTCGCTT	5	C	T	3	1747	54.5938	0	0	2.99558e-106	1.95416e-104	TRUE
t00000188	GGCTTTGGTCTAGGGGTATGATTCTCGCTT	7	A	G	14	1747	54.5938	0	0	1.34651e-96	8.23706e-95	TRUE
t00000188	GGCTTTGGTCTAGGGGTATGATTCTCGCTT	7	C	G	8	1747	54.5938	0	0	3.57886e-101	2.27151e-99	TRUE
t00000188	GGCTTTGGTCTAGGGGTATGATTCTCGCTT	7	T	G	129	1747	163.781	0	0	2.53152e-243	2.7448e-241	TRUE
t00000188	GGCTTTGGTCTAGGGGTATGATTCTCGCTT	9	C	T	0	1747	54.5938	0	0	1e-110	6.71003e-109	TRUE
t00000188	GGCTTTGGTCTAGGGGTATGATTCTCGCTT	9	G	T	21	1747	54.5938	0	0	2.36259e-92	1.40909e-90	TRUE
t00000188	GGCTTTGGTCTAGGGGTATGATTCTCGCTT	11	C	T	0	1747	54.5938	0	0	1e-110	6.71003e-109	TRUE
t00000188	GGCTTTGGTCTAGGGGTATGATTCTCGCTT	12	C	A	0	1747	54.5938	0	0	1e-110	6.71003e-109	TRUE
t00000188	GGCTTTGGTCTAGGGGTATGATTCTCGCTT	12	G	A	1	1747	54.5938	0	0	5.545e-109	3.69548e-107	TRUE
t00000188	GGCTTTGGTCTAGGGGTATGATTCTCGCTT	16	A	G	0	1747	54.5938	0	0	1e-110	6.71003e-109	TRUE
t00000188	GGCTTTGGTCTAGGGGTATGATTCTCGCTT	17	A	T	4	1747	109.188	0	0	6.1873e-212	6.14493e-210	TRUE
t00000188	GGCTTTGGTCTAGGGGTATGATTCTCGCTT	17	C	T	3	1747	54.5938	0	0	2.99558e-106	1.95416e-104	TRUE
t00000188	GGCTTTGGTCTAGGGGTATGATTCTCGCTT	17	G	T	242	1747	109.188	0	0	1.1377e-126	8.3426e-125	TRUE
t00000188	GGCTTTGGTCTAGGGGTATGATTCTCGCTT	18	T	A	1	1747	54.5938	0	0	5.545e-109	3.69548e-107	TRUE
t00000188	GGCTTTGGTCTAGGGGTATGATTCTCGCTT	21	T	A	0	1747	54.5938	0	0	1e-110	6.71003e-109	TRUE
t00000188	GGCTTTGGTCTAGGGGTATGATTCTCGCTT	24	T	C	0	1747	54.5938	0	0	1e-110	6.71003e-109	TRUE
t00000188	GGCTTTGGTCTAGGGGTATGATTCTCGCTT	25	C	T	0	1747	54.5938	0	0	1e-110	6.71003e-109	TRUE
t00000188	GGCTTTGGTCTAGGGGTATGATTCTCGCTT	28	G	C	24	1747	109.188	0	0	1.30726e-192	1.21683e-190	TRUE
t00000188	GGCTTTGGTCTAGGGGTATGATTCTCGCTT	28	T	C	0	1747	54.5938	0	0	1e-110	6.71003e-109	TRUE
t00000188	GGCTTTGGTCTAGGGGTATGATTCTCGCTT	29	A	T	1	1747	54.5938	0	0	5.545e-109	3.69548e-107	TRUE
t00000188	GGCTTTGGTCTAGGGGTATGATTCTCGCTT	30	A	T	0	1747	54.5938	0	0	1e-110	6.71003e-109	TRUE
t00000188	GGCTTTGGTCTAGGGGTATGATTCTCGCTT	30	C	T	4	1747	54.5938	0	0	4.37508e-105	2.83759e-103	TRUE
t00000189	GCATTAGTGGTTCAGTGGTAGAATTCTCGCC	5	G	T	18443	1742	307.412	0	0	5.64293e-16	9.9257e-15	TRUE
t00000189	GCATTAGTGGTTCAGTGGTAGAATTCTCGCC	6	G	A	398357	1742	1742	1	1	1	1	FALSE
t00000189	GCATTAGTGGTTCAGTGGTAGAATTCTCGCC	15	A	G	800	1742	204.941	0	0	6.53547e-195	6.13788e-193	TRUE
t00000189	GCATTAGTGGTTCAGTGGTAGAATTCTCGCC	28	T	C	101	1742	102.471	0	0	2.62518e-145	2.11434e-143	TRUE
t00000190	TAGCAGCACGTAAATATTGGC	10	A	G	126	1740	580	0	0	0	0	TRUE
t00000190	TAGCAGCACGTAAATATTGGC	11	G	T	126	1740	580	0	0	0	0	TRUE
t00000191	TCCCTGAGACCCTAACTTGTGT	22	A	T	1189	1700	1700	0	0	0	0	TRUE
t00000193	CAGCCTGGGCAACATAGCGAGACCCCGTCTCTA	33	T	A	64	1662	1662	0	0	0	0	TRUE
t00000195	ACCAGGATGGCCGAGTGGTTAAGG	6	A	G	59	1645	822.5	0	0	0	0	TRUE
t00000197	AACCCGTAGATCCGATCTTGTGA	16	A	T	248	1636	818	0	0	0	0	TRUE
t00000197	AACCCGTAGATCCGATCTTGTGA	23	C	A	7	1636	818	0	0	0	0	TRUE
t00000197	AACCCGTAGATCCGATCTTGTGA	23	G	A	4	1636	818	0	0	0	0	TRUE
t00000198	GGGGGTATAGCTCAGTGGAGAGCATTTG	16	G	T	0	1631	1631	0	0	0	0	TRUE
[truncated: 155,219 more rows]

## Sheet: Table S3C
Table S3C The detailed mismatch analysis of dataset GSM2304822 under the alignment critaria (mismatch ≤3)
Note: The 'H1.p' column contains the P values calculated using method 1 (considering n_mut as the read number of sequences containing a particular mismatch). The 'H2.p' column contains the P values calculated using method 2 (read number of sequences from multiple matching loci is uniformly distributed and consequently generates an adjusted n_mut). The values in 'H1.p Adj' and 'H2.p Adj' represent…
Sequence ID	Sequence	Mut position	Ref base	Mut base	No. of Ref reads	No. of Mut reads	Adj No. of Mut reads	H1.p	H1.p Adj	H2.p	H2.p Adj	Significance
t00000001	GCATTGGTGGTTCAGTGGTAGAATTCTCGC	5	G	T	22292	933624	186725	0	0	0	0	TRUE
t00000001	GCATTGGTGGTTCAGTGGTAGAATTCTCGC	9	A	G	488	933624	93362.4	0	0	0	0	TRUE
t00000001	GCATTGGTGGTTCAGTGGTAGAATTCTCGC	15	A	G	1692	933624	186725	0	0	0	0	TRUE
t00000001	GCATTGGTGGTTCAGTGGTAGAATTCTCGC	28	T	C	224	933624	46681.2	0	0	0	0	TRUE
t00000001	GCATTGGTGGTTCAGTGGTAGAATTCTCGC	29	A	G	4615	933624	46681.2	0	0	0	0	TRUE
t00000002	GCATTGGTGGTTCAGTGGTAGAATTCTCGCC	5	G	T	18444	369623	73924.6	0	0	0	0	TRUE
t00000002	GCATTGGTGGTTCAGTGGTAGAATTCTCGCC	9	A	G	117	369623	36962.3	0	0	0	0	TRUE
t00000002	GCATTGGTGGTTCAGTGGTAGAATTCTCGCC	15	A	G	804	369623	73924.6	0	0	0	0	TRUE
t00000002	GCATTGGTGGTTCAGTGGTAGAATTCTCGCC	28	T	C	101	369623	18481.2	0	0	0	0	TRUE
t00000002	GCATTGGTGGTTCAGTGGTAGAATTCTCGCC	29	A	G	164	369623	18481.2	0	0	0	0	TRUE
t00000003	GCATTGTGGTTCAGTGGTAGAATTCTCGC	1	A	G	0	265222	5502.53	0	0	0	0	TRUE
t00000003	GCATTGTGGTTCAGTGGTAGAATTCTCGC	1	C	G	0	265222	11830.4	0	0	0	0	TRUE
t00000003	GCATTGTGGTTCAGTGGTAGAATTCTCGC	1	T	G	0	265222	6327.91	0	0	0	0	TRUE
t00000003	GCATTGTGGTTCAGTGGTAGAATTCTCGC	2	A	C	2	265222	12380.7	0	0	0	0	TRUE
t00000003	GCATTGTGGTTCAGTGGTAGAATTCTCGC	2	G	C	61	265222	2201.01	0	0	0	0	TRUE
t00000003	GCATTGTGGTTCAGTGGTAGAATTCTCGC	2	T	C	34	265222	6052.78	0	0	0	0	TRUE
t00000003	GCATTGTGGTTCAGTGGTAGAATTCTCGC	3	C	A	10	265222	6052.78	0	0	0	0	TRUE
t00000003	GCATTGTGGTTCAGTGGTAGAATTCTCGC	3	G	A	7	265222	2201.01	0	0	0	0	TRUE
t00000003	GCATTGTGGTTCAGTGGTAGAATTCTCGC	3	T	A	0	265222	16507.6	0	0	0	0	TRUE
t00000003	GCATTGTGGTTCAGTGGTAGAATTCTCGC	4	A	T	17	265222	2751.27	0	0	0	0	TRUE
t00000003	GCATTGTGGTTCAGTGGTAGAATTCTCGC	4	C	T	0	265222	4402.02	0	0	0	0	TRUE
t00000003	GCATTGTGGTTCAGTGGTAGAATTCTCGC	4	G	T	0	265222	1650.76	0	0	0	0	TRUE
t00000003	GCATTGTGGTTCAGTGGTAGAATTCTCGC	5	A	T	1	265222	2476.14	0	0	0	0	TRUE
t00000003	GCATTGTGGTTCAGTGGTAGAATTCTCGC	5	C	T	0	265222	4402.02	0	0	0	0	TRUE
t00000003	GCATTGTGGTTCAGTGGTAGAATTCTCGC	5	G	T	1	265222	13756.3	0	0	0	0	TRUE
t00000003	GCATTGTGGTTCAGTGGTAGAATTCTCGC	6	A	G	0	265222	5227.4	0	0	0	0	TRUE
t00000003	GCATTGTGGTTCAGTGGTAGAATTCTCGC	6	C	G	0	265222	1650.76	0	0	0	0	TRUE
t00000003	GCATTGTGGTTCAGTGGTAGAATTCTCGC	6	T	G	0	265222	4126.9	0	0	0	0	TRUE
t00000003	GCATTGTGGTTCAGTGGTAGAATTCTCGC	7	A	T	0	265222	2201.01	0	0	0	0	TRUE
t00000003	GCATTGTGGTTCAGTGGTAGAATTCTCGC	7	C	T	0	265222	7703.54	0	0	0	0	TRUE
t00000003	GCATTGTGGTTCAGTGGTAGAATTCTCGC	7	G	T	0	265222	23110.6	0	0	0	0	TRUE
t00000003	GCATTGTGGTTCAGTGGTAGAATTCTCGC	8	A	G	1	265222	9904.56	0	0	0	0	TRUE
t00000003	GCATTGTGGTTCAGTGGTAGAATTCTCGC	8	C	G	0	265222	9629.43	0	0	0	0	TRUE
t00000003	GCATTGTGGTTCAGTGGTAGAATTCTCGC	8	T	G	0	265222	36867	0	0	0	0	TRUE
t00000003	GCATTGTGGTTCAGTGGTAGAATTCTCGC	9	A	G	0	265222	3576.65	0	0	0	0	TRUE
t00000003	GCATTGTGGTTCAGTGGTAGAATTCTCGC	9	C	G	0	265222	1375.63	0	0	0	0	TRUE
t00000003	GCATTGTGGTTCAGTGGTAGAATTCTCGC	9	T	G	0	265222	5777.66	0	0	0	0	TRUE
t00000003	GCATTGTGGTTCAGTGGTAGAATTCTCGC	10	A	T	0	265222	3026.39	0	0	0	0	TRUE
t00000003	GCATTGTGGTTCAGTGGTAGAATTCTCGC	10	C	T	77	265222	7153.29	0	0	0	0	TRUE
t00000003	GCATTGTGGTTCAGTGGTAGAATTCTCGC	10	G	T	0	265222	7703.54	0	0	0	0	TRUE
t00000003	GCATTGTGGTTCAGTGGTAGAATTCTCGC	11	A	T	0	265222	2751.27	0	0	0	0	TRUE
t00000003	GCATTGTGGTTCAGTGGTAGAATTCTCGC	11	C	T	0	265222	1925.89	0	0	0	0	TRUE
t00000003	GCATTGTGGTTCAGTGGTAGAATTCTCGC	11	G	T	0	265222	825.38	0	0	0	0	TRUE
t00000003	GCATTGTGGTTCAGTGGTAGAATTCTCGC	12	A	C	0	265222	1100.51	0	0	0	0	TRUE
t00000003	GCATTGTGGTTCAGTGGTAGAATTCTCGC	12	G	C	0	265222	3301.52	0	0	0	0	TRUE
t00000003	GCATTGTGGTTCAGTGGTAGAATTCTCGC	12	T	C	0	265222	5227.4	0	0	0	0	TRUE
t00000003	GCATTGTGGTTCAGTGGTAGAATTCTCGC	13	C	A	0	265222	2751.27	0	0	0	0	TRUE
t00000003	GCATTGTGGTTCAGTGGTAGAATTCTCGC	13	G	A	0	265222	2751.27	0	0	0	0	TRUE
t00000003	GCATTGTGGTTCAGTGGTAGAATTCTCGC	13	T	A	0	265222	2476.14	0	0	0	0	TRUE
t00000003	GCATTGTGGTTCAGTGGTAGAATTCTCGC	14	A	G	1	265222	22285.3	0	0	0	0	TRUE
t00000003	GCATTGTGGTTCAGTGGTAGAATTCTCGC	14	C	G	0	265222	1100.51	0	0	0	0	TRUE
t00000003	GCATTGTGGTTCAGTGGTAGAATTCTCGC	14	T	G	0	265222	1650.76	0	0	0	0	TRUE
t00000003	GCATTGTGGTTCAGTGGTAGAATTCTCGC	15	A	T	0	265222	3851.77	0	0	0	0	TRUE
t00000003	GCATTGTGGTTCAGTGGTAGAATTCTCGC	15	C	T	0	265222	7428.42	0	0	0	0	TRUE
t00000003	GCATTGTGGTTCAGTGGTAGAATTCTCGC	15	G	T	0	265222	12380.7	0	0	0	0	TRUE
t00000003	GCATTGTGGTTCAGTGGTAGAATTCTCGC	16	A	G	0	265222	4126.9	0	0	0	0	TRUE
t00000003	GCATTGTGGTTCAGTGGTAGAATTCTCGC	16	C	G	0	265222	2201.01	0	0	0	0	TRUE
t00000003	GCATTGTGGTTCAGTGGTAGAATTCTCGC	16	T	G	0	265222	2201.01	0	0	0	0	TRUE
t00000003	GCATTGTGGTTCAGTGGTAGAATTCTCGC	17	A	G	1	265222	7153.29	0	0	0	0	TRUE
t00000003	GCATTGTGGTTCAGTGGTAGAATTCTCGC	17	C	G	0	265222	1375.63	0	0	0	0	TRUE
t00000003	GCATTGTGGTTCAGTGGTAGAATTCTCGC	17	T	G	0	265222	3301.52	0	0	0	0	TRUE
t00000003	GCATTGTGGTTCAGTGGTAGAATTCTCGC	18	A	T	0	265222	8253.8	0	0	0	0	TRUE
t00000003	GCATTGTGGTTCAGTGGTAGAATTCTCGC	18	C	T	0	265222	8804.05	0	0	0	0	TRUE
t00000003	GCATTGTGGTTCAGTGGTAGAATTCTCGC	18	G	T	0	265222	7153.29	0	0	0	0	TRUE
t00000003	GCATTGTGGTTCAGTGGTAGAATTCTCGC	19	C	A	0	265222	275.127	0	0	0	0	TRUE
t00000003	GCATTGTGGTTCAGTGGTAGAATTCTCGC	19	G	A	0	265222	3301.52	0	0	0	0	TRUE
t00000003	GCATTGTGGTTCAGTGGTAGAATTCTCGC	19	T	A	0	265222	1100.51	0	0	0	0	TRUE
t00000003	GCATTGTGGTTCAGTGGTAGAATTCTCGC	20	A	G	0	265222	4126.9	0	0	0	0	TRUE
t00000003	GCATTGTGGTTCAGTGGTAGAATTCTCGC	20	C	G	0	265222	2751.27	0	0	0	0	TRUE
t00000003	GCATTGTGGTTCAGTGGTAGAATTCTCGC	20	T	G	0	265222	3851.77	0	0	0	0	TRUE
t00000003	GCATTGTGGTTCAGTGGTAGAATTCTCGC	21	C	A	0	265222	18983.7	0	0	0	0	TRUE
t00000003	GCATTGTGGTTCAGTGGTAGAATTCTCGC	21	G	A	37	265222	1925.89	0	0	0	0	TRUE
t00000003	GCATTGTGGTTCAGTGGTAGAATTCTCGC	21	T	A	0	265222	825.38	0	0	0	0	TRUE
t00000003	GCATTGTGGTTCAGTGGTAGAATTCTCGC	22	C	A	0	265222	4402.02	0	0	0	0	TRUE
t00000003	GCATTGTGGTTCAGTGGTAGAATTCTCGC	22	G	A	0	265222	4402.02	0	0	0	0	TRUE
t00000003	GCATTGTGGTTCAGTGGTAGAATTCTCGC	22	T	A	0	265222	2751.27	0	0	0	0	TRUE
t00000003	GCATTGTGGTTCAGTGGTAGAATTCTCGC	23	A	T	0	265222	1925.89	0	0	0	0	TRUE
t00000003	GCATTGTGGTTCAGTGGTAGAATTCTCGC	23	C	T	1	265222	2751.27	0	0	0	0	TRUE
t00000003	GCATTGTGGTTCAGTGGTAGAATTCTCGC	23	G	T	0	265222	10454.8	0	0	0	0	TRUE
t00000003	GCATTGTGGTTCAGTGGTAGAATTCTCGC	24	A	T	0	265222	3301.52	0	0	0	0	TRUE
t00000003	GCATTGTGGTTCAGTGGTAGAATTCTCGC	24	C	T	0	265222	3301.52	0	0	0	0	TRUE
t00000003	GCATTGTGGTTCAGTGGTAGAATTCTCGC	24	G	T	1	265222	825.38	0	0	0	0	TRUE
t00000003	GCATTGTGGTTCAGTGGTAGAATTCTCGC	25	A	C	0	265222	6603.04	0	0	0	0	TRUE
t00000003	GCATTGTGGTTCAGTGGTAGAATTCTCGC	25	G	C	0	265222	1925.89	0	0	0	0	TRUE
t00000003	GCATTGTGGTTCAGTGGTAGAATTCTCGC	25	T	C	0	265222	6603.04	0	0	0	0	TRUE
t00000003	GCATTGTGGTTCAGTGGTAGAATTCTCGC	26	A	T	1	265222	2201.01	0	0	0	0	TRUE
t00000003	GCATTGTGGTTCAGTGGTAGAATTCTCGC	26	C	T	34	265222	6878.16	0	0	0	0	TRUE
t00000003	GCATTGTGGTTCAGTGGTAGAATTCTCGC	26	G	T	0	265222	3026.39	0	0	0	0	TRUE
t00000003	GCATTGTGGTTCAGTGGTAGAATTCTCGC	27	A	C	67	265222	8804.05	0	0	0	0	TRUE
t00000003	GCATTGTGGTTCAGTGGTAGAATTCTCGC	27	G	C	11	265222	3301.52	0	0	0	0	TRUE
t00000003	GCATTGTGGTTCAGTGGTAGAATTCTCGC	27	T	C	60	265222	6327.91	0	0	0	0	TRUE
t00000003	GCATTGTGGTTCAGTGGTAGAATTCTCGC	28	A	G	3	265222	11280.2	0	0	0	0	TRUE
t00000003	GCATTGTGGTTCAGTGGTAGAATTCTCGC	28	C	G	1	265222	6052.78	0	0	0	0	TRUE
t00000003	GCATTGTGGTTCAGTGGTAGAATTCTCGC	28	T	G	150	265222	21459.9	0	0	0	0	TRUE
t00000003	GCATTGTGGTTCAGTGGTAGAATTCTCGC	29	A	C	1	265222	14581.7	0	0	0	0	TRUE
t00000003	GCATTGTGGTTCAGTGGTAGAATTCTCGC	29	G	C	0	265222	3576.65	0	0	0	0	TRUE
t00000003	GCATTGTGGTTCAGTGGTAGAATTCTCGC	29	T	C	0	265222	10454.8	0	0	0	0	TRUE
t00000004	GTTTCCGTAGTGTAGTGGTTATCACGTTCGCC	6	T	C	125	218295	25681.8	0	0	0	0	TRUE
t00000004	GTTTCCGTAGTGTAGTGGTTATCACGTTCGCC	7	C	G	262	218295	12840.9	0	0	0	0	TRUE
t00000004	GTTTCCGTAGTGTAGTGGTTATCACGTTCGCC	20	C	T	3296	218295	51363.5	0	0	0	0	TRUE
t00000004	GTTTCCGTAGTGTAGTGGTTATCACGTTCGCC	22	G	T	0	218295	12840.9	0	0	0	0	TRUE
t00000004	GTTTCCGTAGTGTAGTGGTTATCACGTTCGCC	24	G	A	25	218295	12840.9	0	0	0	0	TRUE
t00000004	GTTTCCGTAGTGTAGTGGTTATCACGTTCGCC	26	A	G	5519	218295	12840.9	0	0	0	0	TRUE
t00000004	GTTTCCGTAGTGTAGTGGTTATCACGTTCGCC	27	C	T	3789	218295	77045.3	0	0	0	0	TRUE
t00000005	GCATTGGTGGTTCAGTGGTAGAATTCTC	5	G	T	29705	204197	40839.4	0	0	0	0	TRUE
t00000005	GCATTGGTGGTTCAGTGGTAGAATTCTC	9	A	G	46	204197	20419.7	0	0	0	0	TRUE
t00000005	GCATTGGTGGTTCAGTGGTAGAATTCTC	15	A	G	29	204197	40839.4	0	0	0	0	TRUE
t00000005	GCATTGGTGGTTCAGTGGTAGAATTCTC	28	T	C	54	204197	10209.9	0	0	0	0	TRUE
t00000006	GTTTCCGTAGTGTAGTGGTTATCACGTTCGCCT	6	T	C	326	108736	12792.5	0	0	0	0	TRUE
t00000006	GTTTCCGTAGTGTAGTGGTTATCACGTTCGCCT	7	C	G	205	108736	6396.24	0	0	0	0	TRUE
t00000006	GTTTCCGTAGTGTAGTGGTTATCACGTTCGCCT	20	C	T	2531	108736	25584.9	0	0	0	0	TRUE
t00000006	GTTTCCGTAGTGTAGTGGTTATCACGTTCGCCT	22	G	T	0	108736	6396.24	0	0	0	0	TRUE
t00000006	GTTTCCGTAGTGTAGTGGTTATCACGTTCGCCT	24	G	A	20	108736	6396.24	0	0	0	0	TRUE
t00000006	GTTTCCGTAGTGTAGTGGTTATCACGTTCGCCT	26	A	G	6580	108736	6396.24	0	0	0	0	TRUE
t00000006	GTTTCCGTAGTGTAGTGGTTATCACGTTCGCCT	27	C	T	2929	108736	38377.4	0	0	0	0	TRUE
t00000007	GCATTGTGGTTCAGTGGTAGAATTCTCGCC	1	A	G	0	105822	618.842	0	0	0	0	TRUE
t00000007	GCATTGTGGTTCAGTGGTAGAATTCTCGCC	1	C	G	0	105822	2475.37	0	0	0	0	TRUE
t00000007	GCATTGTGGTTCAGTGGTAGAATTCTCGCC	1	T	G	0	105822	2475.37	0	0	0	0	TRUE
t00000007	GCATTGTGGTTCAGTGGTAGAATTCTCGCC	2	A	C	3	105822	2784.79	0	0	0	0	TRUE
t00000007	GCATTGTGGTTCAGTGGTAGAATTCTCGCC	2	G	C	21	105822	618.842	0	0	0	0	TRUE
t00000007	GCATTGTGGTTCAGTGGTAGAATTCTCGCC	2	T	C	14	105822	1547.11	0	0	0	0	TRUE
t00000007	GCATTGTGGTTCAGTGGTAGAATTCTCGCC	3	C	A	2	105822	1856.53	0	0	0	0	TRUE
t00000007	GCATTGTGGTTCAGTGGTAGAATTCTCGCC	3	G	A	0	105822	309.421	0	0	0	0	TRUE
t00000007	GCATTGTGGTTCAGTGGTAGAATTCTCGCC	3	T	A	0	105822	4022.47	0	0	0	0	TRUE
t00000007	GCATTGTGGTTCAGTGGTAGAATTCTCGCC	4	A	T	6	105822	309.421	0	0	0	0	TRUE
t00000007	GCATTGTGGTTCAGTGGTAGAATTCTCGCC	4	C	T	0	105822	2165.95	0	0	0	0	TRUE
t00000007	GCATTGTGGTTCAGTGGTAGAATTCTCGCC	4	G	T	0	105822	309.421	0	0	0	0	TRUE
t00000007	GCATTGTGGTTCAGTGGTAGAATTCTCGCC	5	A	T	0	105822	1237.68	0	0	0	0	TRUE
t00000007	GCATTGTGGTTCAGTGGTAGAATTCTCGCC	5	C	T	0	105822	1237.68	0	0	0	0	TRUE
t00000007	GCATTGTGGTTCAGTGGTAGAATTCTCGCC	5	G	T	0	105822	4022.47	0	0	0	0	TRUE
t00000007	GCATTGTGGTTCAGTGGTAGAATTCTCGCC	6	A	G	0	105822	928.263	0	0	0	0	TRUE
t00000007	GCATTGTGGTTCAGTGGTAGAATTCTCGCC	6	C	G	0	105822	618.842	0	0	0	0	TRUE
t00000007	GCATTGTGGTTCAGTGGTAGAATTCTCGCC	6	T	G	1	105822	1237.68	0	0	0	0	TRUE
t00000007	GCATTGTGGTTCAGTGGTAGAATTCTCGCC	7	A	T	0	105822	928.263	0	0	0	0	TRUE
t00000007	GCATTGTGGTTCAGTGGTAGAATTCTCGCC	7	C	T	0	105822	5260.16	0	0	0	0	TRUE
t00000007	GCATTGTGGTTCAGTGGTAGAATTCTCGCC	7	G	T	0	105822	8973.21	0	0	0	0	TRUE
t00000007	GCATTGTGGTTCAGTGGTAGAATTCTCGCC	8	A	G	1	105822	3094.21	0	0	0	0	TRUE
t00000007	GCATTGTGGTTCAGTGGTAGAATTCTCGCC	8	C	G	0	105822	3094.21	0	0	0	0	TRUE
t00000007	GCATTGTGGTTCAGTGGTAGAATTCTCGCC	8	T	G	2	105822	10520.3	0	0	0	0	TRUE
t00000007	GCATTGTGGTTCAGTGGTAGAATTCTCGCC	9	A	G	0	105822	1237.68	0	0	0	0	TRUE
t00000007	GCATTGTGGTTCAGTGGTAGAATTCTCGCC	9	C	G	0	105822	928.263	0	0	0	0	TRUE
t00000007	GCATTGTGGTTCAGTGGTAGAATTCTCGCC	9	T	G	0	105822	1547.11	0	0	0	0	TRUE
t00000007	GCATTGTGGTTCAGTGGTAGAATTCTCGCC	10	A	T	0	105822	618.842	0	0	0	0	TRUE
t00000007	GCATTGTGGTTCAGTGGTAGAATTCTCGCC	10	C	T	0	105822	2475.37	0	0	0	0	TRUE
t00000007	GCATTGTGGTTCAGTGGTAGAATTCTCGCC	10	G	T	0	105822	3403.63	0	0	0	0	TRUE
t00000007	GCATTGTGGTTCAGTGGTAGAATTCTCGCC	11	A	T	0	105822	618.842	0	0	0	0	TRUE
t00000007	GCATTGTGGTTCAGTGGTAGAATTCTCGCC	11	C	T	0	105822	928.263	0	0	0	0	TRUE
t00000007	GCATTGTGGTTCAGTGGTAGAATTCTCGCC	11	G	T	0	105822	309.421	0	0	0	0	TRUE
t00000007	GCATTGTGGTTCAGTGGTAGAATTCTCGCC	12	A	C	0	105822	618.842	0	0	0	0	TRUE
t00000007	GCATTGTGGTTCAGTGGTAGAATTCTCGCC	12	G	C	0	105822	1547.11	0	0	0	0	TRUE
t00000007	GCATTGTGGTTCAGTGGTAGAATTCTCGCC	12	T	C	0	105822	1856.53	0	0	0	0	TRUE
t00000007	GCATTGTGGTTCAGTGGTAGAATTCTCGCC	13	C	A	0	105822	928.263	0	0	0	0	TRUE
t00000007	GCATTGTGGTTCAGTGGTAGAATTCTCGCC	13	G	A	0	105822	1237.68	0	0	0	0	TRUE
t00000007	GCATTGTGGTTCAGTGGTAGAATTCTCGCC	13	T	A	0	105822	309.421	0	0	0	0	TRUE
t00000007	GCATTGTGGTTCAGTGGTAGAATTCTCGCC	14	A	G	0	105822	4950.74	0	0	0	0	TRUE
t00000007	GCATTGTGGTTCAGTGGTAGAATTCTCGCC	14	C	G	0	105822	309.421	0	0	0	0	TRUE
t00000007	GCATTGTGGTTCAGTGGTAGAATTCTCGCC	14	T	G	0	105822	309.421	0	0	0	0	TRUE
t00000007	GCATTGTGGTTCAGTGGTAGAATTCTCGCC	15	A	T	0	105822	928.263	0	0	0	0	TRUE
t00000007	GCATTGTGGTTCAGTGGTAGAATTCTCGCC	15	C	T	0	105822	2475.37	0	0	0	0	TRUE
t00000007	GCATTGTGGTTCAGTGGTAGAATTCTCGCC	15	G	T	0	105822	5879	0	0	0	0	TRUE
t00000007	GCATTGTGGTTCAGTGGTAGAATTCTCGCC	16	A	G	0	105822	618.842	0	0	0	0	TRUE
t00000007	GCATTGTGGTTCAGTGGTAGAATTCTCGCC	16	C	G	0	105822	928.263	0	0	0	0	TRUE
t00000007	GCATTGTGGTTCAGTGGTAGAATTCTCGCC	16	T	G	0	105822	309.421	0	0	0	0	TRUE
t00000007	GCATTGTGGTTCAGTGGTAGAATTCTCGCC	17	A	G	0	105822	2475.37	0	0	0	0	TRUE
t00000007	GCATTGTGGTTCAGTGGTAGAATTCTCGCC	17	C	G	0	105822	309.421	0	0	0	0	TRUE
t00000007	GCATTGTGGTTCAGTGGTAGAATTCTCGCC	17	T	G	0	105822	928.263	0	0	0	0	TRUE
t00000007	GCATTGTGGTTCAGTGGTAGAATTCTCGCC	18	A	T	0	105822	3713.05	0	0	0	0	TRUE
t00000007	GCATTGTGGTTCAGTGGTAGAATTCTCGCC	18	C	T	0	105822	2475.37	0	0	0	0	TRUE
t00000007	GCATTGTGGTTCAGTGGTAGAATTCTCGCC	18	G	T	0	105822	2165.95	0	0	0	0	TRUE
t00000007	GCATTGTGGTTCAGTGGTAGAATTCTCGCC	19	C	A	0	105822	309.421	0	0	0	0	TRUE
t00000007	GCATTGTGGTTCAGTGGTAGAATTCTCGCC	19	G	A	0	105822	1237.68	0	0	0	0	TRUE
t00000007	GCATTGTGGTTCAGTGGTAGAATTCTCGCC	19	T	A	0	105822	618.842	0	0	0	0	TRUE
t00000007	GCATTGTGGTTCAGTGGTAGAATTCTCGCC	20	A	G	0	105822	1547.11	0	0	0	0	TRUE
t00000007	GCATTGTGGTTCAGTGGTAGAATTCTCGCC	20	C	G	0	105822	928.263	0	0	0	0	TRUE
t00000007	GCATTGTGGTTCAGTGGTAGAATTCTCGCC	20	T	G	0	105822	1237.68	0	0	0	0	TRUE
t00000007	GCATTGTGGTTCAGTGGTAGAATTCTCGCC	21	C	A	0	105822	8973.21	0	0	0	0	TRUE
t00000007	GCATTGTGGTTCAGTGGTAGAATTCTCGCC	21	G	A	16	105822	309.421	0	0	0	0	TRUE
t00000007	GCATTGTGGTTCAGTGGTAGAATTCTCGCC	21	T	A	0	105822	309.421	0	0	0	0	TRUE
t00000007	GCATTGTGGTTCAGTGGTAGAATTCTCGCC	22	C	A	0	105822	1237.68	0	0	0	0	TRUE
t00000007	GCATTGTGGTTCAGTGGTAGAATTCTCGCC	22	G	A	0	105822	1237.68	0	0	0	0	TRUE
t00000007	GCATTGTGGTTCAGTGGTAGAATTCTCGCC	22	T	A	0	105822	2165.95	0	0	0	0	TRUE
t00000007	GCATTGTGGTTCAGTGGTAGAATTCTCGCC	23	A	T	0	105822	1547.11	0	0	0	0	TRUE
t00000007	GCATTGTGGTTCAGTGGTAGAATTCTCGCC	23	C	T	0	105822	309.421	0	0	0	0	TRUE
t00000007	GCATTGTGGTTCAGTGGTAGAATTCTCGCC	23	G	T	0	105822	3713.05	0	0	0	0	TRUE
t00000007	GCATTGTGGTTCAGTGGTAGAATTCTCGCC	24	A	T	0	105822	618.842	0	0	0	0	TRUE
t00000007	GCATTGTGGTTCAGTGGTAGAATTCTCGCC	24	C	T	0	105822	928.263	0	0	0	0	TRUE
t00000007	GCATTGTGGTTCAGTGGTAGAATTCTCGCC	24	G	T	0	105822	309.421	0	0	0	0	TRUE
t00000007	GCATTGTGGTTCAGTGGTAGAATTCTCGCC	25	A	C	0	105822	3094.21	0	0	0	0	TRUE
t00000007	GCATTGTGGTTCAGTGGTAGAATTCTCGCC	25	G	C	0	105822	309.421	0	0	0	0	TRUE
t00000007	GCATTGTGGTTCAGTGGTAGAATTCTCGCC	25	T	C	0	105822	2475.37	0	0	0	0	TRUE
t00000007	GCATTGTGGTTCAGTGGTAGAATTCTCGCC	26	A	T	0	105822	928.263	0	0	0	0	TRUE
t00000007	GCATTGTGGTTCAGTGGTAGAATTCTCGCC	26	C	T	29	105822	1547.11	0	0	0	0	TRUE
t00000007	GCATTGTGGTTCAGTGGTAGAATTCTCGCC	26	G	T	0	105822	1547.11	0	0	0	0	TRUE
t00000007	GCATTGTGGTTCAGTGGTAGAATTCTCGCC	27	A	C	34	105822	2475.37	0	0	0	0	TRUE
t00000007	GCATTGTGGTTCAGTGGTAGAATTCTCGCC	27	G	C	10	105822	1547.11	0	0	0	0	TRUE
t00000007	GCATTGTGGTTCAGTGGTAGAATTCTCGCC	27	T	C	24	105822	2784.79	0	0	0	0	TRUE
t00000007	GCATTGTGGTTCAGTGGTAGAATTCTCGCC	28	A	G	0	105822	5569.58	0	0	0	0	TRUE
t00000007	GCATTGTGGTTCAGTGGTAGAATTCTCGCC	28	C	G	0	105822	3094.21	0	0	0	0	TRUE
t00000007	GCATTGTGGTTCAGTGGTAGAATTCTCGCC	28	T	G	50	105822	9592.05	0	0	0	0	TRUE
t00000007	GCATTGTGGTTCAGTGGTAGAATTCTCGCC	29	A	C	2	105822	2784.79	0	0	0	0	TRUE
t00000007	GCATTGTGGTTCAGTGGTAGAATTCTCGCC	29	G	C	0	105822	2784.79	0	0	0	0	TRUE
t00000007	GCATTGTGGTTCAGTGGTAGAATTCTCGCC	29	T	C	0	105822	7735.53	0	0	0	0	TRUE
t00000007	GCATTGTGGTTCAGTGGTAGAATTCTCGCC	30	A	C	0	105822	8663.79	0	0	0	0	TRUE
t00000007	GCATTGTGGTTCAGTGGTAGAATTCTCGCC	30	G	C	0	105822	1856.53	0	0	0	0	TRUE
t00000007	GCATTGTGGTTCAGTGGTAGAATTCTCGCC	30	T	C	0	105822	4950.74	0	0	0	0	TRUE
t00000008	TCCCTGGTGGTCTAGTGGTTAGGATTCGG	8	C	T	114	90413	5650.81	0	0	0	0	TRUE
t00000008	TCCCTGGTGGTCTAGTGGTTAGGATTCGG	9	A	G	168	90413	5650.81	0	0	0	0	TRUE
t00000008	TCCCTGGTGGTCTAGTGGTTAGGATTCGG	11	C	T	31	90413	5650.81	0	0	0	0	TRUE
t00000008	TCCCTGGTGGTCTAGTGGTTAGGATTCGG	19	C	T	21	90413	11301.6	0	0	0	0	TRUE
t00000008	TCCCTGGTGGTCTAGTGGTTAGGATTCGG	24	C	A	2	90413	5650.81	0	0	0	0	TRUE
t00000008	TCCCTGGTGGTCTAGTGGTTAGGATTCGG	25	G	T	3	90413	5650.81	0	0	0	0	TRUE
t00000008	TCCCTGGTGGTCTAGTGGTTAGGATTCGG	27	T	C	53	90413	11301.6	0	0	0	0	TRUE
t00000008	TCCCTGGTGGTCTAGTGGTTAGGATTCGG	28	A	G	34	90413	11301.6	0	0	0	0	TRUE
t00000008	TCCCTGGTGGTCTAGTGGTTAGGATTCGG	29	T	G	109	90413	5650.81	0	0	0	0	TRUE
t00000009	TCCCTGGTGGTCTAGTGGTTAGGATTCGGC	9	A	G	141	81651	5832.21	0	0	0	0	TRUE
t00000009	TCCCTGGTGGTCTAGTGGTTAGGATTCGGC	19	C	T	14	81651	11664.4	0	0	0	0	TRUE
t00000009	TCCCTGGTGGTCTAGTGGTTAGGATTCGGC	24	C	A	3	81651	5832.21	0	0	0	0	TRUE
t00000009	TCCCTGGTGGTCTAGTGGTTAGGATTCGGC	27	T	C	70	81651	11664.4	0	0	0	0	TRUE
t00000009	TCCCTGGTGGTCTAGTGGTTAGGATTCGGC	30	T	C	77	81651	11664.4	0	0	0	0	TRUE
t00000010	GCATTGTGGTTCAGTGGTAGAATTCTC	1	A	G	123	64928	1313.05	0	0	0	0	TRUE
t00000010	GCATTGTGGTTCAGTGGTAGAATTCTC	1	C	G	1	64928	4573.03	0	0	0	0	TRUE
t00000010	GCATTGTGGTTCAGTGGTAGAATTCTC	1	T	G	0	64928	1539.44	0	0	0	0	TRUE
t00000010	GCATTGTGGTTCAGTGGTAGAATTCTC	2	A	C	1	64928	4799.42	0	0	0	0	TRUE
t00000010	GCATTGTGGTTCAGTGGTAGAATTCTC	2	G	C	13	64928	543.331	0	0	0	0	TRUE
t00000010	GCATTGTGGTTCAGTGGTAGAATTCTC	2	T	C	5	64928	1313.05	0	0	0	0	TRUE
t00000010	GCATTGTGGTTCAGTGGTAGAATTCTC	3	C	A	21	64928	1403.6	0	0	0	0	TRUE
t00000010	GCATTGTGGTTCAGTGGTAGAATTCTC	3	G	A	0	64928	588.608	0	0	0	0	TRUE
t00000010	GCATTGTGGTTCAGTGGTAGAATTCTC	3	T	A	0	64928	5523.86	0	0	0	0	TRUE
t00000010	GCATTGTGGTTCAGTGGTAGAATTCTC	4	A	T	5	64928	860.273	0	0	0	0	TRUE
t00000010	GCATTGTGGTTCAGTGGTAGAATTCTC	4	C	T	19	64928	950.828	0	0	0	0	TRUE
t00000010	GCATTGTGGTTCAGTGGTAGAATTCTC	4	G	T	0	64928	362.22	0	0	0	0	TRUE
t00000010	GCATTGTGGTTCAGTGGTAGAATTCTC	5	A	T	5	64928	588.608	0	0	0	0	TRUE
t00000010	GCATTGTGGTTCAGTGGTAGAATTCTC	5	C	T	30	64928	996.106	0	0	0	0	TRUE
t00000010	GCATTGTGGTTCAGTGGTAGAATTCTC	5	G	T	2	64928	4165.53	0	0	0	0	TRUE
t00000010	GCATTGTGGTTCAGTGGTAGAATTCTC	6	A	G	0	64928	1267.77	0	0	0	0	TRUE
t00000010	GCATTGTGGTTCAGTGGTAGAATTCTC	6	C	G	0	64928	316.943	0	0	0	0	TRUE
t00000010	GCATTGTGGTTCAGTGGTAGAATTCTC	6	T	G	0	64928	860.273	0	0	0	0	TRUE
t00000010	GCATTGTGGTTCAGTGGTAGAATTCTC	7	A	T	1	64928	814.996	0	0	0	0	TRUE
t00000010	GCATTGTGGTTCAGTGGTAGAATTCTC	7	C	T	0	64928	1584.71	0	0	0	0	TRUE
t00000010	GCATTGTGGTTCAGTGGTAGAATTCTC	7	G	T	1	64928	5433.31	0	0	0	0	TRUE
t00000010	GCATTGTGGTTCAGTGGTAGAATTCTC	8	A	G	19	64928	2263.88	0	0	0	0	TRUE
t00000010	GCATTGTGGTTCAGTGGTAGAATTCTC	8	C	G	0	64928	1992.21	0	0	0	0	TRUE
t00000010	GCATTGTGGTTCAGTGGTAGAATTCTC	8	T	G	1	64928	8149.96	0	0	0	0	TRUE
t00000010	GCATTGTGGTTCAGTGGTAGAATTCTC	9	A	G	0	64928	1041.38	0	0	0	0	TRUE
t00000010	GCATTGTGGTTCAGTGGTAGAATTCTC	9	C	G	0	64928	362.22	0	0	0	0	TRUE
t00000010	GCATTGTGGTTCAGTGGTAGAATTCTC	9	T	G	0	64928	2580.82	0	0	0	0	TRUE
t00000010	GCATTGTGGTTCAGTGGTAGAATTCTC	10	A	T	0	64928	679.163	0	0	0	0	TRUE
t00000010	GCATTGTGGTTCAGTGGTAGAATTCTC	10	C	T	29	64928	1448.88	0	0	0	0	TRUE
t00000010	GCATTGTGGTTCAGTGGTAGAATTCTC	10	G	T	0	64928	1720.55	0	0	0	0	TRUE
t00000010	GCATTGTGGTTCAGTGGTAGAATTCTC	11	A	T	0	64928	588.608	0	0	0	0	TRUE
t00000010	GCATTGTGGTTCAGTGGTAGAATTCTC	11	C	T	0	64928	498.053	0	0	0	0	TRUE
t00000010	GCATTGTGGTTCAGTGGTAGAATTCTC	11	G	T	0	64928	135.833	0	0	1e-272	1.28413e-270	TRUE
t00000010	GCATTGTGGTTCAGTGGTAGAATTCTC	12	A	C	0	64928	316.943	0	0	0	0	TRUE
t00000010	GCATTGTGGTTCAGTGGTAGAATTCTC	12	G	C	0	64928	679.163	0	0	0	0	TRUE
t00000010	GCATTGTGGTTCAGTGGTAGAATTCTC	12	T	C	0	64928	1177.22	0	0	0	0	TRUE
t00000010	GCATTGTGGTTCAGTGGTAGAATTCTC	13	C	A	1	64928	588.608	0	0	0	0	TRUE
t00000010	GCATTGTGGTTCAGTGGTAGAATTCTC	13	G	A	0	64928	498.053	0	0	0	0	TRUE
t00000010	GCATTGTGGTTCAGTGGTAGAATTCTC	13	T	A	0	64928	588.608	0	0	0	0	TRUE
t00000010	GCATTGTGGTTCAGTGGTAGAATTCTC	14	A	G	0	64928	4346.64	0	0	0	0	TRUE
t00000010	GCATTGTGGTTCAGTGGTAGAATTCTC	14	C	G	0	64928	316.943	0	0	0	0	TRUE
t00000010	GCATTGTGGTTCAGTGGTAGAATTCTC	14	T	G	0	64928	543.331	0	0	0	0	TRUE
t00000010	GCATTGTGGTTCAGTGGTAGAATTCTC	15	A	T	0	64928	905.551	0	0	0	0	TRUE
t00000010	GCATTGTGGTTCAGTGGTAGAATTCTC	15	C	T	0	64928	1629.99	0	0	0	0	TRUE
t00000010	GCATTGTGGTTCAGTGGTAGAATTCTC	15	G	T	0	64928	3622.2	0	0	0	0	TRUE
t00000010	GCATTGTGGTTCAGTGGTAGAATTCTC	16	A	G	0	64928	905.551	0	0	0	0	TRUE
t00000010	GCATTGTGGTTCAGTGGTAGAATTCTC	16	C	G	0	64928	407.498	0	0	0	0	TRUE
t00000010	GCATTGTGGTTCAGTGGTAGAATTCTC	16	T	G	0	64928	543.331	0	0	0	0	TRUE
t00000010	GCATTGTGGTTCAGTGGTAGAATTCTC	17	A	G	0	64928	1539.44	0	0	0	0	TRUE
t00000010	GCATTGTGGTTCAGTGGTAGAATTCTC	17	C	G	0	64928	407.498	0	0	0	0	TRUE
t00000010	GCATTGTGGTTCAGTGGTAGAATTCTC	17	T	G	0	64928	679.163	0	0	0	0	TRUE
t00000010	GCATTGTGGTTCAGTGGTAGAATTCTC	18	A	T	0	64928	1811.1	0	0	0	0	TRUE
t00000010	GCATTGTGGTTCAGTGGTAGAATTCTC	18	C	T	0	64928	2082.77	0	0	0	0	TRUE
t00000010	GCATTGTGGTTCAGTGGTAGAATTCTC	18	G	T	0	64928	1584.71	0	0	0	0	TRUE
t00000010	GCATTGTGGTTCAGTGGTAGAATTCTC	19	C	A	0	64928	181.11	0	0	0	0	TRUE
t00000010	GCATTGTGGTTCAGTGGTAGAATTCTC	19	G	A	0	64928	588.608	0	0	0	0	TRUE
t00000010	GCATTGTGGTTCAGTGGTAGAATTCTC	19	T	A	0	64928	316.943	0	0	0	0	TRUE
t00000010	GCATTGTGGTTCAGTGGTAGAATTCTC	20	A	G	0	64928	905.551	0	0	0	0	TRUE
t00000010	GCATTGTGGTTCAGTGGTAGAATTCTC	20	C	G	0	64928	498.053	0	0	0	0	TRUE
t00000010	GCATTGTGGTTCAGTGGTAGAATTCTC	20	T	G	3	64928	1222.49	0	0	0	0	TRUE
t00000010	GCATTGTGGTTCAGTGGTAGAATTCTC	21	C	A	2	64928	5750.25	0	0	0	0	TRUE
t00000010	GCATTGTGGTTCAGTGGTAGAATTCTC	21	G	A	17	64928	498.053	0	0	0	0	TRUE
t00000010	GCATTGTGGTTCAGTGGTAGAATTCTC	21	T	A	0	64928	271.665	0	0	0	0	TRUE
t00000010	GCATTGTGGTTCAGTGGTAGAATTCTC	22	C	A	0	64928	996.106	0	0	0	0	TRUE
t00000010	GCATTGTGGTTCAGTGGTAGAATTCTC	22	G	A	0	64928	814.996	0	0	0	0	TRUE
t00000010	GCATTGTGGTTCAGTGGTAGAATTCTC	22	T	A	0	64928	769.718	0	0	0	0	TRUE
t00000010	GCATTGTGGTTCAGTGGTAGAATTCTC	23	A	T	0	64928	633.886	0	0	0	0	TRUE
t00000010	GCATTGTGGTTCAGTGGTAGAATTCTC	23	C	T	0	64928	679.163	0	0	0	0	TRUE
t00000010	GCATTGTGGTTCAGTGGTAGAATTCTC	23	G	T	0	64928	2535.54	0	0	0	0	TRUE
t00000010	GCATTGTGGTTCAGTGGTAGAATTCTC	24	A	T	0	64928	633.886	0	0	0	0	TRUE
t00000010	GCATTGTGGTTCAGTGGTAGAATTCTC	24	C	T	0	64928	724.441	0	0	0	0	TRUE
t00000010	GCATTGTGGTTCAGTGGTAGAATTCTC	24	G	T	0	64928	181.11	0	0	0	0	TRUE
t00000010	GCATTGTGGTTCAGTGGTAGAATTCTC	25	A	C	0	64928	1720.55	0	0	0	0	TRUE
t00000010	GCATTGTGGTTCAGTGGTAGAATTCTC	25	G	C	0	64928	588.608	0	0	0	0	TRUE
t00000010	GCATTGTGGTTCAGTGGTAGAATTCTC	25	T	C	0	64928	1992.21	0	0	0	0	TRUE
t00000010	GCATTGTGGTTCAGTGGTAGAATTCTC	26	A	T	33	64928	588.608	0	0	0	0	TRUE
t00000010	GCATTGTGGTTCAGTGGTAGAATTCTC	26	C	T	28	64928	1901.66	0	0	0	0	TRUE
t00000010	GCATTGTGGTTCAGTGGTAGAATTCTC	26	G	T	1	64928	1177.22	0	0	0	0	TRUE
t00000010	GCATTGTGGTTCAGTGGTAGAATTCTC	27	A	C	21	64928	2128.04	0	0	0	0	TRUE
t00000010	GCATTGTGGTTCAGTGGTAGAATTCTC	27	G	C	5	64928	860.273	0	0	0	0	TRUE
t00000010	GCATTGTGGTTCAGTGGTAGAATTCTC	27	T	C	15	64928	1765.82	0	0	0	0	TRUE
t00000011	GCATTGGTGGTTCAGTGGTAGAATTCTCG	5	G	T	3406	56681	11336.2	0	0	0	0	TRUE
t00000011	GCATTGGTGGTTCAGTGGTAGAATTCTCG	9	A	G	30	56681	5668.1	0	0	0	0	TRUE
t00000011	GCATTGGTGGTTCAGTGGTAGAATTCTCG	15	A	G	19	56681	11336.2	0	0	0	0	TRUE
t00000011	GCATTGGTGGTTCAGTGGTAGAATTCTCG	28	T	C	19	56681	2834.05	0	0	0	0	TRUE
t00000011	GCATTGGTGGTTCAGTGGTAGAATTCTCG	29	A	G	67	56681	2834.05	0	0	0	0	TRUE
t00000012	GTTTCCGTAGTGTAGTGGTTATCACGTTCGC	6	T	C	38	54761	6442.47	0	0	0	0	TRUE
t00000012	GTTTCCGTAGTGTAGTGGTTATCACGTTCGC	7	C	G	67	54761	3221.24	0	0	0	0	TRUE
t00000012	GTTTCCGTAGTGTAGTGGTTATCACGTTCGC	20	C	T	1189	54761	12884.9	0	0	0	0	TRUE
t00000012	GTTTCCGTAGTGTAGTGGTTATCACGTTCGC	22	G	T	0	54761	3221.24	0	0	0	0	TRUE
t00000012	GTTTCCGTAGTGTAGTGGTTATCACGTTCGC	24	G	A	6	54761	3221.24	0	0	0	0	TRUE
t00000012	GTTTCCGTAGTGTAGTGGTTATCACGTTCGC	26	A	G	1371	54761	3221.24	0	0	0	0	TRUE
t00000012	GTTTCCGTAGTGTAGTGGTTATCACGTTCGC	27	C	T	1368	54761	19327.4	0	0	0	0	TRUE
t00000014	TCCCTGTGGTCTAGTGGTTAGGATTCGG	1	C	T	2103	44680	44680	0	0	0	0	TRUE
t00000014	TCCCTGTGGTCTAGTGGTTAGGATTCGG	4	T	C	1186	44680	44680	0	0	0	0	TRUE
t00000014	TCCCTGTGGTCTAGTGGTTAGGATTCGG	5	G	T	1172	44680	44680	0	0	0	0	TRUE
t00000015	TCCCTGTGGTCTAGTGGTTAGGATTCGGC	1	C	T	1944	42332	42332	0	0	0	0	TRUE
t00000015	TCCCTGTGGTCTAGTGGTTAGGATTCGGC	4	T	C	970	42332	42332	0	0	0	0	TRUE
t00000015	TCCCTGTGGTCTAGTGGTTAGGATTCGGC	5	G	T	966	42332	42332	0	0	0	0	TRUE
t00000016	TCCCACATGGTCTAGCGGTTAGGATTCCTG	6	T	C	2868	33952	11317.3	0	0	0	0	TRUE
t00000018	GCATTTGTGGTTCAGTGGTAGAATTCTCGC	5	G	T	22292	33442	6688.4	0	0	0	0	TRUE
t00000018	GCATTTGTGGTTCAGTGGTAGAATTCTCGC	6	G	T	980335	33442	33442	0	0	0	0	TRUE
t00000018	GCATTTGTGGTTCAGTGGTAGAATTCTCGC	9	A	G	488	33442	3344.2	0	0	0	0	TRUE
t00000018	GCATTTGTGGTTCAGTGGTAGAATTCTCGC	15	A	G	1692	33442	6688.4	0	0	0	0	TRUE
t00000018	GCATTTGTGGTTCAGTGGTAGAATTCTCGC	28	T	C	224	33442	1672.1	0	0	0	0	TRUE
t00000018	GCATTTGTGGTTCAGTGGTAGAATTCTCGC	29	A	G	4615	33442	1672.1	0	0	0	0	TRUE
t00000019	GTTTCCGTAGTGTAGTGGTTATCACGTTC	6	T	C	7	32533	3827.41	0	0	0	0	TRUE
t00000019	GTTTCCGTAGTGTAGTGGTTATCACGTTC	7	C	G	50	32533	1913.71	0	0	0	0	TRUE
t00000019	GTTTCCGTAGTGTAGTGGTTATCACGTTC	20	C	T	2258	32533	7654.82	0	0	0	0	TRUE
t00000019	GTTTCCGTAGTGTAGTGGTTATCACGTTC	22	G	T	0	32533	1913.71	0	0	0	0	TRUE
t00000019	GTTTCCGTAGTGTAGTGGTTATCACGTTC	24	G	A	4	32533	1913.71	0	0	0	0	TRUE
t00000019	GTTTCCGTAGTGTAGTGGTTATCACGTTC	26	A	G	2192	32533	1913.71	0	0	0	0	TRUE
t00000019	GTTTCCGTAGTGTAGTGGTTATCACGTTC	27	C	T	2592	32533	11482.2	0	0	0	0	TRUE
t00000020	GCATTGGTGGTTCAGTGGTAGAATTCTCGCCT	5	G	T	2522	28980	5796	0	0	0	0	TRUE
t00000020	GCATTGGTGGTTCAGTGGTAGAATTCTCGCCT	9	A	G	21	28980	2898	0	0	0	0	TRUE
t00000020	GCATTGGTGGTTCAGTGGTAGAATTCTCGCCT	15	A	G	59	28980	5796	0	0	0	0	TRUE
t00000020	GCATTGGTGGTTCAGTGGTAGAATTCTCGCCT	28	T	C	9	28980	1449	0	0	0	0	TRUE
t00000020	GCATTGGTGGTTCAGTGGTAGAATTCTCGCCT	29	A	G	12	28980	1449	0	0	0	0	TRUE
t00000021	GCATGGGTGGTTCAGTGGTAGAATTCTC	5	T	G	216600	28262	22609.6	0	0	0	0	TRUE
t00000021	GCATGGGTGGTTCAGTGGTAGAATTCTC	9	A	G	46	28262	2826.2	0	0	0	0	TRUE
t00000021	GCATGGGTGGTTCAGTGGTAGAATTCTC	15	A	G	29	28262	5652.4	0	0	0	0	TRUE
t00000021	GCATGGGTGGTTCAGTGGTAGAATTCTC	28	T	C	54	28262	1413.1	0	0	0	0	TRUE
t00000022	GCATTGGTGGTTCAGTGGTAGAATTCT	5	G	T	13225	24787	4957.4	0	0	0	0	TRUE
t00000022	GCATTGGTGGTTCAGTGGTAGAATTCT	9	A	G	10	24787	2478.7	0	0	0	0	TRUE
t00000022	GCATTGGTGGTTCAGTGGTAGAATTCT	15	A	G	7	24787	4957.4	0	0	0	0	TRUE
t00000023	GGTTCCATAGTGTAGCGGTTATCACGTCTGCTTT	11	G	T	8	23612	5903	0	0	0	0	TRUE
t00000023	GGTTCCATAGTGTAGCGGTTATCACGTCTGCTTT	16	T	C	8	23612	5903	0	0	0	0	TRUE
t00000023	GGTTCCATAGTGTAGCGGTTATCACGTCTGCTTT	26	A	G	353	23612	5903	0	0	0	0	TRUE
t00000024	TCCCACATGGTCTAGCGGTTAGGATTCCT	6	T	C	8662	21373	7124.33	0	0	0	0	TRUE
t00000025	TCCCACATGGTCTAGCGGTTAGGATTCCTGG	6	T	C	7062	21088	7029.33	0	0	0	0	TRUE
t00000027	GCATGTGGTTCAGTGGTAGAATTCTCGC	1	A	G	0	19648	2856.74	0	0	0	0	TRUE
t00000027	GCATGTGGTTCAGTGGTAGAATTCTCGC	1	C	G	21	19648	2253.65	0	0	0	0	TRUE
t00000027	GCATGTGGTTCAGTGGTAGAATTCTCGC	1	T	G	0	19648	634.83	0	0	0	0	TRUE
t00000027	GCATGTGGTTCAGTGGTAGAATTCTCGC	2	A	C	30	19648	2412.36	0	0	0	0	TRUE
t00000027	GCATGTGGTTCAGTGGTAGAATTCTCGC	2	G	C	4	19648	380.898	0	0	0	0	TRUE
t00000027	GCATGTGGTTCAGTGGTAGAATTCTCGC	2	T	C	0	19648	2571.06	0	0	0	0	TRUE
t00000027	GCATGTGGTTCAGTGGTAGAATTCTCGC	3	C	A	1	19648	571.347	0	0	0	0	TRUE
t00000027	GCATGTGGTTCAGTGGTAGAATTCTCGC	3	G	A	0	19648	730.055	0	0	0	0	TRUE
t00000027	GCATGTGGTTCAGTGGTAGAATTCTCGC	3	T	A	20	19648	4126.4	0	0	0	0	TRUE
t00000027	GCATGTGGTTCAGTGGTAGAATTCTCGC	4	A	T	0	19648	317.415	0	0	0	0	TRUE
t00000027	GCATGTGGTTCAGTGGTAGAATTCTCGC	4	C	T	0	19648	190.449	0	0	0	0	TRUE
t00000027	GCATGTGGTTCAGTGGTAGAATTCTCGC	4	G	T	0	19648	1364.89	0	0	0	0	TRUE
t00000027	GCATGTGGTTCAGTGGTAGAATTCTCGC	5	A	G	3	19648	222.191	0	0	0	0	TRUE
t00000027	GCATGTGGTTCAGTGGTAGAATTCTCGC	5	C	G	0	19648	190.449	0	0	0	0	TRUE
t00000027	GCATGTGGTTCAGTGGTAGAATTCTCGC	5	T	G	1	19648	1015.73	0	0	0	0	TRUE
t00000027	GCATGTGGTTCAGTGGTAGAATTCTCGC	6	A	T	0	19648	222.191	0	0	0	0	TRUE
t00000027	GCATGTGGTTCAGTGGTAGAATTCTCGC	6	C	T	0	19648	412.64	0	0	0	0	TRUE
t00000027	GCATGTGGTTCAGTGGTAGAATTCTCGC	6	G	T	29	19648	920.504	0	0	0	0	TRUE
t00000027	GCATGTGGTTCAGTGGTAGAATTCTCGC	7	A	G	14	19648	412.64	0	0	0	0	TRUE
t00000027	GCATGTGGTTCAGTGGTAGAATTCTCGC	7	C	G	0	19648	285.674	0	0	0	0	TRUE
t00000027	GCATGTGGTTCAGTGGTAGAATTCTCGC	7	T	G	21	19648	825.279	0	0	0	0	TRUE
t00000027	GCATGTGGTTCAGTGGTAGAATTCTCGC	8	A	G	0	19648	253.932	0	0	0	0	TRUE
t00000027	GCATGTGGTTCAGTGGTAGAATTCTCGC	8	C	G	0	19648	31.7415	0	0	1e-64	4.65877e-63	TRUE
t00000027	GCATGTGGTTCAGTGGTAGAATTCTCGC	8	T	G	0	19648	412.64	0	0	0	0	TRUE
t00000027	GCATGTGGTTCAGTGGTAGAATTCTCGC	9	A	T	2	19648	190.449	0	0	0	0	TRUE
t00000027	GCATGTGGTTCAGTGGTAGAATTCTCGC	9	C	T	1	19648	317.415	0	0	0	0	TRUE
t00000027	GCATGTGGTTCAGTGGTAGAATTCTCGC	9	G	T	35	19648	380.898	0	0	0	0	TRUE
t00000027	GCATGTGGTTCAGTGGTAGAATTCTCGC	10	A	T	0	19648	222.191	0	0	0	0	TRUE
t00000027	GCATGTGGTTCAGTGGTAGAATTCTCGC	10	C	T	0	19648	190.449	0	0	0	0	TRUE
t00000027	GCATGTGGTTCAGTGGTAGAATTCTCGC	10	G	T	0	19648	95.2246	0	0	1e-190	9.94939e-189	TRUE
t00000027	GCATGTGGTTCAGTGGTAGAATTCTCGC	11	A	C	0	19648	63.483	0	0	1e-126	7.54413e-125	TRUE
t00000027	GCATGTGGTTCAGTGGTAGAATTCTCGC	11	G	C	0	19648	31.7415	0	0	1e-64	4.65877e-63	TRUE
t00000027	GCATGTGGTTCAGTGGTAGAATTCTCGC	11	T	C	0	19648	253.932	0	0	0	0	TRUE
t00000027	GCATGTGGTTCAGTGGTAGAATTCTCGC	12	C	A	0	19648	190.449	0	0	0	0	TRUE
t00000027	GCATGTGGTTCAGTGGTAGAATTCTCGC	12	G	A	0	19648	126.966	0	0	1e-254	1.21885e-252	TRUE
t00000027	GCATGTGGTTCAGTGGTAGAATTCTCGC	12	T	A	1	19648	95.2246	0	0	9.505e-189	9.41402e-187	TRUE
t00000027	GCATGTGGTTCAGTGGTAGAATTCTCGC	13	A	G	1	19648	2094.94	0	0	0	0	TRUE
t00000027	GCATGTGGTTCAGTGGTAGAATTCTCGC	13	C	G	3	19648	95.2246	0	0	1.47625e-185	1.44682e-183	TRUE
t00000027	GCATGTGGTTCAGTGGTAGAATTCTCGC	13	T	G	0	19648	95.2246	0	0	1e-190	9.94939e-189	TRUE
t00000027	GCATGTGGTTCAGTGGTAGAATTCTCGC	14	A	T	0	19648	158.708	0	0	9.999987484956e-319	1.43503471554241e-316	TRUE
t00000027	GCATGTGGTTCAGTGGTAGAATTCTCGC	14	C	T	4	19648	285.674	0	0	0	0	TRUE
t00000027	GCATGTGGTTCAGTGGTAGAATTCTCGC	14	G	T	11	19648	253.932	0	0	0	0	TRUE
t00000027	GCATGTGGTTCAGTGGTAGAATTCTCGC	15	A	G	0	19648	285.674	0	0	0	0	TRUE
t00000027	GCATGTGGTTCAGTGGTAGAATTCTCGC	15	C	G	0	19648	158.708	0	0	9.999987484956e-319	1.43503471554241e-316	TRUE
t00000027	GCATGTGGTTCAGTGGTAGAATTCTCGC	15	T	G	0	19648	285.674	0	0	0	0	TRUE
t00000027	GCATGTGGTTCAGTGGTAGAATTCTCGC	16	A	G	0	19648	285.674	0	0	0	0	TRUE
t00000027	GCATGTGGTTCAGTGGTAGAATTCTCGC	16	C	G	0	19648	63.483	0	0	1e-126	7.54413e-125	TRUE
t00000027	GCATGTGGTTCAGTGGTAGAATTCTCGC	16	T	G	0	19648	63.483	0	0	1e-126	7.54413e-125	TRUE
t00000027	GCATGTGGTTCAGTGGTAGAATTCTCGC	17	A	T	0	19648	444.381	0	0	0	0	TRUE
t00000027	GCATGTGGTTCAGTGGTAGAATTCTCGC	17	C	T	0	19648	285.674	0	0	0	0	TRUE
t00000027	GCATGTGGTTCAGTGGTAGAATTCTCGC	17	G	T	0	19648	349.157	0	0	0	0	TRUE
t00000027	GCATGTGGTTCAGTGGTAGAATTCTCGC	18	G	A	3	19648	126.966	0	0	3.47216e-249	4.13964e-247	TRUE
t00000027	GCATGTGGTTCAGTGGTAGAATTCTCGC	18	T	A	1	19648	63.483	0	0	6.337e-125	4.75335e-123	TRUE
t00000027	GCATGTGGTTCAGTGGTAGAATTCTCGC	19	A	G	0	19648	158.708	0	0	9.999987484956e-319	1.43503471554241e-316	TRUE
t00000027	GCATGTGGTTCAGTGGTAGAATTCTCGC	19	C	G	0	19648	126.966	0	0	1e-254	1.21885e-252	TRUE
t00000027	GCATGTGGTTCAGTGGTAGAATTCTCGC	19	T	G	0	19648	380.898	0	0	0	0	TRUE
t00000027	GCATGTGGTTCAGTGGTAGAATTCTCGC	20	C	A	1	19648	126.966	0	0	1.2673e-252	1.52479e-250	TRUE
t00000027	GCATGTGGTTCAGTGGTAGAATTCTCGC	20	G	A	0	19648	158.708	0	0	9.999987484956e-319	1.43503471554241e-316	TRUE
t00000027	GCATGTGGTTCAGTGGTAGAATTCTCGC	20	T	A	0	19648	95.2246	0	0	1e-190	9.94939e-189	TRUE
t00000027	GCATGTGGTTCAGTGGTAGAATTCTCGC	21	C	A	0	19648	380.898	0	0	0	0	TRUE
t00000027	GCATGTGGTTCAGTGGTAGAATTCTCGC	21	G	A	3	19648	158.708	0	0	6.74990191357051e-313	9.58837222693609e-311	TRUE
t00000027	GCATGTGGTTCAGTGGTAGAATTCTCGC	21	T	A	0	19648	95.2246	0	0	1e-190	9.94939e-189	TRUE
t00000027	GCATGTGGTTCAGTGGTAGAATTCTCGC	22	A	T	0	19648	253.932	0	0	0	0	TRUE
t00000027	GCATGTGGTTCAGTGGTAGAATTCTCGC	22	C	T	0	19648	95.2246	0	0	1e-190	9.94939e-189	TRUE
t00000027	GCATGTGGTTCAGTGGTAGAATTCTCGC	22	G	T	0	19648	63.483	0	0	1e-126	7.54413e-125	TRUE
t00000027	GCATGTGGTTCAGTGGTAGAATTCTCGC	23	A	T	0	19648	190.449	0	0	0	0	TRUE
t00000027	GCATGTGGTTCAGTGGTAGAATTCTCGC	23	C	T	1	19648	158.708	0	0	1.58410000264764e-316	2.26827429387822e-314	TRUE
t00000027	GCATGTGGTTCAGTGGTAGAATTCTCGC	23	G	T	0	19648	444.381	0	0	0	0	TRUE
t00000027	GCATGTGGTTCAGTGGTAGAATTCTCGC	24	A	C	0	19648	444.381	0	0	0	0	TRUE
t00000027	GCATGTGGTTCAGTGGTAGAATTCTCGC	24	G	C	1	19648	63.483	0	0	6.337e-125	4.75335e-123	TRUE
t00000027	GCATGTGGTTCAGTGGTAGAATTCTCGC	24	T	C	0	19648	476.123	0	0	0	0	TRUE
t00000027	GCATGTGGTTCAGTGGTAGAATTCTCGC	25	A	T	2	19648	285.674	0	0	0	0	TRUE
t00000027	GCATGTGGTTCAGTGGTAGAATTCTCGC	25	C	T	1	19648	190.449	0	0	0	0	TRUE
t00000027	GCATGTGGTTCAGTGGTAGAATTCTCGC	25	G	T	0	19648	95.2246	0	0	1e-190	9.94939e-189	TRUE
t00000027	GCATGTGGTTCAGTGGTAGAATTCTCGC	26	A	C	4	19648	158.708	0	0	2.7232511232151e-311	0	TRUE
t00000027	GCATGTGGTTCAGTGGTAGAATTCTCGC	26	G	C	0	19648	222.191	0	0	0	0	TRUE
t00000027	GCATGTGGTTCAGTGGTAGAATTCTCGC	26	T	C	1	19648	222.191	0	0	0	0	TRUE
t00000027	GCATGTGGTTCAGTGGTAGAATTCTCGC	27	A	G	118	19648	507.864	0	0	0	0	TRUE
t00000027	GCATGTGGTTCAGTGGTAGAATTCTCGC	27	C	G	2	19648	126.966	0	0	8.09298e-251	9.68989e-249	TRUE
t00000027	GCATGTGGTTCAGTGGTAGAATTCTCGC	27	T	G	0	19648	444.381	0	0	0	0	TRUE
t00000027	GCATGTGGTTCAGTGGTAGAATTCTCGC	28	A	C	3	19648	603.089	0	0	0	0	TRUE
t00000027	GCATGTGGTTCAGTGGTAGAATTCTCGC	28	G	C	0	19648	95.2246	0	0	1e-190	9.94939e-189	TRUE
t00000027	GCATGTGGTTCAGTGGTAGAATTCTCGC	28	T	C	0	19648	253.932	0	0	0	0	TRUE
t00000028	GCATGGGTGGTTCAGTGGTAGAATTCTCGC	5	T	G	998941	19530	15624	0	0	0	0	TRUE
t00000028	GCATGGGTGGTTCAGTGGTAGAATTCTCGC	9	A	G	488	19530	1953	0	0	0	0	TRUE
t00000028	GCATGGGTGGTTCAGTGGTAGAATTCTCGC	15	A	G	1692	19530	3906	0	0	0	0	TRUE
t00000028	GCATGGGTGGTTCAGTGGTAGAATTCTCGC	28	T	C	224	19530	976.5	0	0	0	0	TRUE
t00000028	GCATGGGTGGTTCAGTGGTAGAATTCTCGC	29	A	G	4615	19530	976.5	0	0	0	0	TRUE
t00000030	TCCCTGGTGGTCTAGTGGTTAGGATTCGGCG	9	A	G	24	17612	1258	0	0	0	0	TRUE
t00000030	TCCCTGGTGGTCTAGTGGTTAGGATTCGGCG	19	C	T	4	17612	2516	0	0	0	0	TRUE
t00000030	TCCCTGGTGGTCTAGTGGTTAGGATTCGGCG	24	C	A	0	17612	1258	0	0	0	0	TRUE
t00000030	TCCCTGGTGGTCTAGTGGTTAGGATTCGGCG	27	T	C	12	17612	2516	0	0	0	0	TRUE
t00000030	TCCCTGGTGGTCTAGTGGTTAGGATTCGGCG	30	T	C	13	17612	2516	0	0	0	0	TRUE
t00000031	GCATTGTGGTTCAGTGGTAGAATTCTCG	1	A	G	0	17213	314.393	0	0	0	0	TRUE
t00000031	GCATTGTGGTTCAGTGGTAGAATTCTCG	1	C	G	0	17213	911.739	0	0	0	0	TRUE
t00000031	GCATTGTGGTTCAGTGGTAGAATTCTCG	1	T	G	0	17213	408.711	0	0	0	0	TRUE
t00000031	GCATTGTGGTTCAGTGGTAGAATTCTCG	2	A	C	0	17213	943.178	0	0	0	0	TRUE
t00000031	GCATTGTGGTTCAGTGGTAGAATTCTCG	2	G	C	6	17213	141.477	0	0	1.19039e-272	1.52662e-270	TRUE
t00000031	GCATTGTGGTTCAGTGGTAGAATTCTCG	2	T	C	0	17213	377.271	0	0	0	0	TRUE
t00000031	GCATTGTGGTTCAGTGGTAGAATTCTCG	3	C	A	4	17213	377.271	0	0	0	0	TRUE
t00000031	GCATTGTGGTTCAGTGGTAGAATTCTCG	3	G	A	0	17213	141.477	0	0	1e-282	1.30544e-280	TRUE
t00000031	GCATTGTGGTTCAGTGGTAGAATTCTCG	3	T	A	0	17213	1241.85	0	0	0	0	TRUE
t00000031	GCATTGTGGTTCAGTGGTAGAATTCTCG	4	A	T	0	17213	172.916	0	0	0	0	TRUE
t00000031	GCATTGTGGTTCAGTGGTAGAATTCTCG	4	C	T	4	17213	267.234	0	0	0	0	TRUE
t00000031	GCATTGTGGTTCAGTGGTAGAATTCTCG	4	G	T	0	17213	94.3178	0	0	1e-188	9.87443e-187	TRUE
t00000031	GCATTGTGGTTCAGTGGTAGAATTCTCG	5	A	T	0	17213	141.477	0	0	1e-282	1.30544e-280	TRUE
t00000031	GCATTGTGGTTCAGTGGTAGAATTCTCG	5	C	T	0	17213	267.234	0	0	0	0	TRUE
t00000031	GCATTGTGGTTCAGTGGTAGAATTCTCG	5	G	T	0	17213	927.458	0	0	0	0	TRUE
t00000031	GCATTGTGGTTCAGTGGTAGAATTCTCG	6	A	G	0	17213	314.393	0	0	0	0	TRUE
t00000031	GCATTGTGGTTCAGTGGTAGAATTCTCG	6	C	G	0	17213	94.3178	0	0	1e-188	9.87443e-187	TRUE
t00000031	GCATTGTGGTTCAGTGGTAGAATTCTCG	6	T	G	0	17213	251.514	0	0	0	0	TRUE
t00000031	GCATTGTGGTTCAGTGGTAGAATTCTCG	7	A	T	0	17213	172.916	0	0	0	0	TRUE
t00000031	GCATTGTGGTTCAGTGGTAGAATTCTCG	7	C	T	0	17213	487.309	0	0	0	0	TRUE
t00000031	GCATTGTGGTTCAGTGGTAGAATTCTCG	7	G	T	0	17213	1430.49	0	0	0	0	TRUE
t00000031	GCATTGTGGTTCAGTGGTAGAATTCTCG	8	A	G	0	17213	613.066	0	0	0	0	TRUE
t00000031	GCATTGTGGTTCAGTGGTAGAATTCTCG	8	C	G	0	17213	581.626	0	0	0	0	TRUE
t00000031	GCATTGTGGTTCAGTGGTAGAATTCTCG	8	T	G	0	17213	2279.35	0	0	0	0	TRUE
t00000031	GCATTGTGGTTCAGTGGTAGAATTCTCG	9	A	G	0	17213	251.514	0	0	0	0	TRUE
t00000031	GCATTGTGGTTCAGTGGTAGAATTCTCG	9	C	G	0	17213	94.3178	0	0	1e-188	9.87443e-187	TRUE
t00000031	GCATTGTGGTTCAGTGGTAGAATTCTCG	9	T	G	0	17213	408.711	0	0	0	0	TRUE
t00000031	GCATTGTGGTTCAGTGGTAGAATTCTCG	10	A	T	0	17213	172.916	0	0	0	0	TRUE
t00000031	GCATTGTGGTTCAGTGGTAGAATTCTCG	10	C	T	7	17213	440.15	0	0	0	0	TRUE
t00000031	GCATTGTGGTTCAGTGGTAGAATTCTCG	10	G	T	0	17213	518.748	0	0	0	0	TRUE
t00000031	GCATTGTGGTTCAGTGGTAGAATTCTCG	11	A	T	0	17213	157.196	0	0	9.99999999963881e-315	1.42360608249509e-312	TRUE
t00000031	GCATTGTGGTTCAGTGGTAGAATTCTCG	11	C	T	0	17213	110.037	0	0	1e-220	1.08859e-218	TRUE
t00000031	GCATTGTGGTTCAGTGGTAGAATTCTCG	11	G	T	0	17213	47.1589	0	0	1e-94	6.13417e-93	TRUE
t00000031	GCATTGTGGTTCAGTGGTAGAATTCTCG	12	A	C	0	17213	62.8785	0	0	1e-126	7.54413e-125	TRUE
t00000031	GCATTGTGGTTCAGTGGTAGAATTCTCG	12	G	C	0	17213	188.636	0	0	0	0	TRUE
t00000031	GCATTGTGGTTCAGTGGTAGAATTCTCG	12	T	C	0	17213	330.112	0	0	0	0	TRUE
t00000031	GCATTGTGGTTCAGTGGTAGAATTCTCG	13	C	A	0	17213	172.916	0	0	0	0	TRUE
t00000031	GCATTGTGGTTCAGTGGTAGAATTCTCG	13	G	A	0	17213	157.196	0	0	9.99999999963881e-315	1.42360608249509e-312	TRUE
t00000031	GCATTGTGGTTCAGTGGTAGAATTCTCG	13	T	A	0	17213	157.196	0	0	9.99999999963881e-315	1.42360608249509e-312	TRUE
t00000031	GCATTGTGGTTCAGTGGTAGAATTCTCG	14	A	G	0	17213	1336.17	0	0	0	0	TRUE
t00000031	GCATTGTGGTTCAGTGGTAGAATTCTCG	14	C	G	0	17213	62.8785	0	0	1e-126	7.54413e-125	TRUE
t00000031	GCATTGTGGTTCAGTGGTAGAATTCTCG	14	T	G	0	17213	110.037	0	0	1e-220	1.08859e-218	TRUE
t00000031	GCATTGTGGTTCAGTGGTAGAATTCTCG	15	A	T	0	17213	235.795	0	0	0	0	TRUE
t00000031	GCATTGTGGTTCAGTGGTAGAATTCTCG	15	C	T	0	17213	471.589	0	0	0	0	TRUE
t00000031	GCATTGTGGTTCAGTGGTAGAATTCTCG	15	G	T	0	17213	833.141	0	0	0	0	TRUE
t00000031	GCATTGTGGTTCAGTGGTAGAATTCTCG	16	A	G	0	17213	235.795	0	0	0	0	TRUE
t00000031	GCATTGTGGTTCAGTGGTAGAATTCTCG	16	C	G	0	17213	125.757	0	0	1e-252	1.20762e-250	TRUE
t00000031	GCATTGTGGTTCAGTGGTAGAATTCTCG	16	T	G	0	17213	125.757	0	0	1e-252	1.20762e-250	TRUE
t00000031	GCATTGTGGTTCAGTGGTAGAATTCTCG	17	A	G	0	17213	408.711	0	0	0	0	TRUE
t00000031	GCATTGTGGTTCAGTGGTAGAATTCTCG	17	C	G	0	17213	94.3178	0	0	1e-188	9.87443e-187	TRUE
t00000031	GCATTGTGGTTCAGTGGTAGAATTCTCG	17	T	G	0	17213	204.355	0	0	0	0	TRUE
t00000031	GCATTGTGGTTCAGTGGTAGAATTCTCG	18	A	T	0	17213	503.028	0	0	0	0	TRUE
t00000031	GCATTGTGGTTCAGTGGTAGAATTCTCG	18	C	T	0	17213	565.907	0	0	0	0	TRUE
t00000031	GCATTGTGGTTCAGTGGTAGAATTCTCG	18	G	T	0	17213	471.589	0	0	0	0	TRUE
t00000031	GCATTGTGGTTCAGTGGTAGAATTCTCG	19	C	A	0	17213	15.7196	0	0	1e-32	2.79579e-31	TRUE
t00000031	GCATTGTGGTTCAGTGGTAGAATTCTCG	19	G	A	0	17213	188.636	0	0	0	0	TRUE
t00000031	GCATTGTGGTTCAGTGGTAGAATTCTCG	19	T	A	0	17213	62.8785	0	0	1e-126	7.54413e-125	TRUE
t00000031	GCATTGTGGTTCAGTGGTAGAATTCTCG	20	A	G	0	17213	235.795	0	0	0	0	TRUE
t00000031	GCATTGTGGTTCAGTGGTAGAATTCTCG	20	C	G	0	17213	157.196	0	0	9.99999999963881e-315	1.42360608249509e-312	TRUE
t00000031	GCATTGTGGTTCAGTGGTAGAATTCTCG	20	T	G	0	17213	251.514	0	0	0	0	TRUE
t00000031	GCATTGTGGTTCAGTGGTAGAATTCTCG	21	C	A	0	17213	1226.13	0	0	0	0	TRUE
t00000031	GCATTGTGGTTCAGTGGTAGAATTCTCG	21	G	A	6	17213	141.477	0	0	1.19039e-272	1.52662e-270	TRUE
t00000031	GCATTGTGGTTCAGTGGTAGAATTCTCG	21	T	A	0	17213	47.1589	0	0	1e-94	6.13417e-93	TRUE
t00000031	GCATTGTGGTTCAGTGGTAGAATTCTCG	22	C	A	0	17213	267.234	0	0	0	0	TRUE
t00000031	GCATTGTGGTTCAGTGGTAGAATTCTCG	22	G	A	0	17213	251.514	0	0	0	0	TRUE
t00000031	GCATTGTGGTTCAGTGGTAGAATTCTCG	22	T	A	0	17213	188.636	0	0	0	0	TRUE
t00000031	GCATTGTGGTTCAGTGGTAGAATTCTCG	23	A	T	0	17213	110.037	0	0	1e-220	1.08859e-218	TRUE
t00000031	GCATTGTGGTTCAGTGGTAGAATTCTCG	23	C	T	0	17213	188.636	0	0	0	0	TRUE
t00000031	GCATTGTGGTTCAGTGGTAGAATTCTCG	23	G	T	0	17213	660.225	0	0	0	0	TRUE
t00000031	GCATTGTGGTTCAGTGGTAGAATTCTCG	24	A	T	1	17213	188.636	0	0	0	0	TRUE
t00000031	GCATTGTGGTTCAGTGGTAGAATTCTCG	24	C	T	0	17213	188.636	0	0	0	0	TRUE
t00000031	GCATTGTGGTTCAGTGGTAGAATTCTCG	24	G	T	0	17213	62.8785	0	0	1e-126	7.54413e-125	TRUE
t00000031	GCATTGTGGTTCAGTGGTAGAATTCTCG	25	A	C	0	17213	455.869	0	0	0	0	TRUE
t00000031	GCATTGTGGTTCAGTGGTAGAATTCTCG	25	G	C	0	17213	141.477	0	0	1e-282	1.30544e-280	TRUE
t00000031	GCATTGTGGTTCAGTGGTAGAATTCTCG	25	T	C	0	17213	503.028	0	0	0	0	TRUE
t00000031	GCATTGTGGTTCAGTGGTAGAATTCTCG	26	A	T	1	17213	141.477	0	0	1.4059e-280	1.82563e-278	TRUE
t00000031	GCATTGTGGTTCAGTGGTAGAATTCTCG	26	C	T	4	17213	440.15	0	0	0	0	TRUE
t00000031	GCATTGTGGTTCAGTGGTAGAATTCTCG	26	G	T	0	17213	188.636	0	0	0	0	TRUE
t00000031	GCATTGTGGTTCAGTGGTAGAATTCTCG	27	A	C	7	17213	628.785	0	0	0	0	TRUE
t00000031	GCATTGTGGTTCAGTGGTAGAATTCTCG	27	G	C	3	17213	267.234	0	0	0	0	TRUE
t00000031	GCATTGTGGTTCAGTGGTAGAATTCTCG	27	T	C	5	17213	471.589	0	0	0	0	TRUE
t00000031	GCATTGTGGTTCAGTGGTAGAATTCTCG	28	A	G	0	17213	880.3	0	0	0	0	TRUE
t00000031	GCATTGTGGTTCAGTGGTAGAATTCTCG	28	C	G	0	17213	518.748	0	0	0	0	TRUE
t00000031	GCATTGTGGTTCAGTGGTAGAATTCTCG	28	T	G	39	17213	1509.08	0	0	0	0	TRUE
t00000032	GCATGGGTGGTTCAGTGGTAGAATTCTCGCC	5	T	G	397100	16866	13492.8	0	0	0	0	TRUE
t00000032	GCATGGGTGGTTCAGTGGTAGAATTCTCGCC	9	A	G	117	16866	1686.6	0	0	0	0	TRUE
t00000032	GCATGGGTGGTTCAGTGGTAGAATTCTCGCC	15	A	G	804	16866	3373.2	0	0	0	0	TRUE
t00000032	GCATGGGTGGTTCAGTGGTAGAATTCTCGCC	28	T	C	101	16866	843.3	0	0	0	0	TRUE
t00000032	GCATGGGTGGTTCAGTGGTAGAATTCTCGCC	29	A	G	164	16866	843.3	0	0	0	0	TRUE
t00000033	TCCCTGGTGGTCTAGTGGTTAGGATTCGGCGCT	9	A	G	28	15786	1127.57	0	0	0	0	TRUE
t00000033	TCCCTGGTGGTCTAGTGGTTAGGATTCGGCGCT	19	C	T	3	15786	2255.14	0	0	0	0	TRUE
t00000033	TCCCTGGTGGTCTAGTGGTTAGGATTCGGCGCT	24	C	A	0	15786	1127.57	0	0	0	0	TRUE
t00000033	TCCCTGGTGGTCTAGTGGTTAGGATTCGGCGCT	27	T	C	13	15786	2255.14	0	0	0	0	TRUE
t00000033	TCCCTGGTGGTCTAGTGGTTAGGATTCGGCGCT	30	T	C	8	15786	2255.14	0	0	0	0	TRUE
t00000034	TCCCACATGGTCTAGCGGTTAGGATTCC	6	T	C	4974	15734	5244.67	0	0	0	0	TRUE
t00000035	TCCCACATGGTCTAGCGGTTAGGATTCCTGGTT	6	T	C	5866	14504	4834.67	0	0	0	0	TRUE
t00000037	TTTCCGTAGTGTAGTGGTTATCACGTTCGCC	5	T	C	2	14005	1647.65	0	0	0	0	TRUE
t00000037	TTTCCGTAGTGTAGTGGTTATCACGTTCGCC	6	C	G	58	14005	823.824	0	0	0	0	TRUE
t00000037	TTTCCGTAGTGTAGTGGTTATCACGTTCGCC	19	C	T	94	14005	3295.29	0	0	0	0	TRUE
t00000037	TTTCCGTAGTGTAGTGGTTATCACGTTCGCC	21	G	T	0	14005	823.824	0	0	0	0	TRUE
t00000037	TTTCCGTAGTGTAGTGGTTATCACGTTCGCC	23	G	A	0	14005	823.824	0	0	0	0	TRUE
t00000037	TTTCCGTAGTGTAGTGGTTATCACGTTCGCC	25	A	G	454	14005	823.824	0	0	0	0	TRUE
t00000037	TTTCCGTAGTGTAGTGGTTATCACGTTCGCC	26	C	T	118	14005	4942.94	0	0	0	0	TRUE
t00000038	GCATTTGTGGTTCAGTGGTAGAATTCTCGCC	5	G	T	18444	13945	2789	0	0	0	0	TRUE
t00000038	GCATTTGTGGTTCAGTGGTAGAATTCTCGCC	6	G	T	398414	13945	13945	0	0	0	0	TRUE
t00000038	GCATTTGTGGTTCAGTGGTAGAATTCTCGCC	9	A	G	117	13945	1394.5	0	0	0	0	TRUE
t00000038	GCATTTGTGGTTCAGTGGTAGAATTCTCGCC	15	A	G	804	13945	2789	0	0	0	0	TRUE
t00000038	GCATTTGTGGTTCAGTGGTAGAATTCTCGCC	28	T	C	101	13945	697.25	0	0	0	0	TRUE
t00000038	GCATTTGTGGTTCAGTGGTAGAATTCTCGCC	29	A	G	164	13945	697.25	0	0	0	0	TRUE
t00000039	TCCCTGGTGGTCTAGTGGTTAGGATTCGGCGC	9	A	G	27	13599	971.357	0	0	0	0	TRUE
t00000039	TCCCTGGTGGTCTAGTGGTTAGGATTCGGCGC	19	C	T	5	13599	1942.71	0	0	0	0	TRUE
t00000039	TCCCTGGTGGTCTAGTGGTTAGGATTCGGCGC	24	C	A	1	13599	971.357	0	0	0	0	TRUE
t00000039	TCCCTGGTGGTCTAGTGGTTAGGATTCGGCGC	27	T	C	23	13599	1942.71	0	0	0	0	TRUE
t00000039	TCCCTGGTGGTCTAGTGGTTAGGATTCGGCGC	30	T	C	4	13599	1942.71	0	0	0	0	TRUE
t00000040	GTTTCCGTAGTGTAGTGGTTATCACGTTCG	6	T	C	5	13083	1539.18	0	0	0	0	TRUE
t00000040	GTTTCCGTAGTGTAGTGGTTATCACGTTCG	7	C	G	15	13083	769.588	0	0	0	0	TRUE
t00000040	GTTTCCGTAGTGTAGTGGTTATCACGTTCG	20	C	T	257	13083	3078.35	0	0	0	0	TRUE
t00000040	GTTTCCGTAGTGTAGTGGTTATCACGTTCG	22	G	T	0	13083	769.588	0	0	0	0	TRUE
t00000040	GTTTCCGTAGTGTAGTGGTTATCACGTTCG	24	G	A	2	13083	769.588	0	0	0	0	TRUE
t00000040	GTTTCCGTAGTGTAGTGGTTATCACGTTCG	26	A	G	321	13083	769.588	0	0	0	0	TRUE
t00000040	GTTTCCGTAGTGTAGTGGTTATCACGTTCG	27	C	T	284	13083	4617.53	0	0	0	0	TRUE
t00000041	GCATGGGTGGTTCAGTGGTAGAATTCT	5	T	G	26482	12727	10181.6	0	0	0	0	TRUE
t00000041	GCATGGGTGGTTCAGTGGTAGAATTCT	9	A	G	10	12727	1272.7	0	0	0	0	TRUE
t00000041	GCATGGGTGGTTCAGTGGTAGAATTCT	15	A	G	7	12727	2545.4	0	0	0	0	TRUE
t00000043	TCGTTTCCCGGCCAATGCACCA	2	T	C	14	11597	463.88	0	0	0	0	TRUE
t00000043	TCGTTTCCCGGCCAATGCACCA	3	A	G	10	11597	463.88	0	0	0	0	TRUE
t00000043	TCGTTTCCCGGCCAATGCACCA	4	A	T	2718	11597	11133.1	0	0	0	0	TRUE
t00000043	TCGTTTCCCGGCCAATGCACCA	4	G	T	63	11597	463.88	0	0	0	0	TRUE
t00000043	TCGTTTCCCGGCCAATGCACCA	10	A	G	8	11597	463.88	0	0	0	0	TRUE
t00000043	TCGTTTCCCGGCCAATGCACCA	14	C	A	583	11597	1391.64	0	0	0	0	TRUE
t00000043	TCGTTTCCCGGCCAATGCACCA	16	C	T	1218	11597	3247.16	0	0	0	0	TRUE
t00000044	GGGGGTATAGCTCAGTGGTAGAGCATTTGACT	1	T	G	41	11508	205.5	0	0	0	0	TRUE
t00000044	GGGGGTATAGCTCAGTGGTAGAGCATTTGACT	3	A	G	3	11508	205.5	0	0	0	0	TRUE
t00000044	GGGGGTATAGCTCAGTGGTAGAGCATTTGACT	3	T	G	1	11508	205.5	0	0	0	0	TRUE
t00000044	GGGGGTATAGCTCAGTGGTAGAGCATTTGACT	4	C	G	0	11508	205.5	0	0	0	0	TRUE
t00000044	GGGGGTATAGCTCAGTGGTAGAGCATTTGACT	5	T	G	2	11508	205.5	0	0	0	0	TRUE
t00000044	GGGGGTATAGCTCAGTGGTAGAGCATTTGACT	6	C	T	82	11508	411	0	0	0	0	TRUE
t00000044	GGGGGTATAGCTCAGTGGTAGAGCATTTGACT	8	A	T	4	11508	205.5	0	0	0	0	TRUE
t00000044	GGGGGTATAGCTCAGTGGTAGAGCATTTGACT	10	A	G	50	11508	205.5	0	0	0	0	TRUE
t00000044	GGGGGTATAGCTCAGTGGTAGAGCATTTGACT	16	A	T	38	11508	616.5	0	0	0	0	TRUE
t00000044	GGGGGTATAGCTCAGTGGTAGAGCATTTGACT	16	G	T	6963	11508	9453	0	0	0	0	TRUE
t00000044	GGGGGTATAGCTCAGTGGTAGAGCATTTGACT	17	T	G	4	11508	205.5	0	0	0	0	TRUE
t00000044	GGGGGTATAGCTCAGTGGTAGAGCATTTGACT	19	A	T	152	11508	205.5	0	0	0	1.28417e-306	TRUE
t00000044	GGGGGTATAGCTCAGTGGTAGAGCATTTGACT	20	G	A	6	11508	205.5	0	0	0	0	TRUE
t00000044	GGGGGTATAGCTCAGTGGTAGAGCATTTGACT	24	T	C	1	11508	205.5	0	0	0	0	TRUE
t00000044	GGGGGTATAGCTCAGTGGTAGAGCATTTGACT	30	G	A	3	11508	205.5	0	0	0	0	TRUE
t00000045	GCCGTGATCGTATAGTGGTTAGTACTCTGC	5	A	T	6	11312	1131.2	0	0	0	0	TRUE
t00000045	GCCGTGATCGTATAGTGGTTAGTACTCTGC	16	G	T	30	11312	1131.2	0	0	0	0	TRUE
t00000046	GGTTCCATAGTGTAGCGGTTATCACGTCTG	11	G	T	2	10347	2586.75	0	0	0	0	TRUE
t00000046	GGTTCCATAGTGTAGCGGTTATCACGTCTG	16	T	C	11	10347	2586.75	0	0	0	0	TRUE
t00000046	GGTTCCATAGTGTAGCGGTTATCACGTCTG	26	A	G	97	10347	2586.75	0	0	0	0	TRUE
t00000047	TTTCCGTAGTGTAGTGGTTATCACGTTCGCCT	5	T	C	35	9824	1155.76	0	0	0	0	TRUE
t00000047	TTTCCGTAGTGTAGTGGTTATCACGTTCGCCT	6	C	G	71	9824	577.882	0	0	0	0	TRUE
t00000047	TTTCCGTAGTGTAGTGGTTATCACGTTCGCCT	19	C	T	120	9824	2311.53	0	0	0	0	TRUE
t00000047	TTTCCGTAGTGTAGTGGTTATCACGTTCGCCT	21	G	T	0	9824	577.882	0	0	0	0	TRUE
t00000047	TTTCCGTAGTGTAGTGGTTATCACGTTCGCCT	23	G	A	1	9824	577.882	0	0	0	0	TRUE
t00000047	TTTCCGTAGTGTAGTGGTTATCACGTTCGCCT	25	A	G	457	9824	577.882	0	0	0	0	TRUE
t00000047	TTTCCGTAGTGTAGTGGTTATCACGTTCGCCT	26	C	T	149	9824	3467.29	0	0	0	0	TRUE
t00000048	TCCCACATGGTCTAGCGGTTAGGATTCCTGGT	6	T	C	3115	9340	3113.33	0	0	0	0	TRUE
t00000049	TCCCTGTGGTCTAGTGGTTAGGATTCGGCG	1	C	T	394	8475	8475	0	0	0	0	TRUE
t00000049	TCCCTGTGGTCTAGTGGTTAGGATTCGGCG	4	T	C	191	8475	8475	0	0	0	0	TRUE
t00000049	TCCCTGTGGTCTAGTGGTTAGGATTCGGCG	5	G	T	190	8475	8475	0	0	0	0	TRUE
t00000052	GCATTGTGGTTCAGTGGTAGAATTCTCGCCT	1	A	G	0	8186	186.045	0	0	0	0	TRUE
t00000052	GCATTGTGGTTCAGTGGTAGAATTCTCGCCT	1	C	G	0	8186	744.182	0	0	0	0	TRUE
t00000052	GCATTGTGGTTCAGTGGTAGAATTCTCGCCT	1	T	G	0	8186	186.045	0	0	0	0	TRUE
t00000052	GCATTGTGGTTCAGTGGTAGAATTCTCGCCT	2	A	C	0	8186	744.182	0	0	0	0	TRUE
t00000052	GCATTGTGGTTCAGTGGTAGAATTCTCGCCT	3	C	A	0	8186	186.045	0	0	0	0	TRUE
t00000052	GCATTGTGGTTCAGTGGTAGAATTCTCGCCT	3	T	A	0	8186	744.182	0	0	0	0	TRUE
t00000052	GCATTGTGGTTCAGTGGTAGAATTCTCGCCT	4	C	T	0	8186	186.045	0	0	0	0	TRUE
t00000052	GCATTGTGGTTCAGTGGTAGAATTCTCGCCT	5	A	T	0	8186	186.045	0	0	0	0	TRUE
t00000052	GCATTGTGGTTCAGTGGTAGAATTCTCGCCT	5	C	T	0	8186	186.045	0	0	0	0	TRUE
t00000052	GCATTGTGGTTCAGTGGTAGAATTCTCGCCT	5	G	T	0	8186	558.136	0	0	0	0	TRUE
t00000052	GCATTGTGGTTCAGTGGTAGAATTCTCGCCT	6	T	G	0	8186	186.045	0	0	0	0	TRUE
t00000052	GCATTGTGGTTCAGTGGTAGAATTCTCGCCT	7	C	T	0	8186	558.136	0	0	0	0	TRUE
t00000052	GCATTGTGGTTCAGTGGTAGAATTCTCGCCT	7	G	T	0	8186	186.045	0	0	0	0	TRUE
t00000052	GCATTGTGGTTCAGTGGTAGAATTCTCGCCT	8	A	G	0	8186	186.045	0	0	0	0	TRUE
t00000052	GCATTGTGGTTCAGTGGTAGAATTCTCGCCT	8	C	G	0	8186	186.045	0	0	0	0	TRUE
t00000052	GCATTGTGGTTCAGTGGTAGAATTCTCGCCT	8	T	G	0	8186	558.136	0	0	0	0	TRUE
t00000052	GCATTGTGGTTCAGTGGTAGAATTCTCGCCT	10	G	T	0	8186	186.045	0	0	0	0	TRUE
t00000052	GCATTGTGGTTCAGTGGTAGAATTCTCGCCT	12	T	C	0	8186	186.045	0	0	0	0	TRUE
t00000052	GCATTGTGGTTCAGTGGTAGAATTCTCGCCT	13	C	A	0	8186	186.045	0	0	0	0	TRUE
t00000052	GCATTGTGGTTCAGTGGTAGAATTCTCGCCT	14	A	G	0	8186	744.182	0	0	0	0	TRUE
t00000052	GCATTGTGGTTCAGTGGTAGAATTCTCGCCT	17	T	G	0	8186	186.045	0	0	0	0	TRUE
t00000052	GCATTGTGGTTCAGTGGTAGAATTCTCGCCT	18	A	T	0	8186	186.045	0	0	0	0	TRUE
t00000052	GCATTGTGGTTCAGTGGTAGAATTCTCGCCT	18	G	T	0	8186	186.045	0	0	0	0	TRUE
t00000052	GCATTGTGGTTCAGTGGTAGAATTCTCGCCT	20	C	G	0	8186	186.045	0	0	0	0	TRUE
t00000052	GCATTGTGGTTCAGTGGTAGAATTCTCGCCT	21	C	A	0	8186	186.045	0	0	0	0	TRUE
t00000052	GCATTGTGGTTCAGTGGTAGAATTCTCGCCT	22	C	A	0	8186	186.045	0	0	0	0	TRUE
t00000052	GCATTGTGGTTCAGTGGTAGAATTCTCGCCT	25	A	C	0	8186	186.045	0	0	0	0	TRUE
t00000052	GCATTGTGGTTCAGTGGTAGAATTCTCGCCT	26	C	T	0	8186	186.045	0	0	0	0	TRUE
t00000052	GCATTGTGGTTCAGTGGTAGAATTCTCGCCT	27	G	C	0	8186	186.045	0	0	0	0	TRUE
t00000052	GCATTGTGGTTCAGTGGTAGAATTCTCGCCT	27	T	C	2	8186	186.045	0	0	0	0	TRUE
t00000052	GCATTGTGGTTCAGTGGTAGAATTCTCGCCT	28	C	G	0	8186	186.045	0	0	0	0	TRUE
t00000052	GCATTGTGGTTCAGTGGTAGAATTCTCGCCT	28	T	G	0	8186	372.091	0	0	0	0	TRUE
t00000052	GCATTGTGGTTCAGTGGTAGAATTCTCGCCT	29	G	C	0	8186	186.045	0	0	0	0	TRUE
t00000052	GCATTGTGGTTCAGTGGTAGAATTCTCGCCT	29	T	C	0	8186	186.045	0	0	0	0	TRUE
t00000052	GCATTGTGGTTCAGTGGTAGAATTCTCGCCT	30	G	C	0	8186	372.091	0	0	0	0	TRUE
t00000052	GCATTGTGGTTCAGTGGTAGAATTCTCGCCT	30	T	C	0	8186	744.182	0	0	0	0	TRUE
t00000052	GCATTGTGGTTCAGTGGTAGAATTCTCGCCT	31	C	T	0	8186	744.182	0	0	0	0	TRUE
t00000052	GCATTGTGGTTCAGTGGTAGAATTCTCGCCT	31	G	T	0	8186	186.045	0	0	0	0	TRUE
t00000053	GCATTGTGGTTCAGTGGTAGAATTCT	1	A	G	14	8042	160.84	0	0	1.47748e-302	2.03697e-300	TRUE
t00000053	GCATTGTGGTTCAGTGGTAGAATTCT	1	C	G	0	8042	682.352	0	0	0	0	TRUE
t00000053	GCATTGTGGTTCAGTGGTAGAATTCT	1	T	G	0	8042	180.336	0	0	0	0	TRUE
t00000053	GCATTGTGGTTCAGTGGTAGAATTCT	2	A	C	0	8042	740.839	0	0	0	0	TRUE
t00000053	GCATTGTGGTTCAGTGGTAGAATTCT	2	G	C	1	8042	68.2352	0	0	6.832e-135	5.40947e-133	TRUE
t00000053	GCATTGTGGTTCAGTGGTAGAATTCT	2	T	C	1	8042	146.218	0	0	1.4554e-290	1.95045e-288	TRUE
t00000053	GCATTGTGGTTCAGTGGTAGAATTCT	3	C	A	2	8042	185.21	0	0	0	0	TRUE
t00000053	GCATTGTGGTTCAGTGGTAGAATTCT	3	G	A	0	8042	68.2352	0	0	1e-136	7.99837e-135	TRUE
t00000053	GCATTGTGGTTCAGTGGTAGAATTCT	3	T	A	0	8042	804.2	0	0	0	0	TRUE
t00000053	GCATTGTGGTTCAGTGGTAGAATTCT	4	A	T	0	8042	102.353	0	0	1e-204	1.04352e-202	TRUE
t00000053	GCATTGTGGTTCAGTGGTAGAATTCT	4	C	T	3	8042	107.227	0	0	2.09469e-209	2.20694e-207	TRUE
t00000053	GCATTGTGGTTCAGTGGTAGAATTCT	4	G	T	0	8042	43.8655	0	0	1e-88	5.78405e-87	TRUE
t00000053	GCATTGTGGTTCAGTGGTAGAATTCT	5	A	T	0	8042	77.983	0	0	1e-156	8.86784e-155	TRUE
t00000053	GCATTGTGGTTCAGTGGTAGAATTCT	5	C	T	0	8042	116.975	0	0	1e-234	1.13249e-232	TRUE
t00000053	GCATTGTGGTTCAGTGGTAGAATTCT	5	G	T	8	8042	565.377	0	0	0	0	TRUE
t00000053	GCATTGTGGTTCAGTGGTAGAATTCT	6	A	G	1	8042	160.84	0	0	1.60373708640069e-320	2.31154541194577e-318	TRUE
t00000053	GCATTGTGGTTCAGTGGTAGAATTCT	6	C	G	0	8042	53.6133	0	0	1e-108	6.76764e-107	TRUE
t00000053	GCATTGTGGTTCAGTGGTAGAATTCT	6	T	G	1	8042	116.975	0	0	1.1683e-232	1.314e-230	TRUE
t00000053	GCATTGTGGTTCAGTGGTAGAATTCT	7	A	T	6	8042	97.4788	0	0	1.347e-185	1.3208e-183	TRUE
t00000053	GCATTGTGGTTCAGTGGTAGAATTCT	7	C	T	8	8042	190.084	0	0	0	0	TRUE
t00000053	GCATTGTGGTTCAGTGGTAGAATTCT	7	G	T	16	8042	667.73	0	0	0	0	TRUE
t00000053	GCATTGTGGTTCAGTGGTAGAATTCT	8	A	G	0	8042	258.319	0	0	0	0	TRUE
t00000053	GCATTGTGGTTCAGTGGTAGAATTCT	8	C	G	1	8042	238.823	0	0	0	0	TRUE
t00000053	GCATTGTGGTTCAGTGGTAGAATTCT	8	T	G	12	8042	979.662	0	0	0	0	TRUE
t00000053	GCATTGTGGTTCAGTGGTAGAATTCT	9	A	G	2	8042	121.848	0	0	7.47547e-241	8.71695e-239	TRUE
t00000053	GCATTGTGGTTCAGTGGTAGAATTCT	9	C	G	0	8042	43.8655	0	0	1e-88	5.78405e-87	TRUE
t00000053	GCATTGTGGTTCAGTGGTAGAATTCT	9	T	G	5	8042	307.058	0	0	0	0	TRUE
t00000053	GCATTGTGGTTCAGTGGTAGAATTCT	10	A	T	0	8042	87.7309	0	0	1e-176	9.47013e-175	TRUE
t00000053	GCATTGTGGTTCAGTGGTAGAATTCT	10	C	T	0	8042	175.462	0	0	0	0	TRUE
t00000053	GCATTGTGGTTCAGTGGTAGAATTCT	10	G	T	7	8042	204.705	0	0	0	0	TRUE
t00000053	GCATTGTGGTTCAGTGGTAGAATTCT	11	A	T	2	8042	68.2352	0	0	2.36763e-133	1.85893e-131	TRUE
t00000053	GCATTGTGGTTCAGTGGTAGAATTCT	11	C	T	0	8042	58.4873	0	0	1e-116	7.10517e-115	TRUE
t00000053	GCATTGTGGTTCAGTGGTAGAATTCT	11	G	T	0	8042	14.6218	0	0	1e-30	2.65317e-29	TRUE
t00000053	GCATTGTGGTTCAGTGGTAGAATTCT	12	A	C	4	8042	38.9915	0	0	1.18667e-73	6.0613e-72	TRUE
t00000053	GCATTGTGGTTCAGTGGTAGAATTCT	12	G	C	4	8042	77.983	0	0	1.681e-150	1.45268e-148	TRUE
t00000053	GCATTGTGGTTCAGTGGTAGAATTCT	12	T	C	0	8042	136.47	0	0	1e-272	1.28413e-270	TRUE
t00000053	GCATTGTGGTTCAGTGGTAGAATTCT	13	C	A	3	8042	92.6048	0	0	1.38681e-181	1.34243e-179	TRUE
t00000053	GCATTGTGGTTCAGTGGTAGAATTCT	13	G	A	0	8042	63.3612	0	0	1e-126	7.54413e-125	TRUE
t00000053	GCATTGTGGTTCAGTGGTAGAATTCT	13	T	A	1	8042	68.2352	0	0	6.832e-135	5.40947e-133	TRUE
t00000053	GCATTGTGGTTCAGTGGTAGAATTCT	14	A	G	0	8042	526.385	0	0	0	0	TRUE
t00000053	GCATTGTGGTTCAGTGGTAGAATTCT	14	C	G	0	8042	38.9915	0	0	1e-78	5.32503e-77	TRUE
t00000053	GCATTGTGGTTCAGTGGTAGAATTCT	14	T	G	2	8042	73.1091	0	0	2.72052e-143	2.27404e-141	TRUE
t00000053	GCATTGTGGTTCAGTGGTAGAATTCT	15	A	T	0	8042	112.101	0	0	1e-224	1.09832e-222	TRUE
[truncated: 195,915 more rows]
